# Supplementary material for: The Comprehensive Analysis of m6A-Associated Anoikis Genes in Low-Grade Gliomas
Source: Brain Sci. 2023 Sep 12;13(9):1311. doi: 10.3390/brainsci13091311 (PMC10527396; doi:10.3390/brainsci13091311)
Supplement: Supplementary file 1 [file brainsci-13-01311-s001.zip]

Archive with 20 entries (19 files):
- Downregulated genes/
- Downregulated genes/ANRG_DEG_gene_FC_down.csv
- Downregulated genes/DEG_gene_DOWN_FC.csv
- Downregulated genes/m6A-RGs_DEG_gene_FC_down.csv
- Downregulated genes/M6A_DEG_gene_FC_down.csv
- Figure S1.tif
- Figure S2.tif
- Figure S3.tif
- Figure S4.tif
- Figure S5.tif
- Table S1.csv
- Table S10.csv
- Table S2.csv
- Table S3.csv
- Table S4.csv
- Table S5.csv
- Table S6.csv
- Table S7.csv
- Table S8.csv
- Table S9.csv
