# Supplementary material for: The Comprehensive Analysis of m6A-Associated Anoikis Genes in Low-Grade Gliomas
Source: Brain Sci. 2023 Sep 12;13(9):1311. doi: 10.3390/brainsci13091311 (PMC10527396; doi:10.3390/brainsci13091311)
Supplement: Supplementary file 1 [file brainsci-13-01311-s001.zip › Downregulated genes/ANRG_DEG_gene_FC_down.csv]

	row	baseMean	log2FoldChange	lfcSE	stat	pvalue	padj	change
RANBP9	RANBP9	3401.547111	-0.626530903	0.143187998	-4.375582542	1.21E-05	0.000146337	DOWN
DAPK2	DAPK2	438.5668721	-0.899332334	0.362280411	-2.482420537	0.013049317	0.035949025	DOWN
LMO3	LMO3	6458.085129	-1.015422373	0.500446574	-2.02903252	0.042454978	0.092892276	DOWN
PIK3CB	PIK3CB	2441.620271	-0.796428118	0.199656991	-3.988981868	6.64E-05	0.000544231	DOWN
LAMC2	LAMC2	31.22531018	-2.17236494	0.649293475	-3.345736595	0.000820643	0.003961823	DOWN
PRKCQ	PRKCQ	440.3587341	-1.243985534	0.401301035	-3.099881201	0.001935983	0.007777774	DOWN
PRKACA	PRKACA	5396.581757	-0.882224992	0.175900666	-5.015472714	5.29E-07	1.26E-05	DOWN
DLG1	DLG1	4079.900104	-1.00115758	0.216338948	-4.627726955	3.70E-06	5.76E-05	DOWN
PAK3	PAK3	2299.341287	-2.010471776	0.530478512	-3.789921231	0.000150695	0.001040919	DOWN
PTHLH	PTHLH	190.995545	-1.558299177	0.56738244	-2.746470579	0.006024029	0.019365984	DOWN
PPP1R13B	PPP1R13B	1388.650486	-1.427253131	0.308259308	-4.630040664	3.66E-06	5.72E-05	DOWN
MAPK1	MAPK1	16078.16987	-0.981212291	0.204144834	-4.806451734	1.54E-06	2.92E-05	DOWN
RBFOX2	RBFOX2	5790.638903	-1.117496539	0.291063846	-3.839351931	0.000123359	0.000894211	DOWN
SMAD7	SMAD7	1294.614168	-0.513940343	0.245063697	-2.097170445	0.03597849	0.081489765	DOWN
USP11	USP11	20465.57035	-0.888860189	0.215965434	-4.1157521	3.86E-05	0.000359452	DOWN
ARHGEF7	ARHGEF7	8472.533171	-0.521287131	0.24459881	-2.131192423	0.033073293	0.076192339	DOWN
MAPK3	MAPK3	6245.742227	-1.099508755	0.202633854	-5.426086177	5.76E-08	2.36E-06	DOWN
SFRP1	SFRP1	889.6967054	-1.979030255	0.669600083	-2.955540635	0.003121216	0.01144484	DOWN
NDRG1	NDRG1	11509.83721	-1.512746044	0.431576131	-3.505166148	0.000456322	0.002460757	DOWN
PPP2R1A	PPP2R1A	20174.12609	-0.654052085	0.189482642	-3.451778366	0.000556905	0.002894876	DOWN
MET	MET	318.3788943	-2.997102408	0.801962559	-3.73720989	0.000186074	0.001227009	DOWN
EPHB6	EPHB6	2128.272441	-2.588172891	0.768882215	-3.36615003	0.000762252	0.003736609	DOWN
MAPK10	MAPK10	5755.321134	-1.011752954	0.302686583	-3.342576156	0.000830046	0.0039935	DOWN
PPP2CA	PPP2CA	9634.245345	-0.644765783	0.124913224	-5.16170956	2.45E-07	7.06E-06	DOWN
LGALS8	LGALS8	1185.976997	-1.259485928	0.307409873	-4.097090043	4.18E-05	0.000382295	DOWN
PIK3R3	PIK3R3	2113.365329	-0.639211811	0.299210319	-2.13632943	0.032652572	0.075418811	DOWN
ANKRD13C	ANKRD13C	1578.025654	-0.590587461	0.15166271	-3.894084852	9.86E-05	0.000747945	DOWN
OLFM3	OLFM3	354.2947852	-2.931407143	0.919498436	-3.188050169	0.001432357	0.006108975	DOWN
PTK2B	PTK2B	3872.398099	-2.073609875	0.479160661	-4.327587895	1.51E-05	0.000173931	DOWN
ELK1	ELK1	2084.289809	-1.649026631	0.280969981	-5.86904916	4.38E-09	2.84E-07	DOWN
PIN1	PIN1	3953.592624	-1.248899328	0.248970161	-5.016261078	5.27E-07	1.26E-05	DOWN
BCL2L2	BCL2L2	4630.696487	-1.435807823	0.286537683	-5.010886545	5.42E-07	1.28E-05	DOWN
PIK3C2B	PIK3C2B	2397.162764	-0.865367808	0.437802258	-1.976617963	0.04808483	0.102410118	DOWN
KL	KL	56.61025372	-2.52029961	0.473977617	-5.317338878	1.05E-07	3.68E-06	DOWN
KRAS	KRAS	2794.325511	-0.557927053	0.199404271	-2.797969419	0.005142498	0.017051594	DOWN
LDHA	LDHA	7835.40663	-1.093823864	0.404271345	-2.705667558	0.006816725	0.021336893	DOWN
IL6	IL6	91.04962729	-2.522150989	1.034440793	-2.438178199	0.014761495	0.039884174	DOWN
BIN1	BIN1	11710.26119	-1.532998012	0.323871936	-4.733346243	2.21E-06	3.87E-05	DOWN
CPEB2	CPEB2	1847.874604	-1.42611129	0.320185622	-4.454014152	8.43E-06	0.000109104	DOWN
SEMA7A	SEMA7A	1997.693121	-1.187126346	0.404831803	-2.932393993	0.003363597	0.012120735	DOWN
PDPK1	PDPK1	2252.581583	-0.91356785	0.193253093	-4.727312965	2.28E-06	3.96E-05	DOWN
EFHD2	EFHD2	4111.39589	-1.463102219	0.357076817	-4.097443882	4.18E-05	0.000381918	DOWN
ADCY10	ADCY10	16.83309251	-0.672030364	0.328656251	-2.044781934	0.040876362	0.090012056	DOWN
CRABP2	CRABP2	241.763793	-1.645104797	0.553463251	-2.97238307	0.002954977	0.01094763	DOWN
CXCL14	CXCL14	2178.894409	-1.737033779	0.881095594	-1.971447583	0.048672703	0.103414933	DOWN
PAK1	PAK1	3641.196733	-2.896568542	0.614816545	-4.711272922	2.46E-06	4.22E-05	DOWN
MGAT5	MGAT5	5649.964623	-0.566693355	0.209989407	-2.698675912	0.006961593	0.021705759	DOWN
THY1	THY1	13530.37867	-1.600706469	0.42222352	-3.79113525	0.00014996	0.001037742	DOWN
UCHL1	UCHL1	12720.9507	-2.215458918	0.48036707	-4.612012475	3.99E-06	6.13E-05	DOWN
TIAM1	TIAM1	3636.551993	-0.610109313	0.264666853	-2.305197296	0.021155526	0.053221688	DOWN
BAG4	BAG4	1476.467842	-1.205385107	0.237969082	-5.065301332	4.08E-07	1.04E-05	DOWN
BRAF	BRAF	2087.623082	-0.843771209	0.194148115	-4.346018024	1.39E-05	0.000162843	DOWN
CLDN1	CLDN1	78.27879499	-1.377165523	0.494865519	-2.782908631	0.005387398	0.017676449	DOWN
PRKCI	PRKCI	1554.173078	-0.641429922	0.150363597	-4.265859123	1.99E-05	0.000216011	DOWN
EDIL3	EDIL3	5910.849089	-2.186124323	0.554410877	-3.943148331	8.04E-05	0.000635366	DOWN
YWHAZ	YWHAZ	25011.21504	-1.335884444	0.218604503	-6.110964893	9.90E-10	9.38E-08	DOWN
ANGPTL4	ANGPTL4	1166.268839	-1.706645542	0.56028735	-3.046018338	0.002318937	0.009006638	DOWN
MAP2K1	MAP2K1	4634.032915	-1.737049026	0.280731887	-6.18757293	6.11E-10	6.36E-08	DOWN
PTK2	PTK2	8762.183524	-0.672288018	0.168859489	-3.981345803	6.85E-05	0.000557597	DOWN
SIK2	SIK2	4394.444302	-0.579155791	0.17978936	-3.221301813	0.001276097	0.005586608	DOWN
CYCS	CYCS	6379.002733	-0.815238283	0.245580656	-3.319635578	0.00090135	0.004246921	DOWN
SNCG	SNCG	1640.75517	-2.397462817	0.722177961	-3.319767352	0.000900925	0.004246103	DOWN
JUP	JUP	1400.17597	-0.992724206	0.394280256	-2.517813635	0.011808578	0.033294397	DOWN
HRAS	HRAS	2399.426126	-0.597331866	0.27172174	-2.198321949	0.027926171	0.066684408	DOWN
PPP2R2D	PPP2R2D	1908.344622	-0.822136225	0.194372788	-4.22968787	2.34E-05	0.000244723	DOWN
SFN	SFN	47.52550422	-2.191913552	0.820221568	-2.672343227	0.007532356	0.023164567	DOWN
BNIP3	BNIP3	4567.516814	-0.746841615	0.267302901	-2.793989931	0.00520621	0.01719905	DOWN
BDNF	BDNF	190.8505458	-3.144668062	0.812021523	-3.872641269	0.000107662	0.000802495	DOWN
RPS6KA3	RPS6KA3	1897.720796	-0.519709018	0.257064487	-2.021706786	0.043206652	0.094160725	DOWN
ZBTB7A	ZBTB7A	2278.060179	-1.431060266	0.274143125	-5.220120934	1.79E-07	5.50E-06	DOWN
MAPK11	MAPK11	1812.560071	-1.077376652	0.345978057	-3.114002841	0.001845677	0.007489267	DOWN
PIP5K1C	PIP5K1C	5600.816752	-1.536712177	0.260218726	-5.905463452	3.52E-09	2.38E-07	DOWN
BCL2L15	BCL2L15	29.99975004	-0.734530197	0.348774983	-2.106028911	0.035201841	0.080003322	DOWN
LAMB3	LAMB3	433.4333119	-1.908756028	0.435229885	-4.385627213	1.16E-05	0.000141569	DOWN
MYO5A	MYO5A	8919.384025	-1.47444305	0.375728205	-3.924227752	8.70E-05	0.000677276	DOWN
SIRPA	SIRPA	14890.11249	-1.09860122	0.282064909	-3.894852509	9.83E-05	0.000746251	DOWN
LPAR1	LPAR1	3116.401738	-1.793735303	0.607058338	-2.954798888	0.003128729	0.011465437	DOWN
PPP2R2A	PPP2R2A	2902.135101	-0.56196492	0.137970056	-4.073093365	4.64E-05	0.000412522	DOWN
TUBB3	TUBB3	815.3722087	-0.808928064	0.341562082	-2.36831928	0.017869108	0.046444684	DOWN
DYNLL2	DYNLL2	16207.81133	-0.741735283	0.168483072	-4.40243209	1.07E-05	0.000133158	DOWN
