# Supplementary material for: The Comprehensive Analysis of m6A-Associated Anoikis Genes in Low-Grade Gliomas
Source: Brain Sci. 2023 Sep 12;13(9):1311. doi: 10.3390/brainsci13091311 (PMC10527396; doi:10.3390/brainsci13091311)
Supplement: Supplementary file 1 [file brainsci-13-01311-s001.zip › Downregulated genes/DEG_gene_DOWN_FC.csv]

	row	baseMean	log2FoldChange	lfcSE	stat	pvalue	padj	change
STPG1	STPG1	360.186906288997	-2.1728442763616	0.610467033342902	-3.55931468479659	0.00037182379215005	0.00209974011583095	DOWN
NIPAL3	NIPAL3	3778.70947421807	-2.01409549249828	0.485311647214853	-4.15010747023472	3.32319206883625e-05	0.00031958725095285	DOWN
ENPP4	ENPP4	2188.15109551958	-1.04467339456849	0.34294341033762	-3.04619760309734	0.00231755469944667	0.00900334239296785	DOWN
HECW1	HECW1	1012.91949236963	-1.9964644636785	0.611869877368177	-3.26289058756389	0.00110282087639818	0.00497718960701171	DOWN
CYP26B1	CYP26B1	596.609810035753	-2.47480543891155	0.758677766162742	-3.26199810945914	0.00110629881368614	0.00498691832957184	DOWN
ICA1	ICA1	697.360838633028	-1.43537919158458	0.360073992805444	-3.98634508535625	6.70989024791628e-05	0.000548896356459029	DOWN
DBNDD1	DBNDD1	1591.19460862859	-1.25103055389723	0.515899703243522	-2.42494916362978	0.0153105305330494	0.0411541794460006	DOWN
ALS2	ALS2	2387.60559465651	-0.500728910415985	0.152792865272799	-3.27717468693303	0.00104851477463573	0.00477364297396911	DOWN
MTMR7	MTMR7	814.264409390721	-1.43972096607183	0.46696417851978	-3.08315076894243	0.00204821356568487	0.00813115237137501	DOWN
FKBP4	FKBP4	6514.08373602022	-0.602316727590394	0.194494221631141	-3.09683610412184	0.00195597984969641	0.00783320705239294	DOWN
CAMKK1	CAMKK1	2111.29239831299	-2.84676697883224	0.660627076110291	-4.30918907471024	1.63854242073977e-05	0.000185995515161766	DOWN
ARX	ARX	264.932284584717	-2.4604485071433	0.730137119048111	-3.36984443463307	0.000752106307113808	0.00369869655638359	DOWN
CDC27	CDC27	3108.6556944086	-0.574384195133769	0.128699455708727	-4.46298853379548	8.08243796433698e-06	0.000105767698667522	DOWN
SLC4A1	SLC4A1	11.970565816037	-1.84060034644332	0.698708308184051	-2.63429005335153	0.00843134279710316	0.0252476283155576	DOWN
HCCS	HCCS	752.778044053152	-0.851260140922625	0.175513514277219	-4.85011165338574	1.23391996227469e-06	2.4782690301033e-05	DOWN
PRKAR2B	PRKAR2B	1551.64096287411	-1.58215174146295	0.432181610592392	-3.66084928809046	0.000251380601620396	0.0015408023212692	DOWN
BZRAP1	BZRAP1	5900.96986009659	-1.23702277287674	0.405959257507572	-3.0471599058279	0.00231014779691226	0.00897870346504977	DOWN
MPO	MPO	32.9870083968916	-2.17023633871532	0.738621638001376	-2.93822469727224	0.00330097684722145	0.011952169174278	DOWN
RHBDD2	RHBDD2	10024.3811329228	-1.17644829736301	0.250287918340457	-4.70037988714555	2.59677959647647e-06	4.39363742714839e-05	DOWN
MYCBP2	MYCBP2	6190.54519489357	-1.3188046519849	0.330304789092347	-3.99269007152115	6.5327930363322e-05	0.000538588235272979	DOWN
PDK2	PDK2	2400.21322400856	-0.935714623388009	0.21990568526226	-4.25507245195627	2.0898133419382e-05	0.000224385559846044	DOWN
GDE1	GDE1	4382.64778037178	-0.665187576660158	0.167423177432705	-3.97309134171419	7.09458271756763e-05	0.00057396365122269	DOWN
YBX2	YBX2	48.867801646828	-1.54547651546374	0.592527959995775	-2.60827609801697	0.00909995225425722	0.0268776036814587	DOWN
CACNG3	CACNG3	770.3567595765	-3.03447938554082	1.02566233552849	-2.95855593057071	0.00309084146779275	0.011351254926786	DOWN
TMEM132A	TMEM132A	10485.766801674	-0.760240778122212	0.320377732203581	-2.3729513686648	0.0176465871788784	0.0459710629395091	DOWN
CX3CL1	CX3CL1	7090.81937034215	-0.879274090015426	0.311100246590432	-2.82633684689104	0.00470837226677231	0.0158841646791831	DOWN
CACNA1G	CACNA1G	858.94021920879	-2.05081890060923	0.648412508550669	-3.16283056474838	0.00156243238277259	0.00654297652249457	DOWN
MAP3K9	MAP3K9	824.227169954714	-2.43720282032089	0.653448576508566	-3.72975457891894	0.000191666366769777	0.0012555449610379	DOWN
BAIAP2L1	BAIAP2L1	56.7110730557307	-1.35097547562288	0.363832702395821	-3.71317769603107	0.000204673072661435	0.00131571089544706	DOWN
TTC22	TTC22	10.1210471166491	-2.44057836076913	0.757691754704209	-3.22107023814968	0.00127712844370304	0.00558822375833538	DOWN
ARHGAP44	ARHGAP44	1132.53322733618	-2.41193351101745	0.587209967876625	-4.10744647223735	4.00057451475444e-05	0.000369104235515144	DOWN
UPP2	UPP2	94.4163374702074	-1.32628343000302	0.453394386252261	-2.92523125609477	0.00344200331587349	0.0123321393228874	DOWN
MARK4	MARK4	2915.42876194892	-0.912276963481902	0.203108617350813	-4.49157192531227	7.06994164160773e-06	9.50245223989157e-05	DOWN
PAFAH1B1	PAFAH1B1	15939.5307943333	-0.960168985073714	0.162422741782458	-5.91154277126861	3.38918231974818e-09	2.33136167587947e-07	DOWN
GAS7	GAS7	11776.7555265552	-2.13907109777366	0.505586693102529	-4.23086906153971	2.3279015864504e-05	0.000244046264513644	DOWN
MATK	MATK	613.192241486773	-2.30783130138216	0.653569415521375	-3.53111887823135	0.000413805724389606	0.00227809234954434	DOWN
CACNA2D2	CACNA2D2	739.539810649582	-0.901068693941092	0.428220959911614	-2.10421436196649	0.0353597522892373	0.0802864856124452	DOWN
BAIAP3	BAIAP3	5114.06569222551	-1.43164397969299	0.558542153415685	-2.56317982615631	0.0103718313249931	0.0299542407883169	DOWN
SELE	SELE	63.1462932364624	-2.88879965353327	1.2614077279515	-2.29013949218832	0.0220132316727641	0.0548396384368904	DOWN
DNAJC11	DNAJC11	1719.77574720725	-0.559281974540735	0.178226064269818	-3.13804816838705	0.00170076925098183	0.0070263472264417	DOWN
MYLIP	MYLIP	1021.25533799308	-0.54742352404173	0.257248766546358	-2.12799280397359	0.0333376802168421	0.0766653019628756	DOWN
SYN1	SYN1	6868.06665914296	-2.79420838226615	0.687513440640494	-4.06422364581416	4.81926003982347e-05	0.000423833568048708	DOWN
CDKL5	CDKL5	1753.65968331161	-2.59255837123072	0.54566084025083	-4.7512267327796	2.02186264724197e-06	3.62722372568801e-05	DOWN
CAMK1G	CAMK1G	669.264738591757	-2.74395845168704	0.974839131695776	-2.81478078020299	0.0048810517488726	0.0163230731363963	DOWN
CYB561	CYB561	1130.05216199701	-1.53845901268026	0.456246616314259	-3.37198996698001	0.00074627166908896	0.00367750818410534	DOWN
PGLYRP1	PGLYRP1	4.60367707924034	-1.36576969164935	0.515421238657321	-2.64981259834615	0.0080536429426094	0.0244112936488653	DOWN
ST3GAL1	ST3GAL1	1188.07608852084	-0.808920079812413	0.287022121846092	-2.81831962849949	0.00482757262597968	0.0161938564852145	DOWN
PKD1	PKD1	8464.92955473703	-0.87732333784403	0.252959536891618	-3.46823586342952	0.000523887256662107	0.00275342261666582	DOWN
MAPK8IP2	MAPK8IP2	6894.4336812871	-1.67342604110172	0.423639178157471	-3.9501210638259	7.81116737546699e-05	0.00062062539467441	DOWN
RHOBTB2	RHOBTB2	3328.06201169662	-1.23202556074396	0.286974780902327	-4.29314923377634	1.76156517591616e-05	0.000196651762987119	DOWN
PAX7	PAX7	35.4871172381437	-2.76931842168076	1.01103163458061	-2.7391016531639	0.00616073216580995	0.0196965940433818	DOWN
MLXIPL	MLXIPL	584.568105283445	-1.25152779419384	0.525604699144867	-2.38111987246312	0.0172600943001962	0.0452152893083427	DOWN
RANBP9	RANBP9	3401.54711100832	-0.626530902587066	0.143187997623194	-4.37558254174215	1.21108601403927e-05	0.00014633666822933	DOWN
HHATL	HHATL	1786.3587550147	-1.68884397829926	0.630997995575734	-2.67646488600701	0.00744033618013946	0.0229332615354717	DOWN
GIPR	GIPR	100.842396655342	-1.72075760997765	0.590129534085769	-2.9158981386069	0.00354666271649818	0.012630836551884	DOWN
NISCH	NISCH	10271.0681586156	-1.17754661759909	0.180510298556531	-6.52343177655492	6.87166760438463e-11	1.01676569430491e-08	DOWN
SLC6A13	SLC6A13	184.323132712027	-1.75796374600444	0.505482477910472	-3.47779363840937	0.000505558976013462	0.00267415594757481	DOWN
IDS	IDS	24594.8508941938	-2.0176965170785	0.481349524268413	-4.19174927023171	2.76811823098663e-05	0.000277932251906443	DOWN
PRSS3	PRSS3	199.681077262528	-2.80831072516108	0.708401181983649	-3.96429423973759	7.36134095973692e-05	0.000591572650351798	DOWN
HIVEP2	HIVEP2	3159.04980269297	-1.34273673627922	0.361156047802552	-3.71788523118768	0.000200897495839991	0.00129790207150573	DOWN
CLCN6	CLCN6	4654.54305790859	-0.566140738987739	0.170029282604089	-3.32966610407921	0.00086950184285113	0.00413614130998671	DOWN
SLC6A7	SLC6A7	424.302756901369	-3.2740644663994	1.08553669674855	-3.01607902911624	0.00256066510360547	0.00975458422936247	DOWN
DPF1	DPF1	1614.77460491517	-1.139847992947	0.333799963697327	-3.41476368158192	0.000638373711396646	0.00324731235338921	DOWN
SYT7	SYT7	2773.26736799404	-3.02982076146369	0.764747907895485	-3.96185557382102	7.43695239503452e-05	0.000596512187348751	DOWN
ANLN	ANLN	4737.17895767767	-1.33330666095357	0.601376939196719	-2.21708977190664	0.0266169575945035	0.064267798554836	DOWN
QPCTL	QPCTL	422.484383378611	-0.633737782742137	0.249830097559309	-2.53667508011796	0.0111910768062699	0.0318332350030626	DOWN
TMEM159	TMEM159	290.81760978933	-0.856105232361468	0.434191402148471	-1.97172313437179	0.0486412212098642	0.103361063160492	DOWN
CD22	CD22	477.0245912738	-2.6691712472455	0.767509172198301	-3.47770599222997	0.000505724298835881	0.00267415594757481	DOWN
SEMA3B	SEMA3B	3961.6260864467	-1.69642472546468	0.451389687490723	-3.75822658885964	0.000171121886285016	0.00114907801666228	DOWN
EXTL3	EXTL3	6310.9226130749	-0.519088707008964	0.196228619543214	-2.64532619256717	0.00816122017183179	0.0246841423450706	DOWN
EHD3	EHD3	4198.95282794045	-1.77708856544717	0.378624743677157	-4.69353520899956	2.68523748928394e-06	4.50692397703895e-05	DOWN
MAN2B2	MAN2B2	3094.60205068279	-0.512855581789889	0.196789170271202	-2.60611689699746	0.00915752023476176	0.0270239767879569	DOWN
SLC7A14	SLC7A14	2827.160636451	-1.72222088593282	0.61061869454411	-2.82045227458788	0.0047956006370005	0.0161043582609844	DOWN
CLDN11	CLDN11	5094.66736244508	-2.10724576185099	0.704932235453331	-2.98928841081562	0.00279628046126437	0.0105027073748848	DOWN
MDH1	MDH1	8868.82447289782	-1.56687668493296	0.312447524992118	-5.01484748510165	5.30755496835959e-07	1.26095545360971e-05	DOWN
STMN4	STMN4	6176.01505037221	-1.53970735967861	0.456323980462139	-3.3741539467623	0.000740429467230967	0.00365512562284224	DOWN
NUDCD3	NUDCD3	10243.6178755301	-0.79514247396762	0.169539515765665	-4.69001265207489	2.73188156321024e-06	4.57156529843555e-05	DOWN
CLCA4	CLCA4	173.523520930255	-1.61887052874277	0.824885126438109	-1.96254057305304	0.0496995817394939	0.105014724387045	DOWN
ATP2C1	ATP2C1	7127.10644125571	-0.506426118526503	0.155302351716626	-3.2609043773565	0.00111057485688344	0.00499817947863124	DOWN
VSIG2	VSIG2	45.0560542642788	-1.62183251892665	0.525372059508303	-3.08701707594525	0.0020217598238662	0.00804506834370726	DOWN
PHLDB1	PHLDB1	10336.2799554924	-0.759007825745199	0.289253356359046	-2.62402426474545	0.00868975941409305	0.0258927507148775	DOWN
SYT13	SYT13	2124.12621878143	-2.77999128202872	0.870205348834521	-3.19463823768954	0.00140006216467204	0.00600463986618053	DOWN
NCDN	NCDN	12008.2224838494	-2.53104681595852	0.578504903422319	-4.37515188027855	1.2134795749362e-05	0.000146520926771824	DOWN
NRXN3	NRXN3	1773.0319375217	-2.71021762947949	0.663812756764913	-4.0828043779811	4.44954766071665e-05	0.00040093466848808	DOWN
GABRA1	GABRA1	1875.82174682089	-2.93712723776912	1.01402051607385	-2.89651658049413	0.00377330702339246	0.0132407203808163	DOWN
SLC45A4	SLC45A4	981.782335145264	-1.25452133445438	0.337469581806918	-3.71743529516728	0.000201255509275141	0.00129918788000501	DOWN
GRAMD1B	GRAMD1B	4584.00142737084	-0.951558469466793	0.379767482844785	-2.50563440118359	0.0122231933770436	0.0341925084384695	DOWN
RB1CC1	RB1CC1	4975.21387250482	-0.596960462618992	0.211818678126654	-2.81826167502588	0.0048284441324924	0.0161938564852145	DOWN
ALAS1	ALAS1	2515.0078688971	-0.651752957742148	0.17443589943118	-3.73634647379042	0.000186713358737983	0.0012301109446503	DOWN
AKAP11	AKAP11	7983.20091675947	-0.954380274950617	0.271025073208816	-3.52137263040346	0.000429318857997503	0.00234740696813675	DOWN
GLRX2	GLRX2	252.354258590993	-0.806001382818657	0.208777140925331	-3.86058252951612	0.00011311702569083	0.000835999841262895	DOWN
GCLM	GCLM	929.81771886075	-0.694547727638301	0.325293994623447	-2.1351384873929	0.0327496996655845	0.0755603794226616	DOWN
CCDC28A	CCDC28A	854.559321372039	-0.964962744875089	0.255867183686979	-3.77134234633074	0.000162371729038671	0.00110128119237005	DOWN
TOMM34	TOMM34	1969.72090505951	-0.933753696374127	0.221801495746469	-4.2098620355629	2.55526677259598e-05	0.000261860509842946	DOWN
KPNA6	KPNA6	4054.01527643511	-0.70621711961449	0.19922975639798	-3.54473715363961	0.000393004782527891	0.00219147261873735	DOWN
AGPAT4	AGPAT4	3278.777041213	-1.0629630990779	0.258720351680019	-4.10854071655158	3.98167014272532e-05	0.000368015408041045	DOWN
VRK2	VRK2	198.613586793547	-1.03087317963599	0.451101389490071	-2.28523609914237	0.022298987548821	0.0554287241340278	DOWN
VEZT	VEZT	2675.18202973915	-0.587838463022047	0.1340893856443	-4.38392987034343	1.16557309381333e-05	0.000142058431693954	DOWN
ARNTL2	ARNTL2	375.862142296602	-1.32815908516136	0.468127378218734	-2.83717455324899	0.00455147213703102	0.0154606222669424	DOWN
FAM13B	FAM13B	2048.86122817066	-1.23467247799957	0.263513503284777	-4.68542394453793	2.7938103167092e-06	4.63382423030982e-05	DOWN
SARS	SARS	9258.34971862629	-0.582262517178817	0.184139655535621	-3.16207019875836	0.00156651795802416	0.0065568300039582	DOWN
PNPLA6	PNPLA6	5658.9736801072	-0.722150849236164	0.16185404671824	-4.46174108018013	8.129641790975e-06	0.000106138388336042	DOWN
LRRC7	LRRC7	647.05926952854	-2.81824792344456	0.593570784568484	-4.74795592490856	2.05482799459247e-06	3.65620660472424e-05	DOWN
FUT8	FUT8	2043.71765528407	-1.03463419915801	0.268844866810052	-3.84844319861617	0.000118870851369383	0.000869080103119624	DOWN
ATP6V0A1	ATP6V0A1	12693.9936290693	-1.38014249140835	0.226834659694867	-6.08435453940279	1.16961532716534e-09	1.02755579888672e-07	DOWN
APBA2	APBA2	10896.142673383	-0.590240286637123	0.212609410094835	-2.7761719783421	0.00550031056264793	0.0179526390423269	DOWN
TMSB10	TMSB10	16857.5158380362	-0.890130997399699	0.416940111830825	-2.13491331762503	0.0327680912923554	0.0755821364582867	DOWN
DAPK2	DAPK2	438.566872074423	-0.899332333696343	0.362280411494342	-2.48242053713795	0.0130493169042943	0.0359490245862545	DOWN
ADSS	ADSS	1907.73928978015	-1.07215280734833	0.207897553100985	-5.15712085763482	2.50775948803394e-07	7.19402840887016e-06	DOWN
MYOM2	MYOM2	815.750167081191	-1.99348272297914	0.370222587530887	-5.3845518618251	7.26253622983847e-08	2.77787893707291e-06	DOWN
CYP46A1	CYP46A1	2026.12191500157	-2.14174306195326	0.467917276912691	-4.57718312109449	4.71278893201603e-06	6.93071697517405e-05	DOWN
TUBG2	TUBG2	3651.41288249408	-0.649725566829148	0.242499352637942	-2.67928784040593	0.00737789412163568	0.0227722448387467	DOWN
SOX30	SOX30	7.90217557100341	-1.30017079750018	0.493407049635186	-2.63508759848789	0.00841155719255033	0.0252152384439202	DOWN
PHLPP2	PHLPP2	1619.62119697367	-1.04185312662105	0.257728483722784	-4.04244463619971	5.28968047757631e-05	0.000455383594996934	DOWN
STAU2	STAU2	2660.9990794469	-1.15194278654912	0.233945860691009	-4.92397165372626	8.48051263489175e-07	1.84104616634947e-05	DOWN
RTN4R	RTN4R	839.587367063751	-2.19805530653867	0.565432721127456	-3.88738611050987	0.000101329504626971	0.00076407066788008	DOWN
INPP4A	INPP4A	3254.34028846621	-1.20400631838283	0.256173051833038	-4.69997257622377	2.60196429967156e-06	4.39778895860319e-05	DOWN
RAB27B	RAB27B	1001.58387860988	-1.94538509572139	0.559362959150644	-3.47785827412551	0.0005054370890146	0.00267415594757481	DOWN
TDP1	TDP1	638.584645834212	-0.515059023103422	0.188384499550833	-2.73408387808701	0.00625541070683774	0.0199162453384181	DOWN
AP2S1	AP2S1	2723.12400981685	-0.953859143501102	0.275607710105966	-3.46093054920112	0.000538311668774449	0.00281530580314312	DOWN
JADE2	JADE2	2867.92146459818	-0.734848426937978	0.293773331513328	-2.50141298787238	0.0123698835026742	0.0344713687300693	DOWN
ADRB1	ADRB1	268.14814070101	-1.95551542910964	0.526848363698698	-3.71172345564689	0.000205852824494294	0.00131988950193643	DOWN
CUL7	CUL7	1067.54667089283	-0.973115100388317	0.33271168494517	-2.92479989258172	0.00344677787577883	0.0123413817042321	DOWN
WDR37	WDR37	2479.42388476012	-0.792036263861338	0.224930195988648	-3.52125360661363	0.000429511621542323	0.0023476999456176	DOWN
ATP6V1H	ATP6V1H	4263.50755854602	-1.51143933649664	0.255454668499499	-5.91666359191866	3.28537690905071e-09	2.2793233764603e-07	DOWN
DTNBP1	DTNBP1	1081.64252679808	-1.10351257489484	0.271323651210319	-4.067144791736	4.7592674213779e-05	0.000420101020636091	DOWN
XK	XK	219.836881173146	-2.56290773850288	0.776700994500278	-3.29973536360904	0.000967760391824954	0.0044748306714099	DOWN
TSPAN17	TSPAN17	1792.37254354424	-0.751348108467986	0.213982227607667	-3.51126407490986	0.000445981131239931	0.00241558005690493	DOWN
LMO3	LMO3	6458.08512937077	-1.01542237295095	0.500446573887894	-2.02903252001964	0.0424549781189563	0.0928922756472699	DOWN
GUCA1A	GUCA1A	23.8484884772857	-2.88799213127649	0.907997227330602	-3.18061778642962	0.00146961382942239	0.00622693948120997	DOWN
CELF2	CELF2	9727.86558355201	-0.637701236067873	0.238573736764316	-2.67297333192149	0.00751822269505317	0.023129195772416	DOWN
R3HDM1	R3HDM1	2844.17419876579	-1.55951591894959	0.283042837605297	-5.50982293755949	3.59194831092118e-08	1.62436954714795e-06	DOWN
COL9A2	COL9A2	3368.33039435059	-1.0968015402319	0.487577602553146	-2.24949122865492	0.0244812602519114	0.059873843399919	DOWN
EPN3	EPN3	56.4480235456629	-1.73826806475629	0.729960885333835	-2.38131672488359	0.0172508725700144	0.0452125106449664	DOWN
NEDD4L	NEDD4L	2217.86990475677	-1.90414045581173	0.428665658233569	-4.4420177339567	8.91192130472969e-06	0.000114490699594958	DOWN
PPP1R3F	PPP1R3F	1686.96834634877	-1.43384844193505	0.281700948275452	-5.08996668528431	3.58126427523871e-07	9.42414442975454e-06	DOWN
KIAA2022	KIAA2022	859.370967198377	-1.32874770252574	0.452854742725062	-2.93415874266873	0.00334453107677667	0.0120752461907254	DOWN
DKK3	DKK3	17462.1347439795	-1.59797705537221	0.440506429808832	-3.62759076199113	0.000286078224434574	0.00171227866165779	DOWN
SLC4A8	SLC4A8	3137.37697014075	-1.1591633088083	0.318644099896106	-3.63779937926434	0.000274977478106497	0.00165772698381	DOWN
PTGER3	PTGER3	103.587856647324	-3.0060661362629	0.841162867471409	-3.57370284936534	0.000351968340964763	0.00201459177990961	DOWN
TNIP3	TNIP3	7.51633072169143	-2.94184173146768	0.869965639164785	-3.38156083301406	0.000720752720074547	0.00357683344578331	DOWN
MAPK9	MAPK9	4068.16326499152	-1.60569878051071	0.268436298130997	-5.98167532368193	2.20854163841158e-09	1.65571912696562e-07	DOWN
PIK3CB	PIK3CB	2441.62027064297	-0.796428118175555	0.199656991328357	-3.98898186773607	6.63574931310516e-05	0.000544231193074009	DOWN
THOC3	THOC3	284.612004702743	-0.971305910198974	0.252060019743189	-3.85347073759888	0.0001164551871148	0.00085444371302847	DOWN
RRP12	RRP12	2048.60333326949	-0.624116997768326	0.184039628768211	-3.39120982771798	0.000695848046887545	0.00348192371845123	DOWN
FNIP2	FNIP2	2570.52851308636	-0.699368247706835	0.243430583586266	-2.87296788022116	0.0040663545644062	0.0140844494440254	DOWN
FSTL4	FSTL4	413.746557276432	-2.562098955083	0.792690568617037	-3.23215521480589	0.00122860301311312	0.00542373086238999	DOWN
NNAT	NNAT	1990.71465010927	-2.34153449763313	0.908116012617612	-2.57845304465421	0.00992437866661494	0.028852881652613	DOWN
MCF2L2	MCF2L2	1337.88112188009	-1.03596996826753	0.48636511656245	-2.13002522793903	0.0331695306282155	0.0763410618961303	DOWN
NRIP2	NRIP2	493.254106302791	-1.26867210381345	0.350812083712368	-3.61638655769235	0.000298744151493787	0.001765667956341	DOWN
OPN3	OPN3	168.817750208909	-1.36228027976072	0.430465015114169	-3.16467130180001	0.00155258238452451	0.00650961801481609	DOWN
PTPRN	PTPRN	5521.35323231613	-2.47976238070047	0.741272537257427	-3.34527755456197	0.000822002663929251	0.00396725062522421	DOWN
KIF1B	KIF1B	26384.5087947509	-0.627185389934103	0.278676492950114	-2.25058591521164	0.0244117763280604	0.059755890741797	DOWN
PLEKHH1	PLEKHH1	5620.77111417479	-1.68947614766117	0.467029625936243	-3.61749245409071	0.000297471000310763	0.00176132113507033	DOWN
ATP9A	ATP9A	23552.9102874101	-0.793377819924426	0.316810707655611	-2.50426453637061	0.0122706250625755	0.0342683615158153	DOWN
CBLN4	CBLN4	323.152290402619	-3.11759417967096	1.04755836966655	-2.9760577261803	0.00291979895949684	0.0108398512462345	DOWN
CYFIP2	CYFIP2	11822.578617487	-1.4551599508069	0.345736696930173	-4.20886751023941	2.56653817985758e-05	0.00026215386081945	DOWN
CCDC85A	CCDC85A	323.89193202025	-1.70265624767559	0.569582234420674	-2.98930715317582	0.00279610892417203	0.0105027073748848	DOWN
PITHD1	PITHD1	4271.6381889658	-1.29281840171329	0.24599039583294	-5.25556454078508	1.4757108877465e-07	4.69665872726567e-06	DOWN
MTA3	MTA3	3928.5805579466	-0.765375821016123	0.191935361077918	-3.98767489595319	6.67240125375343e-05	0.000546359535671422	DOWN
LAMC2	LAMC2	31.2253101838929	-2.17236493990811	0.649293474969955	-3.34573659470185	0.000820643135902161	0.00396182267212297	DOWN
CDK14	CDK14	4564.07613199381	-0.749468926775326	0.278544603413829	-2.6906603739217	0.00713107506208913	0.0221278466054672	DOWN
RASGRF1	RASGRF1	2618.99120328694	-1.91131544658364	0.666743491331225	-2.86664282656512	0.00414850918776589	0.0143131628102342	DOWN
CAMK2B	CAMK2B	4945.47583351621	-2.61597206540553	0.652326981661381	-4.01021594836233	6.06632402343177e-05	0.000506818987752586	DOWN
FLYWCH1	FLYWCH1	4007.18836794562	-0.596662945958627	0.186993646144679	-3.19081935809188	0.00141869952162761	0.00606760231511525	DOWN
GATB	GATB	1995.74566817842	-0.516838266012992	0.206941791133564	-2.49750552163442	0.0125070517320864	0.0347846576449848	DOWN
CDK17	CDK17	3358.05539058513	-1.11019328616173	0.185681681576183	-5.97901352862443	2.24492915439788e-09	1.67555154762758e-07	DOWN
SLC2A3	SLC2A3	1856.38514544091	-2.55467977633372	0.493029222049873	-5.18159910626008	2.19991646733888e-07	6.49601301138941e-06	DOWN
PSD	PSD	7070.53891819344	-1.88152097969958	0.562358186339125	-3.34576969875378	0.000820545173127425	0.00396182267212297	DOWN
STYK1	STYK1	130.764445880459	-3.04473653158797	0.971020678491455	-3.13560421423586	0.00171500482622541	0.00707303212928367	DOWN
PTPRU	PTPRU	1039.83802692416	-1.21027819115855	0.491383684779573	-2.46300035724927	0.0137779778575106	0.0376977989457402	DOWN
RIMBP2	RIMBP2	920.57423910557	-2.99921833735129	0.759362903871302	-3.94965084817944	7.82652743873748e-05	0.000621553035953973	DOWN
LZTS1	LZTS1	1485.26208210074	-1.3319847035782	0.612988291250394	-2.17293661655621	0.0297850880928048	0.0700034646717891	DOWN
WNT8A	WNT8A	3.46137283177398	-2.85599930125012	0.633502267925347	-4.50827005024499	6.53583537934479e-06	9.00706463878986e-05	DOWN
GUCY1B3	GUCY1B3	1731.10116648255	-2.37039683894977	0.509356626088635	-4.65370767266173	3.26018924176986e-06	5.25242331711309e-05	DOWN
DGAT2	DGAT2	340.898151247984	-1.08483033016431	0.464134446426778	-2.33731915076778	0.0194225954959554	0.0496996876252693	DOWN
CA11	CA11	5564.45889619778	-2.51221874968293	0.555786803797544	-4.52011226700167	6.18068462418037e-06	8.6236323617868e-05	DOWN
EPN1	EPN1	8444.23251022287	-0.938130151791142	0.232025086024564	-4.04322725557281	5.27204761334795e-05	0.000454646723629618	DOWN
AHRR	AHRR	167.937176008233	-1.62151881177963	0.395627623940188	-4.0985985650607	4.15659227095574e-05	0.000380430810778521	DOWN
HAGH	HAGH	3225.67382825179	-0.75830403605503	0.201784893560555	-3.75798218922402	0.000171289070183639	0.00114974295099786	DOWN
ATP2C2	ATP2C2	142.771290006313	-1.18987554465842	0.520676205689384	-2.28525047170728	0.0222981452653139	0.0554287241340278	DOWN
SUGP2	SUGP2	7202.60547767862	-0.528548231207997	0.151108164135072	-3.49781386223143	0.00046908839904869	0.0025183268985211	DOWN
SLC12A2	SLC12A2	3012.34208028545	-1.26107783822645	0.326253049211098	-3.86533655785232	0.000110936118029834	0.000823622552344736	DOWN
FAR2	FAR2	638.306663263176	-1.02266856149315	0.342281096707498	-2.98780321592545	0.00280990411624709	0.0105360957627795	DOWN
POU1F1	POU1F1	3.19235520780502	-1.7816508094798	0.479241262794045	-3.71764901689082	0.000201085376541018	0.00129858657407883	DOWN
OAT	OAT	6284.44400279511	-0.784711278408123	0.236106855506387	-3.3235429641597	0.000888817302866758	0.00420313155726282	DOWN
GLP2R	GLP2R	114.30481462927	-4.03860443247882	0.787216749472621	-5.13023183917822	2.89385541582192e-07	7.97607077681113e-06	DOWN
ZC3H15	ZC3H15	3243.76164813095	-0.607827239827436	0.129616810825474	-4.68941671960946	2.73984913412113e-06	4.57581932617379e-05	DOWN
MAP2K4	MAP2K4	2684.25952337123	-1.66747608702442	0.303916349321505	-5.48662844479104	4.09677567271175e-08	1.80650533389869e-06	DOWN
SNAP91	SNAP91	5747.603834246	-1.94213043293415	0.54925839833338	-3.53591395020482	0.000406367036134259	0.00224814665972866	DOWN
SLK	SLK	2891.92654269224	-0.634310567748959	0.193899543950785	-3.27133604764928	0.00107040633954978	0.0048549648119187	DOWN
GSTO2	GSTO2	262.008336014672	-1.79379375138548	0.440989941586361	-4.06765230275483	4.74891695114549e-05	0.00042007905969355	DOWN
SEC61A2	SEC61A2	1932.27172627304	-1.16201939442204	0.268693446581313	-4.32470314853914	1.52737396122233e-05	0.000175502343173694	DOWN
PRKCQ	PRKCQ	440.358734144526	-1.24398553371377	0.401301034825707	-3.09988120078998	0.00193598276042558	0.00777777441591573	DOWN
FAM107B	FAM107B	4993.57379950331	-1.13542857313417	0.369165497803234	-3.07566275800604	0.00210035260255582	0.00830685760842005	DOWN
ME1	ME1	835.937160078057	-1.65315814324284	0.566278229458585	-2.91933904085173	0.00350774489692919	0.012511871626433	DOWN
SLC9A7	SLC9A7	3040.65712937785	-0.733035511791541	0.368961429959106	-1.98675376955468	0.0469496900201285	0.10052705940747	DOWN
PDE4A	PDE4A	2092.04055183331	-1.18988798656162	0.35582333049511	-3.34404150763793	0.000825673829508121	0.00397703769769855	DOWN
CTNNA2	CTNNA2	7534.3419252013	-0.796179176278949	0.342928015046689	-2.32170934232524	0.0202485915682706	0.0513952829058383	DOWN
NGEF	NGEF	2908.35733818606	-2.6465702311607	0.747770468145344	-3.53928156286361	0.000401217665463692	0.00222769571462856	DOWN
ZBTB11	ZBTB11	1438.64931613412	-0.70005674148407	0.172144624141699	-4.06667791674881	4.76880802275879e-05	0.000420392192033391	DOWN
FGFR2	FGFR2	4132.33019283939	-1.34549924044433	0.497902130525954	-2.70233678056976	0.00688539809230817	0.0215039613073605	DOWN
EML1	EML1	1368.07231319998	-0.616252693542557	0.217838934705137	-2.82893732645501	0.00467028439039377	0.0157848815393688	DOWN
ATG2B	ATG2B	2563.84629172302	-0.744891065044592	0.204009639257033	-3.65125426306989	0.000260962721112888	0.0015885670082036	DOWN
MYO9A	MYO9A	2844.23065844261	-0.579497562517165	0.217643856019921	-2.66259554997097	0.00775405515425613	0.0237102539866323	DOWN
PFKP	PFKP	9221.8000737282	-1.17658509612916	0.337316146545497	-3.48807819660793	0.000486505772618084	0.00259695549763349	DOWN
CACNB1	CACNB1	2025.95274383538	-2.33409683865742	0.453988224753145	-5.14131581259972	2.72821023647713e-07	7.66990837814938e-06	DOWN
STOML1	STOML1	2050.95731329818	-1.24494394483553	0.241564987785141	-5.15366053768868	2.55450187942059e-07	7.29092008495204e-06	DOWN
PKM	PKM	53427.4762296862	-0.530985564177654	0.246669734386807	-2.15261740763464	0.0313487593079602	0.0729668651865148	DOWN
PRKCZ	PRKCZ	2401.09384897733	-2.23462798794959	0.465495947942723	-4.80053155741874	1.58245035627823e-06	2.9991879336743e-05	DOWN
SYT1	SYT1	10472.179529739	-3.06370298611661	0.898000551539311	-3.41169388021528	0.000645605711308142	0.00327915601877318	DOWN
NAV3	NAV3	1478.14557726958	-1.78128648283254	0.41687158209201	-4.27298611695575	1.92872469838941e-05	0.000210260914079418	DOWN
ROGDI	ROGDI	3263.01953949015	-1.56054597117586	0.3556555009789	-4.38780214809175	1.14501863113178e-05	0.000140671334813771	DOWN
PDZD4	PDZD4	16014.4645723592	-0.879967379959439	0.40383077210694	-2.17904984151731	0.0293279658126393	0.0691700401744406	DOWN
ATP2B3	ATP2B3	1058.53178818294	-2.76489799402898	0.828300072135836	-3.33803905980532	0.000843718880283952	0.00404084329149055	DOWN
PDK3	PDK3	225.380313203013	-0.904413921265642	0.377002163913845	-2.39896214885474	0.0164416141593948	0.0434970432309711	DOWN
MEF2A	MEF2A	3486.97940741987	-1.13380300241029	0.252419852193357	-4.4917346736333	7.06454004687446e-06	9.50245223989157e-05	DOWN
OTUD5	OTUD5	5695.94859901061	-0.535599006216966	0.144592564798108	-3.70419465872822	0.000212063372319921	0.00135137323924913	DOWN
TBC1D25	TBC1D25	1313.12956389848	-0.868825703760601	0.149549077537244	-5.80963599420548	6.26088189254685e-09	3.86844526606155e-07	DOWN
ACSL4	ACSL4	2834.16159139812	-1.0802005203493	0.249108746582205	-4.33626091082612	1.44926905397495e-05	0.000168594968292755	DOWN
INPP5A	INPP5A	1755.73010453999	-1.13863789096838	0.245749011271097	-4.63333661071092	3.59818763228635e-06	5.65649850712079e-05	DOWN
GRIPAP1	GRIPAP1	5095.48952530171	-0.893390044448521	0.191738107874637	-4.65942870904223	3.17088189733729e-06	5.13798370308547e-05	DOWN
REEP1	REEP1	2453.35604273007	-1.40918465047767	0.395502215294672	-3.56302593508293	0.000366604444271927	0.00207645908216648	DOWN
IFT80	IFT80	956.11541095992	-0.980613054547484	0.236071307469812	-4.1538849640712	3.26877552309273e-05	0.000316723048770777	DOWN
ERLEC1	ERLEC1	3786.75164967854	-0.531569242934405	0.142808924942561	-3.72224105144835	0.00019746237491063	0.00128105299446745	DOWN
PPP2R5B	PPP2R5B	3451.52219834272	-1.11469545765865	0.186683598502197	-5.97104119805967	2.35744198332657e-09	1.7440934813488e-07	DOWN
SDK2	SDK2	720.92988503031	-0.834856004823679	0.376719560788661	-2.21612066831866	0.0266832391033935	0.0644006782671788	DOWN
KCNAB2	KCNAB2	5333.01009969256	-2.57102974525529	0.613623860472269	-4.18991162318318	2.79063122156498e-05	0.000279859411321355	DOWN
KIAA1107	KIAA1107	1153.69803704954	-2.10922609601221	0.486058134960678	-4.33945230889478	1.42838260077875e-05	0.000166740191764262	DOWN
MAPK6	MAPK6	3248.57443004677	-0.898344254671027	0.210518300883933	-4.26729766912911	1.97855079505762e-05	0.000214763158372149	DOWN
GNB5	GNB5	2177.41655645965	-1.61074766623814	0.351641609296091	-4.58065150328059	4.6352968631625e-06	6.85773899080832e-05	DOWN
PTPN3	PTPN3	266.20330586437	-2.99551859105113	0.849179935416489	-3.52754282822515	0.000419435900576159	0.00230382441254271	DOWN
SPTB	SPTB	496.562622102325	-2.72527049680133	0.711130316386155	-3.83230813537903	0.000126946596730563	0.000913928806509238	DOWN
FGF22	FGF22	26.9449650612992	-2.19315023892405	0.57194662533709	-3.83453654898561	0.000125801266188527	0.000908531040926643	DOWN
RNF126	RNF126	1738.09785858417	-0.644633192631677	0.201575654245706	-3.19797147648553	0.00138397968812639	0.00595383049714763	DOWN
MNT	MNT	1793.36170176531	-0.994854058241563	0.15414374192843	-6.45406713107742	1.0888753813955e-10	1.53059582778161e-08	DOWN
GBA2	GBA2	4739.72266843144	-0.655975084685689	0.166044730155037	-3.95059261485265	7.79579231559217e-05	0.000619987858460201	DOWN
ASNS	ASNS	2710.30693010054	-0.86730722013433	0.268576266932637	-3.22927721812391	0.00124103531409163	0.00546859552719373	DOWN
AP3M2	AP3M2	2680.87049869057	-1.18974906016053	0.228376449475008	-5.20959609843977	1.89252165889373e-07	5.76228435780135e-06	DOWN
CNGB1	CNGB1	81.4222008760907	-3.80139314638737	1.16116803212483	-3.27376662224429	0.00106124220098797	0.00482117787402774	DOWN
TESK2	TESK2	439.953183309775	-0.998751367695352	0.401037047175085	-2.4904217072477	0.01275916037139	0.0353575681196988	DOWN
EIF2B3	EIF2B3	1070.40462913704	-0.571815442070435	0.187223028017643	-3.05419396387793	0.00225666126098029	0.00880123980351805	DOWN
CAMK2A	CAMK2A	11849.7942114845	-2.92655566842707	1.00266745002857	-2.91876999531967	0.00351415406554348	0.012526785878611	DOWN
EPHA8	EPHA8	32.727173629145	-2.89346848362359	0.753588752844277	-3.8395855467624	0.000123242181825958	0.000893947348227474	DOWN
ATP2B1	ATP2B1	4880.79908385344	-2.05657391659222	0.480995540575034	-4.27566108852812	1.9057094519752e-05	0.000208331218638481	DOWN
RPS6KA2	RPS6KA2	5408.22608602599	-1.044898437574	0.280803186363908	-3.72110605689446	0.00019835210729498	0.00128439414675161	DOWN
ATP6AP1	ATP6AP1	11062.380184616	-0.810311426271936	0.1604230345656	-5.05109149983437	4.39292562939078e-07	1.0961519159255e-05	DOWN
CDH19	CDH19	205.031148500813	-1.82049153849649	0.823443948148418	-2.21082630164447	0.0270478677429915	0.065087403727734	DOWN
SLC6A15	SLC6A15	545.135439078979	-2.74289391878905	0.822787665413546	-3.33365950182351	0.000857115127512419	0.00408990607379901	DOWN
PRKACA	PRKACA	5396.58175667083	-0.882224992263986	0.175900666314218	-5.01547271394659	5.29032325070376e-07	1.26041204227219e-05	DOWN
LPHN1	LPHN1	11935.8019449221	-0.866758339241151	0.232805670435797	-3.7230980569272	0.000196793046841926	0.00127820759111652	DOWN
LNX1	LNX1	904.350233035068	-1.74107266109171	0.605954518656316	-2.87327284059616	0.00406243107966733	0.0140737497333803	DOWN
TRPC5	TRPC5	49.4729678433557	-2.52353498971697	0.871036827264004	-2.89716222176689	0.00376554988453719	0.0132245045705545	DOWN
MARK2	MARK2	2762.81835622102	-0.765290078348748	0.133973534765519	-5.71224816668579	1.11493336894055e-08	6.18013819696676e-07	DOWN
TRHDE	TRHDE	290.127020865183	-2.8813013106591	0.913113375727682	-3.15546939432677	0.00160240077109729	0.00669041985318541	DOWN
P4HA2	P4HA2	573.743245817216	-0.960016846693788	0.399070449443104	-2.40563250933131	0.0161444958387177	0.0428588850814433	DOWN
SIDT1	SIDT1	809.445769695427	-1.28263011259872	0.558615329077021	-2.29608828443351	0.0216708340272321	0.0542566746296144	DOWN
TMEM38A	TMEM38A	1484.7173972347	-1.46695504983248	0.403842744614033	-3.63249078854816	0.000280698599168841	0.00168679158203777	DOWN
AP1M1	AP1M1	4955.52711163209	-0.694978682493728	0.137063462469789	-5.07048829768846	3.96796315127592e-07	1.01603544279848e-05	DOWN
PVR	PVR	997.307788664506	-1.08382546418534	0.250493722316219	-4.32675699080849	1.5132074725317e-05	0.000174251085253701	DOWN
PANX2	PANX2	647.626384595988	-1.61178687930655	0.54409163198833	-2.96234454739991	0.0030530593180941	0.0112443241435833	DOWN
LLGL2	LLGL2	303.73219253491	-1.12476451843393	0.421507203639218	-2.66843486593565	0.00762055527163812	0.023376831080536	DOWN
CLCN4	CLCN4	3010.95733585583	-2.13714169191463	0.440096852203277	-4.85607129706872	1.19737604167358e-06	2.42756479218149e-05	DOWN
ADAM11	ADAM11	1090.45223618045	-2.74386906585725	0.661049367864685	-4.15077783784965	3.31347272348174e-05	0.000319198503139292	DOWN
NSF	NSF	5618.20875957113	-2.33213154090293	0.443741104896427	-5.25561304816976	1.47532195223087e-07	4.69665872726567e-06	DOWN
PPP2R2C	PPP2R2C	4830.1301378103	-2.38940822422128	0.681020085971278	-3.50857232178913	0.000450518726363289	0.00243513251644073	DOWN
CDHR2	CDHR2	134.144526933915	-1.73438508722764	0.462230733150808	-3.75220633947284	0.000175285098944101	0.00117051031234723	DOWN
SNCB	SNCB	4472.7653941604	-2.57198754196035	0.799947806758472	-3.2151941917092	0.00130356305200737	0.00568619124935615	DOWN
MGLL	MGLL	8360.40980344231	-0.773486208127527	0.350004531429271	-2.20993198279158	0.027109883169638	0.0651780942567636	DOWN
NUAK1	NUAK1	2498.47066799414	-2.26009933420844	0.497632103486526	-4.54170725396063	5.58004915412564e-06	7.92959301868503e-05	DOWN
IPCEF1	IPCEF1	965.542525541091	-2.25601223967178	0.650115554492335	-3.47017114739465	0.000520126826953012	0.00273573411819252	DOWN
SLC12A1	SLC12A1	23.5156124982118	-1.42201700552713	0.505221802445341	-2.81463903308286	0.00488320495370012	0.0163270368997054	DOWN
WSCD2	WSCD2	684.76151083011	-2.50653851473805	0.801720346637728	-3.12644992140966	0.00176930635308917	0.0072491278999048	DOWN
KCNQ2	KCNQ2	10990.4168507539	-1.50864832978294	0.433919621818883	-3.47679213827451	0.00050745106307465	0.00268244579503077	DOWN
TACR2	TACR2	36.8335484644645	-2.66426576988564	0.47960410255958	-5.55513548709619	2.77396512647212e-08	1.29975677092588e-06	DOWN
EIF4G3	EIF4G3	6690.60810717506	-0.672062404789238	0.231657352223564	-2.90110544016171	0.00371848733866613	0.0131096262812716	DOWN
ADD2	ADD2	6332.51472568882	-1.07218736792805	0.336464334985596	-3.18663007172498	0.00143940748598784	0.00613129431152597	DOWN
RASAL2	RASAL2	2266.17929071327	-0.774561855661168	0.270144912940801	-2.86720874078019	0.00414109778652793	0.0143022189727996	DOWN
FSCN1	FSCN1	12461.8239319777	-0.71465596095813	0.354766196405458	-2.01444209792006	0.0439631382504974	0.0954770459649016	DOWN
PLD1	PLD1	571.501817974281	-1.94790774775625	0.516815011532558	-3.76906185828454	0.000163862277756395	0.00110782721490776	DOWN
DLG1	DLG1	4079.90010438432	-1.00115757995033	0.216338947765361	-4.62772695481615	3.69700991295856e-06	5.76350861476756e-05	DOWN
BCAP29	BCAP29	4401.04320515451	-0.534947142119168	0.198453995678554	-2.69557254460952	0.0070267774965566	0.0218792831733902	DOWN
PAX2	PAX2	18.8871687584025	-2.55310317694495	0.908705038792577	-2.80960605251769	0.00496021739513449	0.0165487671320707	DOWN
KIFAP3	KIFAP3	5616.36359264348	-0.931018932811957	0.193489456761804	-4.81172952983216	1.49629759711913e-06	2.86487489990981e-05	DOWN
PLXNA2	PLXNA2	3424.43327973219	-1.28327191422394	0.299258699112546	-4.28816912600868	1.80151904578331e-05	0.000199789765051103	DOWN
TPD52	TPD52	3176.67720881636	-1.27894567669286	0.354093985172141	-3.61188195860234	0.000303982937542067	0.00178910823114431	DOWN
ACACB	ACACB	1175.44565986577	-0.929866308982298	0.441893146903649	-2.10427863726306	0.03535414841969	0.0802845685976481	DOWN
CAMSAP3	CAMSAP3	1029.28241482514	-1.18574673676128	0.521126614838005	-2.2753524824862	0.0228847934434659	0.0566760675090858	DOWN
RAP1GAP	RAP1GAP	4503.06963859103	-2.21224016276453	0.457749856024309	-4.83285823829304	1.3458662717072e-06	2.6352219423259e-05	DOWN
PPP1R12B	PPP1R12B	4480.09799781273	-0.780398415961166	0.266173070374078	-2.9319210048725	0.00336872422604988	0.0121340252498418	DOWN
USP33	USP33	3989.04623514853	-0.664797077585495	0.194102408704345	-3.42498108098239	0.000614842234023683	0.00314468126243526	DOWN
PAK3	PAK3	2299.3412865096	-2.01047177573822	0.530478512201598	-3.7899212305402	0.000150695063869191	0.00104091905706205	DOWN
ACTN2	ACTN2	2356.96139294616	-1.27837031421235	0.376109038729511	-3.39893536866505	0.000676487003465676	0.00339814853319208	DOWN
AMPH	AMPH	2336.3391698387	-2.5810126396414	0.558077588244653	-4.62482761180139	3.74910078668863e-06	5.81783183715398e-05	DOWN
UBE2K	UBE2K	4290.22683979537	-0.996841666918394	0.171869712983459	-5.79998447436946	6.63210596698141e-09	4.05327403808125e-07	DOWN
SYNJ2	SYNJ2	2120.81414829524	-2.4265641055236	0.594271772505962	-4.08325654656473	4.44089501470159e-05	0.00040093466848808	DOWN
RBFOX1	RBFOX1	1727.39707973129	-2.94965698911331	0.882074270431388	-3.34400071285466	0.000825795252414571	0.00397703769769855	DOWN
GNB1	GNB1	27801.9515938041	-0.737213656158297	0.185894744673501	-3.96575845892316	7.31629241982169e-05	0.000588513211910121	DOWN
VDAC3	VDAC3	5118.14865971494	-0.584117147770781	0.151261547461007	-3.86163673171039	0.000112629949613853	0.000833264030739681	DOWN
CBFA2T2	CBFA2T2	2022.77718118492	-0.86236356326788	0.162880623353713	-5.29445151615833	1.19374154312271e-07	4.02720646987879e-06	DOWN
BRINP1	BRINP1	3179.38267814584	-1.38115207877152	0.571843734649221	-2.41526136439834	0.0157239221867169	0.0419868797602564	DOWN
PKD2L2	PKD2L2	8.94420527882268	-1.22773048912098	0.447158874334345	-2.74562478704828	0.00603957938637307	0.0193894436561851	DOWN
MYH7B	MYH7B	468.681379219239	-1.63980456654543	0.456774028585722	-3.58996892100597	0.000330717390451469	0.00191834282741932	DOWN
TOLLIP	TOLLIP	7997.4055885706	-1.6646911357396	0.2888309668009	-5.76354798163702	8.23638231651988e-09	4.77427137165146e-07	DOWN
CLUL1	CLUL1	77.9813612696853	-2.19650723737965	0.737478657092458	-2.97840109168648	0.00289756532086953	0.0107751613387185	DOWN
RUNX1T1	RUNX1T1	850.539122619605	-0.819604461579343	0.372955175397928	-2.19759508821632	0.0279779735676215	0.0667986494180665	DOWN
REXO1	REXO1	1986.09506295288	-0.956848946239127	0.19338110781752	-4.94799599111842	7.49814528887535e-07	1.67299887212632e-05	DOWN
RAPGEF3	RAPGEF3	1903.49779963589	-1.37549714238937	0.388540071261883	-3.54016803961067	0.00039987233714585	0.00222168859781824	DOWN
CIC	CIC	6836.13531241237	-0.659778062165636	0.20235538652111	-3.26049171958566	0.00111219214612731	0.00500412299836637	DOWN
LIPE	LIPE	1406.22493517049	-1.68822482792976	0.447883801103386	-3.76933665332554	0.000163681989324607	0.00110705204327485	DOWN
RIMS1	RIMS1	1114.65255749791	-2.15190656199261	0.679323363327785	-3.16772052627649	0.00153639137002477	0.00645475706838799	DOWN
STX7	STX7	4751.8868288255	-0.531262899470177	0.16769371900714	-3.16805484794309	0.00153462565434315	0.00645055209007233	DOWN
PTPRH	PTPRH	184.781302887339	-1.6884619579782	0.638853804799677	-2.64295515702164	0.00821859193058704	0.0248176170220448	DOWN
EPHA6	EPHA6	81.2441523919618	-2.54347185183348	0.80061267038483	-3.17690681888773	0.00148854854230106	0.00628663916162602	DOWN
SMARCA2	SMARCA2	8218.3750326866	-0.625066938093311	0.241274792476474	-2.59068480249241	0.0095785177408659	0.0280150964283267	DOWN
CPB2	CPB2	8.67402296255212	-0.858661635293578	0.418711461030694	-2.05072398347996	0.040293833988434	0.0890990970560464	DOWN
CPOX	CPOX	1157.09930576324	-1.04772097568759	0.280703980834702	-3.73247637091603	0.00018960648815331	0.00124589505559408	DOWN
CLDND1	CLDND1	13915.9868005397	-1.06810682736392	0.384665181989437	-2.77671824062635	0.00549107571383642	0.0179329070940935	DOWN
HSP90AA1	HSP90AA1	58422.8904996843	-0.736492331880278	0.221938119048881	-3.31845802350911	0.000905159261491523	0.00426010781887249	DOWN
DLGAP4	DLGAP4	6262.32169065603	-0.676424629751355	0.194259369311701	-3.48206952461577	0.000497554492174803	0.0026400595073937	DOWN
CDH7	CDH7	192.224157400088	-1.5598757635575	0.779769936261162	-2.00043075658544	0.0454537699994644	0.0978950705248935	DOWN
MEF2C	MEF2C	5029.25356929896	-2.17813684971835	0.48439694688308	-4.49659491814281	6.90503616793348e-06	9.39156605557023e-05	DOWN
CACNA1S	CACNA1S	37.2079032414695	-1.82490466127748	0.827167188768886	-2.20621016652459	0.0273692877737357	0.0656240435205934	DOWN
PKP1	PKP1	52.1454932381382	-2.03407776818327	0.827126536850757	-2.45920990025048	0.0139243180970499	0.0379811445118108	DOWN
LRP2	LRP2	785.636196435718	-2.29032515695319	0.79893051327688	-2.86673887014183	0.00414725052173743	0.0143131628102342	DOWN
AACS	AACS	1473.81892651797	-1.8835950635332	0.321285322668607	-5.86268631224106	4.55438128152605e-09	2.90997361578717e-07	DOWN
CADPS2	CADPS2	1266.18622601658	-1.27850997971751	0.535385300228879	-2.388018459175	0.0169394909366123	0.0445783370152129	DOWN
IL12RB2	IL12RB2	29.7213667405042	-3.42643897706439	0.723108798792153	-4.73848331369741	2.15323755972052e-06	3.80721290957713e-05	DOWN
C5orf22	C5orf22	1078.57662110184	-0.788274138599201	0.166699741170804	-4.72870643387213	2.25954812221927e-06	3.94147442870679e-05	DOWN
COL19A1	COL19A1	29.1143014003385	-2.43886969469092	0.863726468620436	-2.82365978500849	0.00474787532723274	0.0159849710998561	DOWN
EPB41L3	EPB41L3	4785.642788635	-1.86824398173164	0.454292564142252	-4.11242474386317	3.91525118333989e-05	0.000363070131723899	DOWN
DLG3	DLG3	2303.89889224289	-1.61619777453837	0.371331589680489	-4.3524381427635	1.34631864451913e-05	0.000159142977545541	DOWN
OPRK1	OPRK1	100.384478260074	-2.8599223142154	0.908964283500416	-3.1463527952956	0.00165320457858059	0.00686346414755041	DOWN
ULK2	ULK2	3076.15887811822	-0.853066368664108	0.281472969392903	-3.03072217024622	0.00243969624953276	0.00938103629082701	DOWN
P2RX5	P2RX5	95.5286445950859	-1.88038820155165	0.588442844841157	-3.19553244301788	0.00139573090156267	0.00599215801668596	DOWN
PDS5B	PDS5B	2553.1049404393	-0.907156762128782	0.209663310089222	-4.32673108968252	1.51338534441945e-05	0.000174251085253701	DOWN
OXCT1	OXCT1	4361.37673706287	-1.242974492526	0.24196402158021	-5.13702196057259	2.79126348824018e-07	7.77332242757527e-06	DOWN
CYLD	CYLD	3445.20240853289	-0.875808359301077	0.206800136522712	-4.23504729749002	2.28503605331183e-05	0.000240149458861457	DOWN
ZNF324	ZNF324	701.646018854832	-0.666971779847612	0.203590413484371	-3.27604708115991	0.00105271010294752	0.00479145008540714	DOWN
SMAP2	SMAP2	5988.23690075674	-0.930906981493902	0.282482200735974	-3.29545358634467	0.000982629339364897	0.0045361225222789	DOWN
SSH1	SSH1	2509.60919415427	-0.567522235639768	0.194165163660121	-2.92288392491043	0.00346805775808411	0.0124017804247112	DOWN
KIAA1467	KIAA1467	2669.91861081314	-1.22558718769894	0.306263767091639	-4.00173745440877	6.28790483291102e-05	0.00052222736938229	DOWN
EFR3B	EFR3B	5059.20806477192	-1.16464395102621	0.267713807176217	-4.35033203296685	1.3593154537437e-05	0.000160566758219529	DOWN
KIF3C	KIF3C	9915.79250984436	-1.571503920229	0.384621286509749	-4.0858474955706	4.39162182503959e-05	0.000398054148010574	DOWN
MAPRE3	MAPRE3	4443.70890357988	-1.91477492172308	0.313454440968505	-6.10862272618264	1.00494568441837e-09	9.47006916467542e-08	DOWN
SCAMP1	SCAMP1	4241.31453395766	-0.761195226946469	0.229008933396187	-3.32386695862906	0.000887785375997067	0.00420125820619839	DOWN
PREP	PREP	1529.09189204043	-0.594933699636724	0.215724099604471	-2.75784532524429	0.00581837216708479	0.0187979892193806	DOWN
HACE1	HACE1	1248.31293663229	-0.720593456602584	0.189111117951086	-3.81042354574291	0.000138728911206578	0.000978703167809518	DOWN
SEH1L	SEH1L	1963.51001438588	-0.902698976541633	0.159330607508645	-5.66557167299228	1.46535156036214e-08	7.70017137700579e-07	DOWN
WDR47	WDR47	3077.03314315066	-1.74990100400216	0.329934334234577	-5.30378570045401	1.13425459161755e-07	3.85738033294451e-06	DOWN
DDHD2	DDHD2	3978.52116548184	-0.90018043419289	0.190653665713005	-4.72154800080242	2.34056376383299e-06	4.05246043048966e-05	DOWN
TTC39A	TTC39A	78.7435016698239	-1.4804920583135	0.596913971575315	-2.4802436009436	0.013129265110219	0.0361456575614778	DOWN
EPS15	EPS15	5885.72217410561	-1.11273028537804	0.310751026596445	-3.58077750398903	0.000342573285725246	0.00197421461688195	DOWN
ATG16L1	ATG16L1	1342.77590909192	-0.849472240138547	0.165612098581003	-5.12928854484057	2.90839258130608e-07	7.97709943627961e-06	DOWN
DNAJA1	DNAJA1	11491.5969035654	-0.584965776328315	0.17250213137054	-3.39106405051767	0.000696218282093932	0.00348233890561394	DOWN
FOLH1	FOLH1	733.199820538567	-1.58387058250015	0.715681338805031	-2.21309470656973	0.0268911169821281	0.0647813997792826	DOWN
EPDR1	EPDR1	2697.92543575666	-1.23296033874801	0.33452421772193	-3.68571324116477	0.000228063031360653	0.00143222904430063	DOWN
SNX10	SNX10	1760.08694908609	-1.81927754010361	0.548729826431739	-3.31543403050267	0.000915009349696459	0.00429388136942845	DOWN
HBQ1	HBQ1	33.6312567678302	-2.00352492163452	0.629531879357834	-3.18256308747741	0.00145977710023727	0.00619927495639532	DOWN
PPEF1	PPEF1	62.2841010382822	-2.81007641600557	0.698471131669639	-4.02318190200403	5.74171158845712e-05	0.00048620075840409	DOWN
MYBPC2	MYBPC2	15.4003003177394	-2.31986373406425	0.626729063208929	-3.70154165531477	0.000214293466285863	0.00136169275110621	DOWN
PPP1R15A	PPP1R15A	1834.33583021292	-1.15924305459726	0.380814359042602	-3.04411592438816	0.00233365197765202	0.00904504631411635	DOWN
ACHE	ACHE	1141.30054315096	-0.970148561921324	0.439810632575351	-2.20583244256859	0.0273957338374139	0.0656560739463496	DOWN
NLK	NLK	2739.81378502158	-1.39260212743898	0.276278146479859	-5.04058010082422	4.64122812192349e-07	1.14122792945489e-05	DOWN
ATXN7L3	ATXN7L3	4559.8520679978	-1.45346314899818	0.25951897984853	-5.60060443304188	2.13605672664905e-08	1.03835748890825e-06	DOWN
GNAO1	GNAO1	18247.14168246	-1.26207384073285	0.269169300879435	-4.68877333562696	2.74847616085299e-06	4.58568703078815e-05	DOWN
DNM1L	DNM1L	5810.88814919981	-0.884372496026326	0.180178541629347	-4.90831198892488	9.18636358373406e-07	1.95650986023265e-05	DOWN
PTHLH	PTHLH	190.995544993769	-1.55829917687646	0.567382439500078	-2.7464705785563	0.00602402888642644	0.0193659842302728	DOWN
GP6	GP6	16.7127631752066	-1.52804663214333	0.455913480459954	-3.35161537799176	0.000803415531228714	0.00390098249302416	DOWN
PTPN4	PTPN4	1945.51696255013	-0.981363149810496	0.25939235511016	-3.78331562390775	0.000154752971172295	0.00106026527933967	DOWN
EPB41L1	EPB41L1	8523.60055221351	-1.81543946675601	0.368803858753091	-4.92250670286892	8.54426371140321e-07	1.85012375204043e-05	DOWN
DOCK9	DOCK9	3493.22774512821	-1.55943754896812	0.369957265749432	-4.21518292338205	2.49575815005323e-05	0.000256697856555475	DOWN
DOCK3	DOCK3	3574.07746446965	-1.8169016350345	0.38650369731663	-4.70086482392965	2.59061971578715e-06	4.39181641868318e-05	DOWN
TMEM40	TMEM40	3.23333269922813	-1.20714995535511	0.604289264032478	-1.99763594557296	0.0457561432611738	0.0984331876711491	DOWN
PPP1R13B	PPP1R13B	1388.65048633976	-1.42725313134767	0.308259308052469	-4.63004066402671	3.65593929162326e-06	5.72062931086281e-05	DOWN
FKBP1A	FKBP1A	7285.01210666493	-0.719042880407188	0.190165572855498	-3.7811411898071	0.000156111101688725	0.00106600264541553	DOWN
C20orf194	C20orf194	4675.80545900454	-0.507460698489766	0.224558140270206	-2.25981876176543	0.0238325014862189	0.0585503400916895	DOWN
LZTS3	LZTS3	5506.28870304451	-1.5285922369509	0.335472339793913	-4.55653732254034	5.20038021622605e-06	7.50589452248291e-05	DOWN
F11	F11	3.66005884395054	-2.13357296593038	0.719721642227308	-2.96444186300645	0.00303232533700814	0.0111777237291637	DOWN
DYNLL1	DYNLL1	10448.4895585323	-0.684830723104394	0.218837982200773	-3.12939607748757	0.00175166020970924	0.00719080175647977	DOWN
TESC	TESC	393.671236356639	-1.34039211538287	0.475239756632942	-2.8204545109599	0.00479556721079539	0.0161043582609844	DOWN
TASP1	TASP1	357.845584241227	-0.747736923726708	0.174282888813564	-4.29036337885463	1.78380997981695e-05	0.000198347440603509	DOWN
RPH3A	RPH3A	4196.45437771262	-1.9329837300812	0.791261563754385	-2.4429137198445	0.0145692199165629	0.0394468060277019	DOWN
PEBP1	PEBP1	37261.3262268503	-0.563921460527663	0.266160074784003	-2.11873047069626	0.0341132516863532	0.0780974931386274	DOWN
NOS1	NOS1	566.367861989505	-1.6649915769406	0.712168746688553	-2.33791722071839	0.0193915427561149	0.0496578933065351	DOWN
CDIP1	CDIP1	9679.46100891237	-0.783155017575971	0.25182428940662	-3.10992644681472	0.00187133936979625	0.00757154053483403	DOWN
KCNH4	KCNH4	97.4166537631526	-1.57016174022908	0.526642191784269	-2.98145831215944	0.00286879102045838	0.010704844678499	DOWN
OTUB2	OTUB2	123.562244789163	-1.41440497326147	0.333406030148126	-4.24228971693485	2.21250816434528e-05	0.000234573147178983	DOWN
DDX24	DDX24	11928.7863474971	-0.947789341765577	0.189128382136343	-5.01135435654662	5.40482820727265e-07	1.28143959673546e-05	DOWN
NECAP1	NECAP1	4776.43559098844	-1.37193211225405	0.269611501062611	-5.08855188612838	3.60808068268283e-07	9.45707150754858e-06	DOWN
ANKRD24	ANKRD24	872.076531045495	-1.55264874029756	0.445891255972447	-3.48212421638856	0.000497452878521211	0.0026400595073937	DOWN
SLC9A1	SLC9A1	1448.26856305709	-1.39528739881778	0.333817179028697	-4.17979506889858	2.91771911032402e-05	0.000289676786067955	DOWN
YPEL3	YPEL3	4869.40391111075	-0.604379321482151	0.28645470170282	-2.1098600158749	0.0348704151657696	0.0794964404671174	DOWN
MAEA	MAEA	3004.34146803429	-0.509802210407397	0.136601659452282	-3.73203526554143	0.00018993890211886	0.00124713483882481	DOWN
THPO	THPO	75.4987818612496	-1.59023315191994	0.354927864659569	-4.48044042257776	7.4489170874754e-06	9.90917456084662e-05	DOWN
CHRD	CHRD	1215.4908294256	-1.31258018822345	0.34688448393332	-3.78391150085502	0.000154382738182334	0.00105902627177321	DOWN
GOLGA3	GOLGA3	4798.09456172103	-0.506789537183494	0.133988834024993	-3.78232664588278	0.000155369292652831	0.00106319238477402	DOWN
USP48	USP48	2662.90200920474	-0.57864980805136	0.166503109711933	-3.47530931435745	0.00051026461843833	0.00269478509199053	DOWN
PITPNM2	PITPNM2	2005.32045193482	-1.26133665325369	0.299678373675727	-4.20896789375446	2.56539834575208e-05	0.00026215386081945	DOWN
SLC26A4	SLC26A4	106.157120156822	-2.62618491724367	0.675351146734416	-3.8886213933926	0.00010081524229232	0.000761213745294028	DOWN
WDR7	WDR7	2789.71447986112	-1.53685153671969	0.277729269819832	-5.53363186284498	3.13666969311215e-08	1.44561050227912e-06	DOWN
RAPGEF4	RAPGEF4	5378.71111340987	-1.90255847509391	0.524790682342577	-3.62536633958746	0.0002885521108954	0.00172289874326252	DOWN
SMPX	SMPX	11.3847133583261	-3.11631182007705	1.04797403150166	-2.97365366545548	0.00294277017397011	0.0109095928119842	DOWN
TF	TF	22869.3958846233	-1.35889037818358	0.59728549249494	-2.27511030362937	0.0228993137227343	0.0566839370305776	DOWN
MYO15A	MYO15A	61.4724810817803	-2.45243266591816	0.6301849408237	-3.89160785516811	9.95821037036045e-05	0.000753927704341293	DOWN
ALKBH5	ALKBH5	5135.26712923174	-0.534104944760448	0.119230683133961	-4.47959309400547	7.47854680901913e-06	9.93292343106572e-05	DOWN
PITPNM3	PITPNM3	1727.21242147233	-2.48473308492687	0.678644247909947	-3.6613190085663	0.000250920092226272	0.00153853875524273	DOWN
SLC17A6	SLC17A6	189.178826308764	-3.04019109190258	0.962040308760663	-3.16014938689946	0.00157688265683786	0.00659530291483784	DOWN
CD200	CD200	2062.68557569051	-1.50772735340016	0.331671179152358	-4.54584976980336	5.4714053189706e-06	7.80149323080271e-05	DOWN
JPH4	JPH4	7605.02186708143	-1.29630321856512	0.470564945058537	-2.75478067836919	0.0058731490454254	0.018949555871889	DOWN
SLC22A17	SLC22A17	22563.594198234	-0.728140491055581	0.257539411060407	-2.82729733696872	0.00469427183904419	0.0158425481676606	DOWN
TYRO3	TYRO3	6764.67911268388	-1.58453013669935	0.323833275680076	-4.89304298136659	9.92887117393469e-07	2.0830870517653e-05	DOWN
CAPN3	CAPN3	472.380563316669	-1.74087643526677	0.59939502882174	-2.90438917835021	0.00367970446467963	0.0130042731657011	DOWN
RFFL	RFFL	1736.67830789123	-0.67782279566495	0.261839461024712	-2.58869611559801	0.00963400709021569	0.0281560433588259	DOWN
DPYSL2	DPYSL2	38497.3041826026	-1.10596534045575	0.203863093585018	-5.42503952533482	5.79417170256387e-08	2.3717632211972e-06	DOWN
KRT31	KRT31	13.0245409995875	-2.5832516164104	1.08768691667054	-2.37499557714444	0.0175491604719485	0.0458021412410379	DOWN
EPB41L4B	EPB41L4B	689.188625188126	-2.54223625112475	0.593580315121679	-4.28288503907616	1.84485501406556e-05	0.000203791842680143	DOWN
SH2D3C	SH2D3C	862.446278350871	-1.46321228301565	0.307979734356149	-4.75100183482717	2.0241129556059e-06	3.62722372568801e-05	DOWN
DFNB31	DFNB31	972.681582693068	-1.45567072101364	0.382188833728437	-3.80877355000894	0.00013965778501406	0.000982380115770297	DOWN
TLL2	TLL2	165.301438127427	-1.6957667709536	0.549815831626768	-3.08424507518499	0.00204069414944193	0.00810529649843833	DOWN
CYP26A1	CYP26A1	27.0812992319809	-2.50975687992826	0.653523898904015	-3.8403444528	0.000122861799591041	0.000892136390659353	DOWN
IL11	IL11	31.3429938031816	-2.13255104469469	0.527084267648079	-4.04593947417635	5.21136977712829e-05	0.000450104379931388	DOWN
SMIM24	SMIM24	43.0941810035464	-1.37899436825907	0.632524812824867	-2.18014272373041	0.0292468836840662	0.0690561689732634	DOWN
TMEM14A	TMEM14A	1515.3157929144	-0.676846881994942	0.230283261733728	-2.93919270075984	0.00329068409245676	0.0119267854042889	DOWN
HSP90AB1	HSP90AB1	58324.7897936218	-0.673674928119845	0.191571454941306	-3.51657259337644	0.000437157098351605	0.00237869868870802	DOWN
ZNF184	ZNF184	759.150931190209	-0.518287998407456	0.208173380802968	-2.48969390999133	0.0127853152917637	0.0354041157203852	DOWN
ACOT7	ACOT7	3098.9824449446	-2.0160887326174	0.376327107606148	-5.35727746385831	8.44853273730227e-08	3.09131996123242e-06	DOWN
ERMP1	ERMP1	2141.52163282155	-0.702155312130061	0.27346056642103	-2.56766568328173	0.0102385847662084	0.029628486504787	DOWN
TSPAN15	TSPAN15	2059.68752568897	-1.08363130234517	0.41185373272519	-2.63110715344233	0.00851071975824265	0.0254582055119768	DOWN
MAST3	MAST3	3889.38055249191	-2.661522076513	0.460352964740668	-5.78148134228335	7.40456944533714e-09	4.42908785120379e-07	DOWN
PSMD8	PSMD8	5517.3091296322	-0.697801382750886	0.20319826447204	-3.43409125350529	0.000594544005264469	0.00306035040610347	DOWN
FBXL19	FBXL19	2195.71947900851	-0.758095456470622	0.231732159548674	-3.2714296451002	0.00107005209261869	0.00485466344763098	DOWN
STX1B	STX1B	5423.20498096957	-2.28616923198154	0.508437843776604	-4.49645764957265	6.90949340464943e-06	9.39156605557023e-05	DOWN
C19orf26	C19orf26	927.906968376646	-0.805032803575427	0.285652263815903	-2.81822658368377	0.00482897190660592	0.0161938564852145	DOWN
PCDH11Y	PCDH11Y	93.6752845754038	-2.35193401666609	1.03649850974681	-2.26911471126052	0.0232613509816561	0.0574483848255601	DOWN
CEP170B	CEP170B	2996.53983973678	-2.40200225009136	0.461369196171605	-5.20624755623682	1.92697536981158e-07	5.84608283057225e-06	DOWN
HCN2	HCN2	3056.63322446116	-1.36756960718668	0.389782228781398	-3.50854786648998	0.000450560148435589	0.00243513251644073	DOWN
RASSF7	RASSF7	234.402029731354	-0.945866985270416	0.386260685796333	-2.44877881713582	0.0143341440841595	0.0389039971700085	DOWN
PALM	PALM	7485.23592263828	-1.39198829298526	0.331382275027216	-4.20055144129522	2.6626565973933e-05	0.000269266735520565	DOWN
SERPIND1	SERPIND1	24.2882812342352	-3.48462150870008	1.02570024113601	-3.39730982693414	0.000680518701460313	0.00341534943654643	DOWN
SLC7A4	SLC7A4	107.215930048778	-2.89351929264451	0.753324255632581	-3.84100109748195	0.000122533566649561	0.000890903535450342	DOWN
YPEL1	YPEL1	490.301695404571	-0.899621125959954	0.291544234278647	-3.08571057213956	0.00203066380437016	0.00807288169976807	DOWN
MAPK1	MAPK1	16078.1698737791	-0.981212291454	0.20414483399863	-4.80645173446115	1.53632550868333e-06	2.92491407228786e-05	DOWN
SLC35E4	SLC35E4	412.519819269337	-0.825506910935569	0.251755974904751	-3.27899630285991	0.00104177000728495	0.00474934499537364	DOWN
ADRBK2	ADRBK2	2219.77709748795	-1.08758407610383	0.353658242616494	-3.07524028863991	0.00210333022341448	0.00831083958972956	DOWN
NHP2L1	NHP2L1	8150.71736321042	-0.561479674070819	0.200098053095671	-2.8060226743054	0.00501571627566042	0.0167038701160592	DOWN
POLR2F	POLR2F	524.096722388721	-0.859342344381685	0.434891010536216	-1.97599472870714	0.0481553742263656	0.1024965113502	DOWN
PICK1	PICK1	940.260188360045	-1.61674391598867	0.449312280563583	-3.59826335919586	0.000320349144441431	0.00186912811083987	DOWN
SLC16A8	SLC16A8	77.4163286887964	-1.86194846482013	0.542082074233494	-3.43480914297513	0.000592971295002519	0.00305411902415343	DOWN
SEPT3	SEPT3	19332.7000753924	-0.962313003894658	0.359230087783238	-2.67882072415751	0.00738819388512194	0.0227915242235254	DOWN
DMC1	DMC1	13.4793130785755	-1.75619165126135	0.541553910737589	-3.24287502396472	0.00118330103932523	0.00525537702246917	DOWN
TCF20	TCF20	2239.3947461688	-0.779924330246438	0.210829071746998	-3.69932060974196	0.000216177376119105	0.0013708571354801	DOWN
JOSD1	JOSD1	3294.43250821227	-0.705206365600282	0.138142970437936	-5.10490228612185	3.3096548725989e-07	8.77787081619468e-06	DOWN
RAB36	RAB36	484.799727543563	-1.70514590447496	0.672185680679544	-2.53671857863908	0.0111896865053873	0.0318332350030626	DOWN
SBF1	SBF1	12388.9667253973	-0.989720425233569	0.19466028307492	-5.08434699466993	3.68893000042777e-07	9.58262335783921e-06	DOWN
SUN2	SUN2	10323.1847363592	-1.52639581723527	0.276288532988307	-5.5246441128987	3.30154146132528e-08	1.5092249693668e-06	DOWN
DNAL4	DNAL4	1214.40273488124	-0.968742337364122	0.183267805870667	-5.28593842634732	1.25061958312684e-07	4.16884767257793e-06	DOWN
NEFH	NEFH	1364.0564894174	-1.77553479313242	0.806155355419011	-2.20247224210222	0.0276319677814204	0.0660847912288386	DOWN
RASD2	RASD2	763.183203721788	-2.15208036779145	0.637269617469411	-3.37703274845792	0.000732723257817861	0.00362663612466892	DOWN
CBX7	CBX7	3975.4767151696	-1.43061548873325	0.375771813315023	-3.80713890196419	0.000140583793053894	0.000987247052969642	DOWN
RBFOX2	RBFOX2	5790.63890275635	-1.11749653945238	0.291063846051442	-3.83935193124217	0.000123359498928507	0.00089421058355224	DOWN
SYNGR1	SYNGR1	8395.22555318715	-2.15453298813101	0.441286320832604	-4.88239242056248	1.04806420434801e-06	2.17450762594614e-05	DOWN
PNPLA5	PNPLA5	21.3543769815707	-2.75887916774959	1.05443280026835	-2.61645803037183	0.0088847286116932	0.0263341420175788	DOWN
CACNA1I	CACNA1I	640.072310412411	-2.48952995986305	0.711977274253346	-3.49664244897961	0.0004711528681709	0.00252780107516118	DOWN
SGSM3	SGSM3	3536.36328394549	-0.641481635247047	0.207089710681395	-3.09760264349377	0.00195092821953302	0.00782242197989034	DOWN
KIAA0930	KIAA0930	8569.47073520653	-0.948493918213919	0.262233131023361	-3.6169873521032	0.000298051861703031	0.00176342995552674	DOWN
KCTD17	KCTD17	2549.0279259731	-1.14022726965919	0.232216432138845	-4.91019200991527	9.09872572820539e-07	1.94521299852178e-05	DOWN
L3MBTL2	L3MBTL2	2545.91103531763	-0.593260700482813	0.136672799523731	-4.34073716606503	1.42005503046446e-05	0.000165932414970935	DOWN
RANGAP1	RANGAP1	7699.78724704249	-1.25144825577622	0.229423577648382	-5.45474998081588	4.90417985648493e-08	2.09351786558386e-06	DOWN
ACO2	ACO2	11122.0672139582	-0.565352662212333	0.234506770270553	-2.41081595026053	0.0159168783732809	0.0423813582321234	DOWN
KHNYN	KHNYN	824.120749090199	-0.851982710821351	0.406391872221796	-2.0964560786205	0.0360417522188086	0.08158243108251	DOWN
COCH	COCH	67.5427193036098	-2.1276591306523	0.599372973753305	-3.54980825599925	0.000385511831329549	0.00215968567614309	DOWN
AP4S1	AP4S1	1009.25137951175	-0.825050369428405	0.215702574985916	-3.82494446105837	0.00013080157031819	0.000934107065252851	DOWN
VCPKMT	VCPKMT	287.666164682836	-1.07159438295736	0.248229714726385	-4.3169464386588	1.58202527310665e-05	0.000180872447137429	DOWN
ATP6V1D	ATP6V1D	4279.55795679665	-1.02373433229367	0.211060579147512	-4.85042889784818	1.2319479079593e-06	2.4782690301033e-05	DOWN
VTI1B	VTI1B	4135.50688895626	-0.563932660581356	0.166675354618572	-3.38341959356791	0.000715891665987958	0.00356167635472483	DOWN
ISM2	ISM2	16.0040724018824	-2.29334904519309	0.665947625330244	-3.44373785259136	0.000573731694443021	0.00296680141688071	DOWN
SPTLC2	SPTLC2	4237.10199559414	-0.748897407543822	0.276400931807845	-2.70946050234179	0.00673927287974343	0.0211612164809219	DOWN
CHGA	CHGA	4198.47021033084	-1.7979664567911	0.774972979714414	-2.32003760628361	0.0203388430691774	0.0515438108309621	DOWN
ITPK1	ITPK1	15572.456804721	-0.550535674093278	0.26635999121377	-2.06688576457956	0.0387449194256802	0.0864368867705824	DOWN
PPM1A	PPM1A	4303.82328875057	-0.889837146728769	0.193789300986727	-4.59177644069069	4.39489008082657e-06	6.58960052296734e-05	DOWN
ASB2	ASB2	80.5815657140354	-2.17935332467639	0.750091869109605	-2.90544853827491	0.00366727148779735	0.012977123018143	DOWN
SLC10A1	SLC10A1	3.51795386724129	-1.18352056369011	0.455156115183417	-2.60025192282252	0.00931553456844147	0.0274066922244381	DOWN
EIF5	EIF5	13404.3699002435	-0.532554954183397	0.162103178306092	-3.28528385284216	0.00101879677411132	0.00466605049842786	DOWN
BDKRB1	BDKRB1	4.14049562026838	-2.76199983387103	0.750307152737508	-3.68115887446072	0.000232176269883455	0.00145049974829412	DOWN
GSKIP	GSKIP	772.874508823869	-1.25383101410964	0.221963971324874	-5.6488042028879	1.61567745631166e-08	8.28366180336326e-07	DOWN
PSMC1	PSMC1	769.433249944809	-0.521603183545827	0.147329475154304	-3.54038581213658	0.000399542488252034	0.00222058737786996	DOWN
CPNE6	CPNE6	1584.09242062608	-3.20092015182569	0.874205362003879	-3.66151969657158	0.000250723580992487	0.00153789285970228	DOWN
BRMS1L	BRMS1L	1228.1411078135	-0.592616293345161	0.201834483128805	-2.93614987963663	0.00332313718210943	0.0120211619103199	DOWN
SEC23A	SEC23A	2429.84523010125	-0.603403599691093	0.211844987254474	-2.84832606856195	0.00439498695164892	0.0150161312336265	DOWN
SGK2	SGK2	297.441769808544	-1.79242001490616	0.551787892333739	-3.24838591025489	0.00116061742364247	0.0051846649104876	DOWN
NDRG3	NDRG3	7322.95432410407	-0.830047269626798	0.229777553953308	-3.61239492433394	0.000303382054060667	0.00178619493469296	DOWN
RIMS4	RIMS4	2498.7157791813	-1.36047179463417	0.551265286742282	-2.46790760701425	0.0135905393168583	0.0372247633320322	DOWN
DNAJC5	DNAJC5	11348.6974140239	-1.16704111717491	0.177973459784808	-6.55738849256514	5.47582270143145e-11	8.79677879311864e-09	DOWN
HRH3	HRH3	639.900567815008	-1.91520097731001	0.771705052942685	-2.48177845927912	0.0130728523908484	0.0360021018985846	DOWN
NTSR1	NTSR1	59.9343077515321	-2.5595954310623	0.884565223797696	-2.8936197831441	0.00380829002877911	0.0133357351474872	DOWN
TCFL5	TCFL5	1164.4166544703	-0.904757144083378	0.354434740938299	-2.55267624637529	0.0106898810116056	0.0307079211348372	DOWN
EEF1A2	EEF1A2	9108.20945449104	-2.60954561811818	0.636166371863519	-4.10198610541776	4.0961887646097e-05	0.000376126903001832	DOWN
NDUFAF5	NDUFAF5	838.863972074806	-0.686529530465896	0.16959188836358	-4.04812716628332	5.16290947319315e-05	0.000447522903359825	DOWN
SEL1L2	SEL1L2	3.94329030248395	-1.77980444110701	0.674809283946803	-2.63749252336504	0.00835214666842536	0.025108538585457	DOWN
PROKR2	PROKR2	12.531115256285	-2.90909292396444	1.07533551227362	-2.70528861993374	0.00682450661935746	0.0213533254786351	DOWN
SNPH	SNPH	3008.88933801551	-1.8824173169489	0.429043087173883	-4.38747849160891	1.14672329481838e-05	0.000140778228071299	DOWN
PDYN	PDYN	918.91693572527	-3.14650139475879	1.13622952262827	-2.76924805428437	0.00561858403881072	0.0182632514844849	DOWN
PAK7	PAK7	674.134292636965	-1.43709539796797	0.562648066780683	-2.5541639309109	0.0106443128952554	0.0305978646757272	DOWN
KIF3B	KIF3B	5689.19607977145	-0.796328580441679	0.203291484342429	-3.91717628024362	8.95922357621485e-05	0.000694185499694957	DOWN
SLC32A1	SLC32A1	530.125779475535	-2.95955650537588	0.938497767025521	-3.15350404589231	0.00161322992229834	0.00672897189152532	DOWN
WFDC2	WFDC2	78.1841743311422	-1.24909503581297	0.613513052807029	-2.03597141103672	0.0417532261270106	0.0915856200663738	DOWN
PPP1R16B	PPP1R16B	3651.82817755578	-2.24573688974638	0.562211201176144	-3.99447197965517	6.48385885477651e-05	0.000535660243443953	DOWN
MAP1LC3A	MAP1LC3A	1809.80600895467	-2.14720015090471	0.49384501975468	-4.34792306293044	1.37432794365374e-05	0.000161773647966164	DOWN
SYNDIG1	SYNDIG1	2096.17259467361	-1.15185083598822	0.351305565743307	-3.27877195327401	0.0010425985172551	0.0047505542379954	DOWN
TNNC2	TNNC2	33.3183091200248	-1.10565768008153	0.412194421297772	-2.68236934551523	0.00731027008095264	0.0225883194221486	DOWN
CELF4	CELF4	2347.89442816506	-2.61289771251885	0.736933905701547	-3.54563372956958	0.000391670195218383	0.00218619882625536	DOWN
USP14	USP14	3313.66002036156	-0.955857175668337	0.158374213940364	-6.03543437966654	1.58535644285852e-09	1.30301002088008e-07	DOWN
LPIN2	LPIN2	4748.2055025067	-0.501001266700707	0.226491812905196	-2.21200607772261	0.0269662449926643	0.064934563959495	DOWN
ST8SIA5	ST8SIA5	1323.02182507889	-2.08385459154934	0.749879473599632	-2.77891936626329	0.00545400617738296	0.0178498595654047	DOWN
RNMT	RNMT	3231.91298842614	-0.578254980172192	0.179755874396574	-3.21689058626511	0.00129588008445829	0.00565560291452584	DOWN
SMAD7	SMAD7	1294.6141676696	-0.513940343275612	0.245063697316534	-2.09717044549355	0.0359784897369496	0.0814897654989911	DOWN
RNF125	RNF125	309.723476481936	-0.979731021188183	0.387245569950005	-2.52999930074002	0.011406275398095	0.0323308777373663	DOWN
NOL4	NOL4	1327.62679300405	-0.646072424641861	0.316946551189331	-2.03842705408056	0.0415072429812198	0.0911408714667034	DOWN
VSIG1	VSIG1	13.0447608900262	-1.60885057559044	0.603815587138575	-2.66447340853625	0.00771089624243892	0.0236085774687467	DOWN
STS	STS	1235.47588298134	-1.33850523455382	0.363360661953536	-3.68368228788887	0.000229888747941122	0.00144017958047789	DOWN
GPR143	GPR143	87.0311024760497	-1.4301038305625	0.578454393700861	-2.47228449837319	0.0134252628744399	0.0368403016375553	DOWN
PGRMC1	PGRMC1	8160.63710514527	-0.931628771388922	0.20210548498372	-4.60961646569841	4.03412492195815e-06	6.18052853620255e-05	DOWN
ATP1B4	ATP1B4	7.61067384073854	-2.52500139664873	0.878478771962642	-2.87428846004728	0.00404938933490644	0.014034333121266	DOWN
PRPS2	PRPS2	569.928493887018	-1.42215579010246	0.513881908902147	-2.7674758839842	0.00564922248880783	0.0183472842577094	DOWN
GLRA2	GLRA2	143.350066521459	-2.78578516193258	0.909164051749394	-3.06411714868426	0.00218313403348242	0.00856796297738052	DOWN
CACNA1F	CACNA1F	33.5263548560077	-2.53026112959016	0.529902518406078	-4.77495584886268	1.79746685029721e-06	3.29161984061626e-05	DOWN
SYP	SYP	11557.6929745042	-2.53767413744386	0.531476457089599	-4.77476302777425	1.7991898820537e-06	3.29161984061626e-05	DOWN
PLS3	PLS3	1878.03348818898	-0.78705733474688	0.362280233554801	-2.17250973652092	0.0298172360433055	0.0700497406098158	DOWN
ZC3H12B	ZC3H12B	643.254497568383	-0.844953549203008	0.411281144966938	-2.05444270797031	0.039932863100328	0.088466973309211	DOWN
SLC25A14	SLC25A14	636.983407267438	-1.1415193764156	0.197768181779061	-5.77200723668919	7.83327511672813e-09	4.60389145188049e-07	DOWN
PIM2	PIM2	609.093450649916	-1.07826149998539	0.295081312796786	-3.65411652051295	0.000258069057217863	0.00157436125032583	DOWN
RS1	RS1	34.1501476409589	-2.39731900178835	0.742587757164359	-3.2283308991556	0.00124514851223308	0.00548385511862862	DOWN
PGK1	PGK1	15248.7821846017	-0.672905108665833	0.225753053979312	-2.98071320323091	0.00287577978016975	0.010715106989818	DOWN
UBL4A	UBL4A	2259.72817939345	-0.832224098330289	0.233095129720656	-3.57031954862222	0.000356546007216342	0.00203389179902782	DOWN
CD99L2	CD99L2	10315.7960407073	-0.97897543141484	0.211462737612864	-4.6295410835317	3.66477014016556e-06	5.72382803002894e-05	DOWN
CDK16	CDK16	5899.52476849409	-0.77944217009785	0.182728554448795	-4.26557399553154	1.99388915247718e-05	0.000216011061168818	DOWN
USP11	USP11	20465.5703486915	-0.888860188759729	0.215965434068383	-4.11575209983965	3.85918921395563e-05	0.000359452256548887	DOWN
GABRE	GABRE	128.870477109958	-1.38027681655602	0.653247811755086	-2.11294518208583	0.0346054600695748	0.0790205632128858	DOWN
KLF8	KLF8	99.425402382849	-1.80695935143019	0.521497511542746	-3.46494338215472	0.000530343118715952	0.00277820736847847	DOWN
DRP2	DRP2	1580.3557010512	-0.817461960195248	0.383682450903344	-2.13056906374167	0.0331246604633587	0.0762898378885766	DOWN
TAF7L	TAF7L	15.9964153193279	-1.8358994525393	0.495092027431791	-3.70819837690122	0.000208739104015783	0.00133574021492345	DOWN
BEX4	BEX4	7976.74766326241	-0.785798311316869	0.217419404602254	-3.61420505568216	0.000301270558328649	0.00177810768995369	DOWN
NALCN	NALCN	3216.15015808028	-0.916221081294198	0.345622994974709	-2.65092628272966	0.00802713594032705	0.0243557400176119	DOWN
HTR2A	HTR2A	629.518283213986	-2.71144192660473	0.687128976534481	-3.94604509371709	7.94526565943456e-05	0.000628615108552261	DOWN
NDFIP2	NDFIP2	3163.1854279169	-1.51397036935142	0.295676925223822	-5.12035346757402	3.04963503727249e-07	8.23059900939398e-06	DOWN
KLF5	KLF5	95.5003718563487	-1.66654781435178	0.520908732348935	-3.1993086520873	0.00137757599347362	0.00592930641947255	DOWN
STK24	STK24	1801.54471022814	-0.851528011983241	0.238872924460038	-3.5647740902745	0.000364169716817738	0.00206620073436986	DOWN
ARHGEF7	ARHGEF7	8472.53317121991	-0.521287131409485	0.24459881043681	-2.13119242272094	0.0330732930033981	0.0761923390304997	DOWN
FGF9	FGF9	254.535941421611	-1.21901602586716	0.591819088883923	-2.05977814633527	0.0394197546874962	0.0875256577686832	DOWN
DGKH	DGKH	771.091493076602	-0.953894308455473	0.326188800698726	-2.92436253608997	0.00345162492300917	0.012356114007071	DOWN
KATNAL1	KATNAL1	1774.94851816175	-0.592434882040178	0.216721987236941	-2.73361687751816	0.00626428865296118	0.0199369130415205	DOWN
MGRN1	MGRN1	6411.68702162883	-0.582740731452117	0.148152768574388	-3.93337726361504	8.37606173541422e-05	0.000656235064342624	DOWN
CORO1A	CORO1A	3345.75794624451	-1.01906366215849	0.374472649381646	-2.72133001927172	0.00650198142824313	0.0205808637139435	DOWN
MAPK3	MAPK3	6245.74222737529	-1.09950875482647	0.202633854126738	-5.42608617678851	5.76031555684377e-08	2.36411199058007e-06	DOWN
PLLP	PLLP	3400.05881922371	-1.96426222945242	0.520556970886522	-3.77338569898935	0.00016104701980732	0.00109361559183167	DOWN
PARD6A	PARD6A	910.10215518758	-0.511652251962041	0.259113867927373	-1.97462318807827	0.0483109256021367	0.102775721157377	DOWN
NDRG4	NDRG4	26721.6713437033	-1.22276009956333	0.395185440589621	-3.09414258212286	0.00197382602139377	0.00789343227332152	DOWN
FA2H	FA2H	2187.4219004815	-1.70563892094126	0.641956553493266	-2.65693824863982	0.00788538854126297	0.0240173789071527	DOWN
NECAB2	NECAB2	1485.353715298	-2.4239640169742	0.529314855853039	-4.57943696491904	4.66229267927608e-06	6.88045082362458e-05	DOWN
NAGPA	NAGPA	765.21364260895	-1.28981496489612	0.263099131454841	-4.90239157295548	9.4676874752119e-07	2.00377606438989e-05	DOWN
SEC14L5	SEC14L5	1276.17987120261	-2.22498200230665	0.728336480804558	-3.05488199609172	0.0022514908957236	0.00878716992805778	DOWN
RHBDL1	RHBDL1	421.165988968305	-1.28864872225818	0.479410846128433	-2.6879840801786	0.007188482373494	0.0222609364193311	DOWN
MEFV	MEFV	29.8024775977705	-1.46769294249203	0.446560571453839	-3.28666039125163	0.001013830200166	0.00465214576071819	DOWN
CRYM	CRYM	1269.24476800065	-3.16533738670123	0.957733700024053	-3.30502872209857	0.000949666673355134	0.00441800593932079	DOWN
CPPED1	CPPED1	733.520578255209	-1.43698195818734	0.435276698602788	-3.30130687629263	0.000962355611750382	0.00445594687318294	DOWN
USP31	USP31	1116.33128363692	-1.34704896443521	0.260433853932977	-5.1723266545135	2.311969494978e-07	6.71227219299293e-06	DOWN
HMOX2	HMOX2	3783.40441719008	-0.782741341732149	0.239076803377586	-3.27401626035599	0.00106030509753691	0.00481951667616617	DOWN
SYT17	SYT17	2993.46985140831	-0.67760600672613	0.203709070718517	-3.32634184789169	0.000879939386578224	0.00417167441618929	DOWN
TMC5	TMC5	19.8742219443208	-2.18539269736261	0.527603755342252	-4.14210982244613	3.44125482071885e-05	0.000327579493881973	DOWN
CCP110	CCP110	2326.62415703425	-1.27411123549217	0.277914708962398	-4.58454048815589	4.54985920676925e-06	6.74995823217094e-05	DOWN
AQP9	AQP9	61.9126185238128	-1.71232130268753	0.833265041378849	-2.05495396741241	0.0398834511043227	0.0883807216536672	DOWN
AAGAB	AAGAB	1858.34022146291	-0.811571933856787	0.187360005183921	-4.33161780210301	1.48017717725803e-05	0.000171598822171742	DOWN
CORO2B	CORO2B	6616.42296925037	-0.740598610438514	0.289325807170499	-2.55973920087288	0.010475074019394	0.0301937027613019	DOWN
HERC1	HERC1	5937.99335150742	-1.0005536124828	0.247159028917702	-4.04821793022967	5.16090818616331e-05	0.000447522903359825	DOWN
AP3B2	AP3B2	3231.99446633621	-1.67794179691313	0.391379680645509	-4.28724811197575	1.80900203335229e-05	0.000200487820621461	DOWN
HOMER2	HOMER2	851.720970824859	-0.782301977371603	0.359752483778464	-2.17455615359516	0.0296633930836046	0.0698244647689426	DOWN
OCA2	OCA2	30.3146790293613	-3.17800535113427	0.913587419003551	-3.47860017008609	0.000504040016956405	0.00266859604708746	DOWN
FAM189A1	FAM189A1	608.355425748181	-2.30599507434091	0.584243812736122	-3.94697389013246	7.91451841607903e-05	0.00062677040677193	DOWN
DMXL2	DMXL2	3758.24712602016	-0.972102729849808	0.274217120834364	-3.54501107331292	0.000392596592580826	0.00219064483084795	DOWN
RHOV	RHOV	39.1971917918919	-2.1716279828998	0.724653271218461	-2.99678214278718	0.00272845623863066	0.0102980369020991	DOWN
SLC30A4	SLC30A4	782.608991688941	-0.811406600303474	0.185149038193191	-4.38245106872671	1.17351527913677e-05	0.00014271705644181	DOWN
BRF2	BRF2	508.772170283849	-0.715569002563661	0.150426848656737	-4.75692344121716	1.96565673291254e-06	3.55105433261137e-05	DOWN
FZD3	FZD3	3379.99039111439	-0.518746985041013	0.260705891954411	-1.98977852457483	0.0466153381240295	0.0999755274604106	DOWN
SFRP1	SFRP1	889.696705441495	-1.97903025457879	0.669600083045337	-2.95554063490879	0.00312121578661704	0.0114448401903234	DOWN
UBE2W	UBE2W	1804.31946677758	-0.76494231774841	0.158416758758367	-4.82867042441625	1.37447673112103e-06	2.67104533416469e-05	DOWN
NIPAL2	NIPAL2	423.803135213003	-2.06694926021045	0.584595528941083	-3.53569118798163	0.000406709826466898	0.00224930536158808	DOWN
JPH1	JPH1	233.232445172544	-2.52206562897861	0.677501564211436	-3.72259749970337	0.000197183726601775	0.0012797595614924	DOWN
GDAP1	GDAP1	3542.70451695409	-1.18435836781971	0.296912277351572	-3.98891678843349	6.6375698419462e-05	0.000544231193074009	DOWN
ESRP1	ESRP1	9.06385743888698	-1.75597784551539	0.83505015252735	-2.10284117690509	0.0354796552266857	0.0804612563005827	DOWN
NDRG1	NDRG1	11509.8372081751	-1.51274604410433	0.431576130778684	-3.50516614849602	0.000456322410614226	0.00246075652884935	DOWN
STMN2	STMN2	6775.27734242711	-2.17155067293802	0.842531814289538	-2.57741088954508	0.00995435440571186	0.0289350422394533	DOWN
NCALD	NCALD	4872.4282267974	-1.47296589323444	0.44509901494794	-3.30929937781758	0.000935297691707493	0.00436299819240099	DOWN
MTMR9	MTMR9	2611.58744816386	-0.83554070107807	0.217106846143144	-3.84852304715981	0.000118832118662111	0.000869080103119624	DOWN
NEFM	NEFM	3241.57167036106	-2.58006214431385	1.02670181313411	-2.5129615155134	0.0119722394382568	0.0336691788670415	DOWN
TUSC3	TUSC3	1985.50947382934	-1.16539821993105	0.402800394790994	-2.89324001416571	0.00381289807299433	0.0133491001858174	DOWN
KCNN4	KCNN4	101.326542245897	-1.29790181831948	0.636607093456113	-2.03878001307404	0.0414719879459141	0.0910871735249582	DOWN
TULP2	TULP2	12.3489686128364	-1.36355859283278	0.615895229660841	-2.21394569589971	0.0268325147659468	0.0646864169032428	DOWN
DHDH	DHDH	30.7410870021326	-2.40843153146271	0.535873890382913	-4.49439984796002	6.97664287339863e-06	9.45996880936399e-05	DOWN
TUBB4A	TUBB4A	22958.9420016459	-1.98591889014648	0.518335103103881	-3.83134169045171	0.000127446366580679	0.00091635350020584	DOWN
CLPTM1	CLPTM1	9696.15371442022	-0.623007416352963	0.184893787871152	-3.36954217622024	0.000752931675489421	0.00370167633405874	DOWN
LIN7B	LIN7B	427.723565066979	-1.4859751589154	0.320468413709996	-4.63688493262903	3.53699181689208e-06	5.58632752503142e-05	DOWN
PPP1R37	PPP1R37	2191.08539625672	-1.5580773028733	0.234667675941266	-6.63950540535144	3.14737461235198e-11	5.53019947512012e-09	DOWN
SLC17A7	SLC17A7	10048.3645000039	-3.28100994224015	1.00643689725247	-3.26002549310062	0.00111402200195289	0.005008348381914	DOWN
KLC3	KLC3	6.82494810692767	-2.25020008803673	0.660513502853997	-3.4067435083672	0.000657428766025879	0.00332518993263104	DOWN
OAZ1	OAZ1	17993.5017354068	-0.583242078114329	0.202499666193243	-2.88021254098142	0.00397407165451195	0.0138215753955273	DOWN
FCER2	FCER2	44.5686000109966	-3.63242263528006	1.11842892189541	-3.24779032817229	0.0011630494134931	0.00519106564351496	DOWN
AES	AES	16267.5584369955	-0.999534878280866	0.265301416538225	-3.76754444557159	0.000164861195934315	0.00111324205485189	DOWN
NOVA2	NOVA2	3717.76405449687	-0.957329762698751	0.208338229307529	-4.59507487358757	4.32593907727339e-06	6.50936131627543e-05	DOWN
TNNT1	TNNT1	233.058791053884	-1.51026385988772	0.744531090273077	-2.02847655338851	0.0425116339253919	0.092985092343871	DOWN
PPP6R1	PPP6R1	4362.67893800876	-0.843658003648515	0.184034666096251	-4.58423416383563	4.55653377713843e-06	6.75392018917144e-05	DOWN
SLC1A6	SLC1A6	518.878621996093	-1.39203069709394	0.625826005479741	-2.22430944848136	0.0261276314439808	0.0632855955193951	DOWN
DYRK1B	DYRK1B	1292.01105777699	-0.716929112471475	0.229215297885795	-3.12775420787438	0.00176147420347359	0.00722230113373664	DOWN
GPI	GPI	13657.8889535676	-1.55174506112567	0.297566549156718	-5.21478326620784	1.84032278975164e-07	5.63385931352643e-06	DOWN
PLD3	PLD3	12780.0347649586	-1.97816632136259	0.335460495742711	-5.89686817514211	3.7046559137347e-09	2.48964685071223e-07	DOWN
NUMBL	NUMBL	2638.46289340551	-1.36176916197064	0.328319492650381	-4.14769513371768	3.3583919541281e-05	0.000321871337967232	DOWN
TBCB	TBCB	6672.17891625322	-0.613192438555686	0.234716393722209	-2.6124823615065	0.00898873304942031	0.026595676035366	DOWN
CLIP3	CLIP3	22691.8892882571	-0.9516355024176	0.251151557552749	-3.78908859531054	0.000151200987745767	0.00104306299230067	DOWN
TJP3	TJP3	42.127248629123	-1.25406904097911	0.476031739580591	-2.63442316280005	0.00842803770945274	0.0252422123727004	DOWN
APLP1	APLP1	21396.4742780451	-2.16081643159819	0.437748492959061	-4.93620530134018	7.96572544879303e-07	1.75240385752922e-05	DOWN
CCDC9	CCDC9	903.777384532872	-0.537567845445255	0.244285778910932	-2.20056954539812	0.0277665115524976	0.0663689268623393	DOWN
MYH14	MYH14	4121.70310382252	-0.608621542724986	0.308439189365508	-1.97323026291498	0.0484693340438521	0.103086713737448	DOWN
ICAM5	ICAM5	909.097686782133	-3.46448157854805	0.802652186198228	-4.31629245907572	1.58671724784528e-05	0.000181210199977348	DOWN
NAPA	NAPA	4209.76609683219	-1.1125975051188	0.215405097649191	-5.16514008842433	2.40258911681823e-07	6.95143623027271e-06	DOWN
ATP1A3	ATP1A3	19564.8985539056	-2.31218065510919	0.512199932322339	-4.51421507344924	6.35516985138444e-06	8.81570765239743e-05	DOWN
MEIS3	MEIS3	3104.58208103011	-1.20134035783403	0.361321327606288	-3.32485315990829	0.000884651142568538	0.00418851899215838	DOWN
MEGF8	MEGF8	11252.559531268	-0.75642479058189	0.290883202894052	-2.60044163106043	0.00931038561088587	0.0274031730037381	DOWN
SYNGR4	SYNGR4	11.976356306035	-2.43994976986188	0.824023492087451	-2.96101967151555	0.00306622354172308	0.0112734869892207	DOWN
PLA2G4C	PLA2G4C	1818.4648402244	-0.797165964928198	0.320878821736545	-2.48432090536254	0.012979877999095	0.0357928040033897	DOWN
HAS1	HAS1	44.7584962148666	-2.55386229434923	0.748669989297805	-3.41119896731075	0.000646778761316286	0.0032826734719309	DOWN
RAB3D	RAB3D	473.556064511531	-1.17668784292323	0.40795497093859	-2.88435716377227	0.00392213639400958	0.013679598347506	DOWN
LPPR2	LPPR2	6191.76563085408	-0.794639856406424	0.221063429959807	-3.59462375369324	0.00032486070305098	0.0018908731328723	DOWN
PPP2R1A	PPP2R1A	20174.1260886576	-0.654052084647051	0.18948264208968	-3.45177836573281	0.000556904973283815	0.00289487614463833	DOWN
MAST1	MAST1	2986.97419441079	-1.41988050104564	0.449886909957242	-3.15608316138957	0.00159903262555187	0.00667800998460235	DOWN
TFPT	TFPT	1307.55025496148	-0.787553566611086	0.275937903893418	-2.85409708307157	0.00431593399346467	0.0147999948367071	DOWN
SLC5A5	SLC5A5	18.8249299108287	-3.05781027548488	0.799060032854233	-3.82675912917634	0.000129841455678919	0.000929217511409422	DOWN
KCNN1	KCNN1	1132.15605110318	-1.81314350717652	0.509943732944691	-3.55557562538606	0.000377152436089402	0.00212130953382996	DOWN
RAB3A	RAB3A	3607.90945145642	-2.71912300187761	0.678523119851785	-4.00741392934638	6.1387221678836e-05	0.000511853512248445	DOWN
PDE4C	PDE4C	102.455710223866	-3.03411586164729	0.610545014685442	-4.96952032801463	6.71187342474816e-07	1.52787963466467e-05	DOWN
CRTC1	CRTC1	4798.35889737557	-0.897674857916596	0.259020186535039	-3.46565597811104	0.000528939613936318	0.00277335970667818	DOWN
ATP4A	ATP4A	5.99810801095895	-2.40134574735347	0.835572495664063	-2.87389276192609	0.00405446603709329	0.014049041313412	DOWN
MAG	MAG	8518.26417141441	-2.17997058169529	0.830010449723437	-2.62643751343331	0.00862838330918425	0.0257325971816336	DOWN
TMEM59L	TMEM59L	11156.0910202092	-1.47430577120294	0.353503324937395	-4.17055701375381	3.038560207447e-05	0.000299208602330508	DOWN
FKBP8	FKBP8	23451.4842948012	-0.702698616228974	0.226714226651793	-3.09949060809597	0.00193853723782585	0.00778182915936372	DOWN
HPN	HPN	154.162879557876	-1.93558121649586	0.663002185290577	-2.91941905990482	0.00350684449461575	0.0125113056123474	DOWN
SCN1B	SCN1B	1865.01826635949	-1.19699279874136	0.543674818731408	-2.20167047930302	0.0276885934513185	0.0662014449804168	DOWN
GSK3A	GSK3A	4248.99091258224	-1.06698079617531	0.214485640238314	-4.97460247217385	6.53816715037598e-07	1.49438758119976e-05	DOWN
GRIK5	GRIK5	4714.37631998387	-0.502824072822729	0.224096078307785	-2.24378791730627	0.024846050188211	0.060616600314542	DOWN
AVL9	AVL9	3679.07331263537	-0.542173053581998	0.204153931076482	-2.65570714569725	0.00791423103111282	0.024066347050712	DOWN
RUNDC3B	RUNDC3B	581.390853736113	-1.37027208306801	0.378803809645141	-3.6173661620554	0.000297616135188389	0.00176146981345886	DOWN
ADAP1	ADAP1	1080.43085591932	-2.36931489634016	0.529109362498403	-4.47793039448873	7.53701661689448e-06	9.99484247592579e-05	DOWN
MET	MET	318.378894257278	-2.99710240766591	0.801962559263472	-3.73720988972162	0.000186073590953454	0.00122700912126773	DOWN
CHN2	CHN2	919.291847894529	-1.91144232427438	0.452551796415342	-4.22369845709353	2.40325552670228e-05	0.000248967716102997	DOWN
COBL	COBL	5580.18886170007	-1.26599247572999	0.425405562286999	-2.97596596744989	0.00292067271737468	0.0108398512462345	DOWN
STX1A	STX1A	2213.89324593399	-2.8568776709088	0.699297730307861	-4.08535241441592	4.40099673713621e-05	0.000398475646602328	DOWN
CRHR2	CRHR2	47.2514851283593	-3.23000280919923	0.782939325638257	-4.12548291218622	3.6995765193094e-05	0.000347270209948308	DOWN
EPHB6	EPHB6	2128.27244077633	-2.58817289085882	0.768882214945317	-3.3661500299404	0.000762252378347959	0.0037366094501521	DOWN
NPTX2	NPTX2	1781.96241269752	-3.56728247172966	0.867296551589026	-4.11310579431433	3.9037137543054e-05	0.000362398698996277	DOWN
TFR2	TFR2	188.274493191205	-1.79300332443324	0.545887948040988	-3.28456294165816	0.00102140680992171	0.004675465419202	DOWN
AP1S1	AP1S1	3557.15935200296	-1.45022401505938	0.256424324122708	-5.65556337145845	1.5533590138002e-08	8.06592070520098e-07	DOWN
ANKMY2	ANKMY2	1813.69498122758	-0.613653506800684	0.19177608568676	-3.19984373757114	0.0013750211489722	0.00592284390726842	DOWN
ACTR3C	ACTR3C	21.0995418776483	-2.02524937350396	0.605603328039983	-3.34418468283294	0.00082524780931005	0.00397703769769855	DOWN
POU6F2	POU6F2	64.9527085377527	-2.20453562569088	0.758822928917219	-2.90520428637624	0.00367013471089956	0.0129813026427875	DOWN
TSPAN13	TSPAN13	2422.70623707079	-1.15866043539154	0.398409960991839	-2.90821151285239	0.00363502388392208	0.0128841317238911	DOWN
GALNTL5	GALNTL5	28.1180422138637	-2.91511747314738	0.957213280577215	-3.04542104909944	0.00232354773353893	0.00901831642184414	DOWN
LIMK1	LIMK1	4570.95685556727	-1.02223953743716	0.274714136520482	-3.72110278118487	0.000198354680595681	0.00128439414675161	DOWN
SPATA6L	SPATA6L	54.1742050846612	-1.04591282351755	0.383141719904262	-2.72983277252839	0.00633664599437339	0.0201179267143027	DOWN
LHX2	LHX2	1387.95776615169	-1.04064431271247	0.504951095579	-2.06088138400655	0.0393143577147135	0.0873721457090629	DOWN
CNTNAP3	CNTNAP3	124.100025854813	-1.15797901367028	0.46513220888189	-2.48956961388223	0.0127897868734515	0.0354075373348727	DOWN
SPIN1	SPIN1	7295.46163475502	-0.911112757501628	0.191559075867685	-4.75630169635479	1.97171735548394e-06	3.5533043111435e-05	DOWN
NMRK1	NMRK1	584.025683475703	-0.785493742281276	0.282103683866766	-2.78441504738469	0.00536243663463794	0.0176116785734176	DOWN
MEGF9	MEGF9	5853.67120290191	-0.582347730184408	0.283311233849125	-2.05550525573063	0.0398302285507473	0.088309187065458	DOWN
CORO2A	CORO2A	127.045663729423	-2.1573811142567	0.601078312889709	-3.58918475012848	0.000331713702244903	0.00192213903451289	DOWN
TLE4	TLE4	2101.83715651897	-0.98227303520054	0.330062831656619	-2.97601832436089	0.00292017412780838	0.0108398512462345	DOWN
LHX6	LHX6	268.353081245637	-2.97419311788154	0.763126695105528	-3.89737790193575	9.72398200485759e-05	0.000740897726531427	DOWN
PTGR1	PTGR1	903.56883683618	-0.831213127184526	0.325859353183591	-2.55083403027629	0.0107465488491802	0.0308339489688675	DOWN
SUSD1	SUSD1	688.689832333599	-0.737156679572872	0.333809944793768	-2.20831251755635	0.0272224953389313	0.0653649895198709	DOWN
DNM1	DNM1	9803.05084512044	-3.07256956226888	0.730036863283128	-4.20878686653013	2.5674542214473e-05	0.00026215386081945	DOWN
TBC1D13	TBC1D13	3476.58729485925	-0.572269366330632	0.134599112765934	-4.25165779009109	2.12193927099461e-05	0.000227400709168596	DOWN
ELAVL2	ELAVL2	1128.30621493505	-1.95603133197765	0.603342800887636	-3.24199000816774	0.00118698183940581	0.00526573754005847	DOWN
NCS1	NCS1	11288.0682836863	-2.32965634292253	0.50482541688059	-4.61477624743602	3.93519038808817e-06	6.06199008824395e-05	DOWN
KCNT1	KCNT1	725.625887040005	-2.65475287725009	0.799242292197702	-3.32158708712752	0.000895070451100982	0.00422559428188395	DOWN
TYRP1	TYRP1	36.2070511268619	-2.41638393982263	1.04460119150495	-2.31321193147537	0.02071098988869	0.0522748731770796	DOWN
PIP5K1B	PIP5K1B	378.651960569236	-1.878178106482	0.52790976005309	-3.55776355847848	0.000374025748200877	0.00210794063503254	DOWN
APBA1	APBA1	2926.07947981527	-1.88177373309368	0.36921046054197	-5.09675086218142	3.45532582408843e-07	9.12119499228853e-06	DOWN
SH3GL2	SH3GL2	5508.88352356066	-1.62535745191838	0.524795098680174	-3.0971277285288	0.00195405657966336	0.00783108253403697	DOWN
PTGDS	PTGDS	35702.0698982692	-1.38060488651723	0.542503008873804	-2.54487968533717	0.0109315396224805	0.0312477902647009	DOWN
ABCA2	ABCA2	22817.2533682873	-1.86241158403504	0.418437676543503	-4.45086971952301	8.5523216388529e-06	0.000110544491497449	DOWN
ABHD17B	ABHD17B	1620.43440604384	-1.00395761633372	0.239024284474646	-4.20023270246506	2.66640790388938e-05	0.000269484532790929	DOWN
DVL1	DVL1	4816.18863275637	-0.699420187452929	0.211583869367603	-3.30564040417356	0.000947596146328355	0.00441061031905814	DOWN
ATRNL1	ATRNL1	2693.95027581707	-1.74440387619317	0.509880353370721	-3.42120237554016	0.000623449212181852	0.00318002458756682	DOWN
HPS1	HPS1	1418.86974577735	-1.10635185736824	0.389762744110149	-2.83852644740098	0.00453223633143765	0.0154132585561875	DOWN
RAB11FIP2	RAB11FIP2	1727.10614053212	-0.904215360979834	0.281518416648772	-3.21192258660631	0.00131849898690225	0.0057394686222109	DOWN
PKD2L1	PKD2L1	52.3257803177092	-2.71479270416013	0.667494442709053	-4.06713903585779	4.75938493262729e-05	0.000420101020636091	DOWN
ATE1	ATE1	2105.03497375126	-0.51432345325845	0.233936746676812	-2.19855777497409	0.0279093821871914	0.0666631915510542	DOWN
PLEKHA1	PLEKHA1	1735.03828468393	-1.89318664428304	0.35017521082757	-5.40639824220815	6.43047330746319e-08	2.51857691317765e-06	DOWN
UNC5B	UNC5B	3247.11323750417	-0.994123044627256	0.349660276450056	-2.84311118986732	0.00446754816577228	0.015222813125829	DOWN
PPP3CB	PPP3CB	4863.08146601705	-1.79811229584462	0.331915191743595	-5.41738474337041	6.04771097856472e-08	2.41175554819382e-06	DOWN
LZTS2	LZTS2	4409.76044534487	-0.657707369625317	0.232532720067247	-2.82845084956264	0.00467738828377582	0.0158049249941367	DOWN
SFXN3	SFXN3	2835.59453530689	-1.03346775491446	0.214731142481288	-4.81284523042349	1.48796522669242e-06	2.85215880043724e-05	DOWN
ARHGAP21	ARHGAP21	12966.1596631869	-0.505523431033473	0.22486404464588	-2.24812922772771	0.024567950847503	0.0600423348153695	DOWN
CPEB3	CPEB3	1324.93128456533	-1.65349692079606	0.400553956760927	-4.12802543299542	3.65891653334569e-05	0.0003438362344539	DOWN
FBXL15	FBXL15	938.987335788443	-0.971815061981377	0.359166056816175	-2.70575418678487	0.00681494706251829	0.0213368929181772	DOWN
LHPP	LHPP	4405.81826433224	-0.891245822582867	0.406283936267295	-2.19365262326423	0.0282603922030339	0.0672824693974277	DOWN
NEURL1	NEURL1	1085.78277057464	-2.70830715727044	0.762130606422225	-3.55359978256801	0.000379997012015116	0.0021336279864527	DOWN
SH3PXD2A	SH3PXD2A	3224.84320644075	-1.40302919308406	0.420687116860538	-3.33508951630002	0.000852719445612057	0.00407398939591244	DOWN
PITRM1	PITRM1	3574.15377504872	-0.666393512886237	0.204936198814835	-3.25171207790548	0.00114712160525808	0.00513389419938799	DOWN
SORCS1	SORCS1	918.13205702559	-1.58805732441569	0.543363126768032	-2.92264462968178	0.00347072389669092	0.0124060543948681	DOWN
SHOC2	SHOC2	2285.04945827147	-0.749441909494008	0.198975055334248	-3.76651187876318	0.000165544211024476	0.00111606704698676	DOWN
CCDC6	CCDC6	3604.23770373768	-0.889384293379559	0.18462118511292	-4.81734689784156	1.45479639104029e-06	2.80131341598945e-05	DOWN
CUL2	CUL2	2036.32572429979	-0.605114065989837	0.169033958460061	-3.57983727945891	0.000343808231771192	0.00197879862533666	DOWN
CCNY	CCNY	6285.29357488977	-0.523284039429345	0.168051192941832	-3.11383710087956	0.00184671417709108	0.00749167261644358	DOWN
DNAJC12	DNAJC12	1125.68155847527	-0.644020970047368	0.309163597404099	-2.08310737569012	0.0372414372333053	0.0837919918969446	DOWN
LGI1	LGI1	1118.65738226611	-1.64508185841437	0.688376275371351	-2.38980034215577	0.0168575342294605	0.0444023871615458	DOWN
GIT1	GIT1	9004.22088309834	-0.870582995971091	0.208681248747589	-4.17183144722363	3.02161125023795e-05	0.000297887425885527	DOWN
FBXL20	FBXL20	2075.75818438565	-0.604939415590656	0.153750079749304	-3.93456326381772	8.33481135172414e-05	0.000653696919040334	DOWN
RUNDC3A	RUNDC3A	8231.45326263403	-1.59552579479606	0.461985966021954	-3.45362394562487	0.000553108067856078	0.00287810986239501	DOWN
CSF3	CSF3	22.6083095756666	-2.58923926301662	1.2756301450881	-2.02977271506687	0.0423796476298013	0.0927787016508097	DOWN
RAPGEFL1	RAPGEFL1	1712.3487960659	-1.93425435145818	0.424588528784262	-4.55559729085613	5.22369303994841e-06	7.52461607154995e-05	DOWN
RNF43	RNF43	111.390027579093	-1.58667061716404	0.719071577668582	-2.20655448837019	0.0273451995279049	0.0655756078528149	DOWN
ASPA	ASPA	1208.3707772815	-2.08318766122341	0.572541537752293	-3.63849174926534	0.000274239412223034	0.0016550520233911	DOWN
SEPT4	SEPT4	10597.5492254184	-1.84051870151081	0.514958883494726	-3.57410807057116	0.000351423770691789	0.00201275342642104	DOWN
MTMR4	MTMR4	3855.78697832499	-0.532051303329967	0.171037864056608	-3.11072233195028	0.0018663034064084	0.00755537941267719	DOWN
TRIM37	TRIM37	4656.23800491146	-1.09398402521627	0.239715476633494	-4.56367707492197	5.02653757801196e-06	7.30995545271383e-05	DOWN
CAMTA2	CAMTA2	4496.14164153161	-1.48473454536944	0.263278607387721	-5.63940443206204	1.70639325420125e-08	8.72225497329294e-07	DOWN
RAI1	RAI1	3142.63667100876	-0.547702236692892	0.252737256483696	-2.16708151506038	0.0302286391343725	0.0708485042265659	DOWN
CPD	CPD	3764.57420600328	-0.703869189179088	0.225428389548884	-3.12236267396327	0.00179405781157964	0.00733381074239634	DOWN
CYTH1	CYTH1	5282.01354950704	-0.721542471174953	0.237531463482867	-3.03767113878367	0.0023841398337519	0.00921532326208226	DOWN
ASIC2	ASIC2	337.575578254278	-2.59979056287801	0.776984145016755	-3.34600207681451	0.000819857816421732	0.00396182267212297	DOWN
CNTNAP1	CNTNAP1	4630.45993751174	-1.96468949904096	0.393955254212598	-4.98708794471547	6.12961677931512e-07	1.41946564373522e-05	DOWN
EZH1	EZH1	4177.66820299318	-0.590011328221449	0.172397838872429	-3.42238239226447	0.000620749455638282	0.00316912887945113	DOWN
PPP1R9B	PPP1R9B	9160.79442356283	-0.915364125017259	0.192382343408268	-4.75804644439069	1.95475528786851e-06	3.54165544530247e-05	DOWN
PTGES3L-AARSD1	PTGES3L-AARSD1	4.43200161137988	-1.97613871349864	0.459532629337175	-4.30032295279881	1.70549381175408e-05	0.000192044523475753	DOWN
MPP2	MPP2	3081.20624523497	-1.41223337165723	0.303104598987578	-4.65922779256513	3.1739781215452e-06	5.13798370308547e-05	DOWN
DUSP3	DUSP3	4091.63623673999	-1.38298210060418	0.262520069911301	-5.26810045826765	1.37842671324912e-07	4.46639799078219e-06	DOWN
HLF	HLF	3044.50019153809	-1.61854168905094	0.447531500281289	-3.6165983579561	0.000298499924333092	0.00176484287544711	DOWN
SLC16A6	SLC16A6	242.01046032113	-0.866094702699883	0.422169441600681	-2.05153338293751	0.040215032108027	0.088975231059575	DOWN
PRKAR1A	PRKAR1A	14728.0654241497	-0.770390892353664	0.198907798679896	-3.87310551655875	0.000107457276014426	0.000801675953919209	DOWN
EFNB3	EFNB3	2818.36163212459	-1.47826990014398	0.409705845650203	-3.60812498976666	0.000308417907901303	0.0018101577141542	DOWN
MMD	MMD	2051.49285382329	-1.75701823379532	0.293030836277765	-5.9960182215425	2.02214341189517e-09	1.55520048640593e-07	DOWN
RCVRN	RCVRN	24.362790611334	-2.1118006204088	0.674107504381147	-3.13273566409486	0.00173185335049232	0.00712336072082526	DOWN
CDR2L	CDR2L	1433.17440192321	-1.09353817171402	0.300206138709702	-3.64262428614583	0.000269872602156008	0.00163513328059179	DOWN
PMP22	PMP22	6919.70870532793	-0.808708342036017	0.401838320436856	-2.01252170563732	0.0441649709613813	0.0958043634486342	DOWN
GABRA4	GABRA4	667.997967642576	-2.84524382293522	0.950818812421977	-2.992414312552	0.00276780353870603	0.0104174062824279	DOWN
GNRHR	GNRHR	18.0560211392425	-1.16520688173269	0.386198354865339	-3.01712026230402	0.00255188548165077	0.00972333505861424	DOWN
OCIAD1	OCIAD1	8321.05787264433	-0.596801999916038	0.13696725414177	-4.35726045364323	1.31700513273311e-05	0.000156538665320626	DOWN
DCUN1D4	DCUN1D4	2206.17571223727	-0.626950256836762	0.176677076633339	-3.54856594179382	0.000387335000110427	0.0021677394763977	DOWN
MAPK10	MAPK10	5755.32113392652	-1.01175295380078	0.302686582636457	-3.34257615579858	0.000830045753748597	0.00399350022083039	DOWN
TBC1D9	TBC1D9	2128.21260295162	-1.55048215067452	0.323270106986553	-4.79624350400889	1.61668737615042e-06	3.05378305273296e-05	DOWN
INPP4B	INPP4B	517.301880045045	-0.763050585097365	0.379692457883015	-2.00965431168102	0.0444677886898004	0.0963126167975801	DOWN
KLHL2	KLHL2	2232.36420535725	-1.81778257289535	0.315725663972475	-5.75747485973717	8.53814799525872e-09	4.93224247890494e-07	DOWN
TRIM2	TRIM2	11487.773312334	-1.20515609398029	0.275043797192464	-4.38168795763452	1.17763389143467e-05	0.000142908837990791	DOWN
FBXW7	FBXW7	2290.60591833403	-2.16065012390335	0.439104860535783	-4.92057892792848	8.62885933285842e-07	1.86240962980168e-05	DOWN
GLRB	GLRB	1999.98641986934	-1.3180561067099	0.389388186488186	-3.38494117810093	0.000711935091033367	0.00354454578381075	DOWN
RAPGEF2	RAPGEF2	5385.70424221168	-1.09351819156826	0.256387283011277	-4.26510308438413	1.99809927601649e-05	0.000216199120734473	DOWN
SNX25	SNX25	798.637587108744	-0.764129843591851	0.207860415172964	-3.67616817736079	0.000236763470100525	0.00147152771321137	DOWN
FAM149A	FAM149A	1158.49706452112	-0.649623448050787	0.303782101793296	-2.13845201615207	0.0324800746141271	0.0751026591625903	DOWN
HTATIP2	HTATIP2	465.424684999654	-1.07366964320119	0.439988864526318	-2.44022003683452	0.0146783183377453	0.0396975907842053	DOWN
B3GAT1	B3GAT1	12254.7845823796	-0.99071245911635	0.299962067887153	-3.30279247004345	0.000957272043942037	0.00444094192442637	DOWN
HSPA8	HSPA8	61874.9383248228	-0.544251262792889	0.18251663736675	-2.98192685688849	0.00286440424272866	0.0106942830381468	DOWN
NRXN2	NRXN2	17216.0581319451	-0.636862314522813	0.307459129191123	-2.0713722705138	0.0383240201970268	0.0856905584150913	DOWN
ST3GAL4	ST3GAL4	1355.2075427666	-0.678511380331508	0.301571348092861	-2.24991990990662	0.0244540298315509	0.0598277164788437	DOWN
PRPF19	PRPF19	8615.44507158657	-0.710103987491735	0.151865186285808	-4.67588395246379	2.9269009638689e-06	4.80262309907982e-05	DOWN
CCKBR	CCKBR	254.589049153005	-3.2254407371431	0.944656855425755	-3.41440462599448	0.000639215685054149	0.00325061506647374	DOWN
TRIM3	TRIM3	1288.76413741859	-1.29141148586903	0.238383171143925	-5.41737690488785	6.04797603086308e-08	2.41175554819382e-06	DOWN
KIAA1377	KIAA1377	892.918826217791	-0.949312051595432	0.409858421096004	-2.31619506330228	0.0205476206186188	0.0519626686539912	DOWN
GALNT18	GALNT18	1422.39430471516	-1.21778757868499	0.341486039004616	-3.56614162685734	0.000362275641093678	0.00205753047608356	DOWN
PVRL1	PVRL1	4775.23546230135	-1.5554912410438	0.355326735518548	-4.3776363711382	1.19973294412075e-05	0.000145381431763138	DOWN
KIAA1549L	KIAA1549L	4015.50069740159	-1.78577214096301	0.459630906583395	-3.8852307697002	0.00010223273184616	0.000769848982491533	DOWN
FBXO3	FBXO3	2698.30547820021	-0.56858358201939	0.166992485666529	-3.4048453123502	0.000662015424259508	0.00334602371529727	DOWN
SLC1A2	SLC1A2	62978.1498315616	-1.25249892797817	0.545528789038701	-2.29593552740865	0.0216795680136648	0.0542633849173486	DOWN
AMBRA1	AMBRA1	2564.60227654477	-0.756718624732737	0.144163794017449	-5.24901990746127	1.52910552507261e-07	4.84829924754225e-06	DOWN
MADD	MADD	7498.17344930114	-1.21961559450708	0.262334152412991	-4.6490919435722	3.33399577649381e-06	5.33565851592956e-05	DOWN
ELMOD1	ELMOD1	1601.38565754094	-2.03949768224766	0.52712233471826	-3.86911642311219	0.000109230478326034	0.000812031603527343	DOWN
PITPNM1	PITPNM1	2505.29680192934	-1.28894136944444	0.316607650851251	-4.07109988017951	4.67916797651782e-05	0.000414974791944808	DOWN
PTPN5	PTPN5	1490.08237516315	-2.88173239275251	0.809555469890141	-3.55964785605558	0.000371352410920077	0.00209848323865992	DOWN
PPFIBP1	PPFIBP1	1656.51849847785	-1.20758732870171	0.392678575996708	-3.07525646296484	0.00210321615336327	0.00831083958972956	DOWN
KCTD10	KCTD10	2588.82150568218	-0.5307604450977	0.190064805508675	-2.79252354836137	0.00522986608022631	0.0172501722802615	DOWN
CSRNP2	CSRNP2	2728.95835417076	-0.745209554649693	0.172874891989869	-4.3106870296316	1.62748110955692e-05	0.000185113630182105	DOWN
CAMKK2	CAMKK2	4347.03187873624	-1.92291905266077	0.436394532460076	-4.40637750849157	1.0511370513827e-05	0.000131046413767356	DOWN
LIN7A	LIN7A	897.744676586618	-0.964312747150756	0.468768737065704	-2.05711829928538	0.03967484788498	0.0879993864725632	DOWN
PPM1H	PPM1H	1627.37034647889	-2.07150602196043	0.407694236689881	-5.08102846579153	3.7539685385093e-07	9.68225402256496e-06	DOWN
SLC6A12	SLC6A12	549.192273929907	-1.06611203544098	0.443994610587254	-2.40118237928806	0.0163421892721534	0.0432951230787944	DOWN
PRMT8	PRMT8	370.97220724384	-2.80584913981833	0.815643793511259	-3.44004228578685	0.00058162330637594	0.00300208749447655	DOWN
CUX2	CUX2	1252.78299988303	-1.58603020550466	0.744527472930386	-2.13025074717821	0.0331509174431328	0.0763190494650968	DOWN
KCNA1	KCNA1	563.314448281815	-2.26275237239143	0.826798537177146	-2.736763879768	0.00620468101437105	0.0197958311614168	DOWN
GPRC5D	GPRC5D	2.42894895586841	-1.2932345739521	0.620380055310175	-2.08458438159415	0.0371070434182572	0.0835453294686549	DOWN
GSG1	GSG1	19.254660498945	-1.90207172507451	0.496504270067739	-3.83092722408007	0.000127661263883077	0.000917507541192906	DOWN
RASAL1	RASAL1	614.218906969874	-3.78818927614629	0.875683572443157	-4.32597960651157	1.51855472445839e-05	0.000174607914738678	DOWN
TBC1D30	TBC1D30	598.070750978414	-1.43481515431939	0.391557616311969	-3.66437810055574	0.000247940289385942	0.00152581422888073	DOWN
UHRF1BP1L	UHRF1BP1L	2371.98227704015	-0.626500886829462	0.217615851772737	-2.87893037996026	0.00399026411092025	0.0138635993868183	DOWN
COPS7A	COPS7A	5504.55418691116	-0.501830723426562	0.173970272632377	-2.88457743862366	0.00391939351268166	0.0136736979879864	DOWN
USP5	USP5	8850.13617584536	-0.635278672222135	0.184968686873081	-3.43452009613952	0.000593604055617618	0.00305644481384554	DOWN
TPI1	TPI1	19403.5797397829	-0.726087248105282	0.239932322329372	-3.02621689756552	0.00247634595515215	0.00949772705127479	DOWN
GNPTAB	GNPTAB	3552.02946584365	-0.652323285546768	0.218405319047986	-2.98675548924449	0.0028195513196915	0.0105618902199769	DOWN
ENO2	ENO2	18650.3714995005	-1.76586996879652	0.379689607566693	-4.6508251308573	3.30609577723311e-06	5.29603262776525e-05	DOWN
NT5DC3	NT5DC3	2777.57026098633	-0.938978109080981	0.454792057531162	-2.06463172241447	0.038957859364183	0.0868005140582743	DOWN
SUDS3	SUDS3	1936.36882099257	-0.71759135119059	0.14419957051246	-4.97637648045967	6.47855847023206e-07	1.48478701461786e-05	DOWN
CMAS	CMAS	2066.81169576182	-1.47007543324246	0.240992674389286	-6.10008348580664	1.06013080114568e-09	9.77771525692307e-08	DOWN
FGFR1OP2	FGFR1OP2	2737.44536785413	-0.73895263582912	0.176101729869673	-4.196169091445	2.71467606521001e-05	0.000273870549449536	DOWN
FRK	FRK	94.3780358359315	-1.43504224020853	0.487376483252319	-2.94442241166896	0.00323558061636958	0.0117626056255435	DOWN
ADTRP	ADTRP	30.069196531511	-2.61489863085181	0.787054955007775	-3.32238379825203	0.000892518374371147	0.00421590589159689	DOWN
FAM184A	FAM184A	956.896681178572	-0.96192087685983	0.276768008915046	-3.47554936219197	0.000509808160012528	0.00269321767713477	DOWN
MAN1A1	MAN1A1	930.641649968913	-1.55920764510562	0.420381255359549	-3.70903227778803	0.000208052906831338	0.00133236007305657	DOWN
SERINC1	SERINC1	29939.9116724309	-0.848546702223202	0.220736528548868	-3.84416076397318	0.000120965690348577	0.00088178447052714	DOWN
HINT3	HINT3	3676.80251511017	-0.577964298804098	0.161320369079492	-3.58271123542558	0.000340046442143957	0.00196233437772298	DOWN
NCOA7	NCOA7	2002.05195536032	-2.11251245052934	0.392739956714867	-5.37890890501636	7.49386124579599e-08	2.84699215076772e-06	DOWN
FAM65B	FAM65B	1067.0451454049	-1.86669731135514	0.483568572416396	-3.86025357691721	0.000113269418869117	0.000836527389441447	DOWN
SLC26A8	SLC26A8	44.2462672264855	-2.91860111465239	0.654459719589871	-4.45955805573701	8.21288253569787e-06	0.000106976758773862	DOWN
PHACTR1	PHACTR1	3139.76736953532	-1.65379581339876	0.422727183222426	-3.91220597831434	9.14568532673392e-05	0.000706038535887175	DOWN
FBXO9	FBXO9	2890.59962488205	-0.915537613817313	0.1700928007678	-5.38257709723498	7.34269103920985e-08	2.802183539579e-06	DOWN
CD83	CD83	1198.28872314759	-1.07118060483069	0.483359083089889	-2.21611766966937	0.0266834444160133	0.0644006782671788	DOWN
RBM24	RBM24	91.5930443436575	-2.57513715076102	0.781325853178261	-3.2958555515422	0.000981224525650487	0.00453087744283395	DOWN
CAP2	CAP2	2234.05894869389	-2.49158835349497	0.607782900054915	-4.09947096779105	4.14095609047834e-05	0.000379205468698092	DOWN
GPR63	GPR63	128.257514810242	-1.84268938530036	0.514117715392993	-3.58417796183468	0.00033814148335183	0.00195501770583176	DOWN
KHDRBS2	KHDRBS2	213.000049932951	-1.40165531451743	0.682072945048708	-2.05499327409524	0.0398796543563355	0.0883807216536672	DOWN
WASF1	WASF1	4813.68932755243	-1.38255428317467	0.381746340687485	-3.62165693765352	0.000292722140948725	0.00173982983563181	DOWN
SOBP	SOBP	3257.36953172448	-0.644492921531398	0.220183493482503	-2.92707192232198	0.00342169742533058	0.0122828670292565	DOWN
HBS1L	HBS1L	2555.33071121612	-0.94327115478017	0.178790775248602	-5.27583793665299	1.321508386875e-07	4.33575915096627e-06	DOWN
FIG4	FIG4	1602.14192374149	-0.779728900210345	0.175556966501248	-4.44145803923311	8.93513721759319e-06	0.000114701594053548	DOWN
KIAA1244	KIAA1244	5567.00013509598	-1.2337823132538	0.428704843120911	-2.87792949636873	0.00400294591196764	0.0138990719726369	DOWN
SLC22A2	SLC22A2	9.20164395752798	-2.30099060755452	0.917242330462268	-2.50859618133288	0.0121211964377624	0.0339528899208929	DOWN
PRPH2	PRPH2	80.2083997868323	-2.88705651545202	0.778712189698439	-3.70747569338814	0.000209335501789032	0.00133803381742228	DOWN
PPP2R5D	PPP2R5D	3921.23060125088	-0.669875164647936	0.151955153380413	-4.40837411397909	1.04149527962186e-05	0.000130036583098901	DOWN
DUSP22	DUSP22	2039.8626174561	-0.817094006238489	0.181253975978888	-4.50800597242437	6.54397345423976e-06	9.01091789600949e-05	DOWN
IMPG1	IMPG1	27.1947482315947	-1.01850721686942	0.425360178249156	-2.39445831779962	0.0166449352273167	0.043972868819793	DOWN
CLIC5	CLIC5	218.298920308872	-1.00352206085202	0.400166096964245	-2.50776382223525	0.0121497845019567	0.0340210101226768	DOWN
PRSS16	PRSS16	22.3044249436317	-2.1411298462294	1.08614363398509	-1.97131371876989	0.0486880031388726	0.103421387350019	DOWN
CEP72	CEP72	263.488222835442	-0.951423302590246	0.227638933482036	-4.17952802728856	2.92114718245766e-05	0.000289846533374681	DOWN
MAN2A1	MAN2A1	2056.90753714924	-0.737616237558338	0.358465576491308	-2.05770452152809	0.0396185060794337	0.0878865743966937	DOWN
NME5	NME5	364.689653446354	-0.93869420301455	0.404416976131596	-2.32110484577952	0.020281185926788	0.0514548175967467	DOWN
SLC4A9	SLC4A9	19.0708026741388	-1.12013120071486	0.503043042801604	-2.22671045101131	0.0259666315061954	0.0629589104853392	DOWN
CDH9	CDH9	130.96093699174	-3.05954955644489	0.866329164577735	-3.53162479291133	0.000413014929549348	0.00227522398159321	DOWN
COL4A3BP	COL4A3BP	2661.81131809045	-0.747745358076607	0.193246343267527	-3.86938943026437	0.000109108248528706	0.000811701289629048	DOWN
RNF130	RNF130	7445.05345741609	-0.73707813995979	0.177598137539805	-4.15025827505984	3.32100326245812e-05	0.000319558944843945	DOWN
RASGRF2	RASGRF2	1528.04577845863	-2.31869964342642	0.589272012622245	-3.93485452178234	8.3247104853494e-05	0.000653425856058044	DOWN
GABRG2	GABRG2	2079.59101147932	-2.39539724318776	0.871745556070938	-2.74781698226728	0.00599934866759306	0.0193013567280106	DOWN
PRLR	PRLR	25.6246790267896	-1.06750190010588	0.510265871242336	-2.09205036093605	0.0364340109150548	0.0823267107990817	DOWN
PPP2CA	PPP2CA	9634.24534546757	-0.644765782666394	0.124913224022436	-5.16170956047524	2.44704748001775e-07	7.05586271674177e-06	DOWN
TRIM23	TRIM23	2364.79170384293	-0.960126956501364	0.221007239582111	-4.34432355391075	1.39705479982324e-05	0.000163877053987611	DOWN
TTC33	TTC33	893.729897237273	-0.691086077494074	0.215687496940939	-3.20410819957409	0.00135481550608249	0.00585975075810242	DOWN
HRH2	HRH2	109.183430148524	-2.54135440324371	0.702127600005355	-3.61950506321689	0.000295167035920121	0.00175167739549468	DOWN
UNC5A	UNC5A	2173.0832277239	-1.84833565784903	0.546776426863922	-3.38042308892192	0.000723743273924071	0.00358745270189575	DOWN
CLDN16	CLDN16	6.03720167281777	-2.68961960690747	0.842572397357912	-3.19215252640772	0.00141216740095856	0.00604720754101375	DOWN
ARL6	ARL6	309.426467323196	-1.1539723225818	0.255403510089725	-4.51823204064971	6.2358125141402e-06	8.68585346725986e-05	DOWN
FGF12	FGF12	3735.80798658612	-0.908479650443193	0.445371195480927	-2.03982578950169	0.0413676802118694	0.0909054233733472	DOWN
TUSC2	TUSC2	2507.44164019311	-0.516590138474474	0.174406557050161	-2.96198805372837	0.00305659643011355	0.0112524374908676	DOWN
C3orf14	C3orf14	976.031050144205	-1.22335640718802	0.467071454416729	-2.61920610994249	0.00881346785890461	0.0261643040908136	DOWN
HHLA2	HHLA2	9.29963995805695	-1.12666262249717	0.466721434701501	-2.41399374172251	0.0157787333771022	0.0420866025624541	DOWN
FRMD4B	FRMD4B	1067.4677227433	-1.42622502269579	0.428836619809668	-3.32580044896538	0.000881650236918683	0.00417743713380459	DOWN
SLC41A3	SLC41A3	3942.0451120074	-0.726230514896626	0.158044325937432	-4.59510653475869	4.32528227635211e-06	6.50936131627543e-05	DOWN
PLXNA1	PLXNA1	4739.46510706001	-1.0588633685247	0.237300433344603	-4.46212151238274	8.11521832335824e-06	0.000106032147698224	DOWN
ATP6V1A	ATP6V1A	7638.57411062013	-1.61440548006828	0.286621375904608	-5.63253691380496	1.77577820037013e-08	8.96821158198901e-07	DOWN
ABTB1	ABTB1	1483.22387227817	-1.1931091071819	0.373393492998698	-3.19531306665287	0.00139679234975112	0.0059936640436535	DOWN
KLHL18	KLHL18	1204.50423114127	-0.674583342728471	0.159663776624648	-4.22502434170991	2.38914952158557e-05	0.000248158784440683	DOWN
KIAA1257	KIAA1257	25.8944478250409	-1.29390506348722	0.593441811470604	-2.1803402430995	0.0292322501047455	0.0690408281667386	DOWN
PEX5L	PEX5L	2504.40337673499	-2.14699274523945	0.617060216922856	-3.47938934703331	0.000502557861772547	0.00266242023001863	DOWN
PLCH1	PLCH1	633.092510225171	-1.59018657579951	0.587686072652647	-2.70584356137939	0.00681311329731687	0.0213368929181772	DOWN
VIPR1	VIPR1	346.161821548731	-2.66530329486419	0.607025886106378	-4.3907572244738	1.12956603265963e-05	0.000139178377201626	DOWN
FOXP1	FOXP1	1570.00883866386	-0.862079502575623	0.245095884651844	-3.51731528989235	0.000435935635660306	0.00237358369990899	DOWN
SLC4A3	SLC4A3	2308.47671868987	-1.82651054229567	0.453945738533774	-4.02363187326137	5.73074710603648e-05	0.000485516033071941	DOWN
ADAM23	ADAM23	2888.87479996112	-1.26744187194968	0.377525079730643	-3.35723886967716	0.000787250674665467	0.0038412914030249	DOWN
TTL	TTL	3202.97812446919	-0.984525403963492	0.189783161184506	-5.18763307460319	2.12983723792083e-07	6.30282360162254e-06	DOWN
IL1A	IL1A	50.4590769282989	-1.83070560984399	0.729461863197535	-2.5096659636451	0.0120845414324117	0.0338889517675679	DOWN
ACTR1B	ACTR1B	4480.25116458998	-0.800660934314571	0.163483046931452	-4.89751658867899	9.70554431160762e-07	2.04603933158997e-05	DOWN
DNAJC27	DNAJC27	671.200794408378	-1.24711914814863	0.210401243378577	-5.92733734897506	3.07886056819385e-09	2.15927692713697e-07	DOWN
POMC	POMC	54.3208637160407	-1.14129306077957	0.455489940362061	-2.50563834598053	0.0122230570230239	0.0341925084384695	DOWN
OTOF	OTOF	90.3737869011613	-2.83384151110077	0.757260535254275	-3.74222791122901	0.000182395975537978	0.0012074785382161	DOWN
SLC30A3	SLC30A3	691.967680488885	-3.41133302531934	1.01607625954904	-3.3573592466705	0.000786907971769626	0.0038407302279543	DOWN
PDE1A	PDE1A	1022.28960775259	-2.76208902413394	0.644956029280297	-4.28260051652846	1.84721639961891e-05	0.000203919150711857	DOWN
GCA	GCA	1011.12197215843	-0.99699554700144	0.336036589657737	-2.96692556015078	0.00300793775117563	0.0111072447431766	DOWN
CLIP4	CLIP4	2208.01076601236	-0.717432961917556	0.220577227709522	-3.25252506510936	0.00114384506954387	0.005121948137262	DOWN
TLX2	TLX2	14.5902145169127	-1.73614218075856	0.824956190974202	-2.1045265188062	0.0353325438568642	0.0802463107280981	DOWN
SPTBN1	SPTBN1	46487.7229281065	-0.675415468861606	0.216970864384634	-3.11293164073987	0.00185238918002443	0.0075128878789738	DOWN
RTN4	RTN4	28623.9768526661	-1.26039859059182	0.206369871999871	-6.10747382056142	1.01220408487563e-09	9.48547694649008e-08	DOWN
LANCL1	LANCL1	9162.6777009779	-1.14622344189118	0.271384210081863	-4.22361876376456	2.40410589875988e-05	0.000248967716102997	DOWN
GLS	GLS	3992.58335888517	-2.2426277104632	0.418606924072076	-5.3573593304373	8.44470683340462e-08	3.09131996123242e-06	DOWN
KCNJ13	KCNJ13	8.52367122134051	-1.77916979711883	0.829670240063047	-2.1444300532988	0.0319984443702285	0.074197726400273	DOWN
COQ10B	COQ10B	1270.11017965846	-0.733171694702655	0.182252313269604	-4.02283889597649	5.75008298392041e-05	0.000486665327510133	DOWN
SMYD1	SMYD1	34.9360321490531	-2.42939796648758	0.882238152491444	-2.753675931637	0.00589300876602978	0.0190027283244868	DOWN
IL1RL2	IL1RL2	21.601378582652	-2.70213874611645	0.759172858099783	-3.55931948473491	0.000371816997076049	0.00209974011583095	DOWN
SLC9A2	SLC9A2	99.3156852468866	-1.24595807080555	0.596260664475643	-2.08961976705483	0.0366519694301424	0.0827194835894623	DOWN
FHL2	FHL2	379.740614164639	-1.73745083651553	0.545401400475291	-3.18563691805965	0.00144435740443174	0.00614617071088662	DOWN
PPP1R7	PPP1R7	3728.77485036023	-0.73749418445356	0.206001473210651	-3.58004325386265	0.000343537337202934	0.00197841850595394	DOWN
STK25	STK25	6974.41926492477	-0.532680143064036	0.154026184521147	-3.45837394284672	0.000543446519732549	0.00283715750382192	DOWN
TPO	TPO	4.95656314076605	-2.27583306126572	0.862208639180221	-2.63953868918498	0.00830189466706342	0.0250198962379892	DOWN
PROC	PROC	26.0146390529937	-1.66867905247959	0.539442991918206	-3.09333715977278	0.00197919137606801	0.00790926323892802	DOWN
HPCAL1	HPCAL1	2683.48855654756	-1.48342011528793	0.386534789009756	-3.83774024348036	0.000124171729771032	0.000899325348981434	DOWN
PLEKHB2	PLEKHB2	10087.9837781337	-0.909700238561614	0.178921411943825	-5.08435647069019	3.68874585009463e-07	9.58262335783921e-06	DOWN
STRN	STRN	2434.35781398645	-0.705035914488881	0.250631924358627	-2.81303316125064	0.0049076589753129	0.0163925527912036	DOWN
QPCT	QPCT	358.267091081821	-1.48737928129353	0.452941631887344	-3.28382108550242	0.00102409913630108	0.00468397620149853	DOWN
RAB3GAP1	RAB3GAP1	4394.42176175821	-0.743966497391854	0.147905090066936	-5.03002633009563	4.90412485276173e-07	1.18529751009531e-05	DOWN
SLC25A12	SLC25A12	2193.01832375665	-1.0050071105596	0.251920526115036	-3.98938159608589	6.62457767026405e-05	0.000544071314301592	DOWN
DLX2	DLX2	47.1965119026549	-2.41208040042974	0.862394781480622	-2.79695616465641	0.0051586531743233	0.0170916102719151	DOWN
PLCL1	PLCL1	1639.3657976332	-1.2259888069507	0.371575229310227	-3.29943631933314	0.000968792049564102	0.00447837333298089	DOWN
COX7A2L	COX7A2L	3672.72686695013	-0.625015370471756	0.176066525409751	-3.54988189275156	0.000385404017260992	0.00215968567614309	DOWN
AAK1	AAK1	3720.99088529675	-1.81160266104832	0.304403747301778	-5.95131524203065	2.65996180054454e-09	1.92567534985345e-07	DOWN
KISS1R	KISS1R	11.4910325440113	-2.76366311404751	1.05970559862588	-2.607953678485	0.00910852793716416	0.02689363474584	DOWN
EPHA4	EPHA4	2559.0117446411	-1.67400900367012	0.566339818040927	-2.95583843894434	0.0031182038175862	0.0114442693635866	DOWN
DHCR24	DHCR24	7222.45172017656	-1.51441508719289	0.470412129674296	-3.2193368148084	0.0012848746869744	0.0056135086474777	DOWN
DNAJC16	DNAJC16	1376.36563646951	-0.799638556331015	0.198526259101665	-4.02787298742944	5.62837336913985e-05	0.000478766525419319	DOWN
MARK1	MARK1	1480.15368507574	-0.853723991582981	0.249136762825006	-3.42672828330293	0.000610900026013112	0.00312831258008172	DOWN
CACYBP	CACYBP	4172.45136128971	-0.685067045705366	0.17012228205217	-4.02690957023068	5.65147551971627e-05	0.000480247300083496	DOWN
FAM20B	FAM20B	3158.62735332099	-0.872224464272485	0.1762226873665	-4.94955829642112	7.43820963408969e-07	1.66402811814091e-05	DOWN
CHD5	CHD5	2736.0744508801	-3.11360814457625	0.793464707241228	-3.92406633358887	8.70667448505384e-05	0.000677417828477344	DOWN
ERRFI1	ERRFI1	1357.1342585019	-0.740307942441962	0.31191998848688	-2.37339051605249	0.0176256175821145	0.0459377190010982	DOWN
KIAA1324	KIAA1324	456.286778921211	-2.60260206568633	0.608963352557087	-4.27382379376	1.92148907345605e-05	0.000209784321624962	DOWN
OPRD1	OPRD1	251.782463016577	-2.49010617799176	0.744420310697461	-3.34502718720655	0.000822745051189958	0.00396920674225134	DOWN
AMPD2	AMPD2	4848.74451616734	-0.826164067803678	0.253220478878868	-3.26262738093504	0.00110384552524489	0.00497718960701171	DOWN
MECR	MECR	1251.62302625525	-0.594704720437641	0.178388235080975	-3.33376649064154	0.000856785531702569	0.004089490194895	DOWN
KCNC4	KCNC4	817.280812902432	-1.96879640211984	0.471858857433253	-4.1724265023431	3.01372829374236e-05	0.000297457980449655	DOWN
RNF19B	RNF19B	1260.79724324246	-0.700820117488968	0.259648788342212	-2.69910798337831	0.00695256130378531	0.0216856146583304	DOWN
DLGAP3	DLGAP3	1158.67805875211	-2.5757455873477	0.590140556082431	-4.36463069822967	1.27337698087003e-05	0.000152335623498692	DOWN
ARHGEF2	ARHGEF2	8371.16810594588	-0.503643462464415	0.216986423693089	-2.32108283040224	0.0202823738558673	0.0514548175967467	DOWN
MEF2D	MEF2D	4302.61323752198	-1.63257939481694	0.271112469449565	-6.02177907246959	1.72510262530579e-09	1.36615169406846e-07	DOWN
FBXO2	FBXO2	3900.08273983748	-1.56343061794572	0.595047821387738	-2.62740331407244	0.00860392889150472	0.0256687429327735	DOWN
DNAJC6	DNAJC6	6097.19751661309	-2.3217306847964	0.437083292531716	-5.31187241531986	1.08504560512514e-07	3.73933755624187e-06	DOWN
MFN2	MFN2	8201.00557299947	-0.749951772999791	0.194875942500534	-3.8483548219285	0.000118913734764056	0.000869080103119624	DOWN
PRG4	PRG4	28.393986807303	-2.2253129336721	0.597181437508438	-3.72635985297292	0.000194265005784363	0.00126764491975653	DOWN
PRDM2	PRDM2	3069.64853236079	-1.23353943982042	0.27878727829862	-4.4246618688932	9.6593455236904e-06	0.000122139310564925	DOWN
UCHL5	UCHL5	2069.9556790957	-0.598859304151568	0.148272871998534	-4.03890000968949	5.37024501120078e-05	0.000460525128871046	DOWN
BCAS2	BCAS2	1830.90604581668	-0.678402792356721	0.180485434703292	-3.75876753418899	0.000170752393126547	0.0011475105048839	DOWN
AGMAT	AGMAT	89.6848448474169	-1.39427797590195	0.443194125687539	-3.14597575890467	0.00165533725042624	0.00686893695945631	DOWN
TNNI3K	TNNI3K	35.3974923945368	-1.2664244610995	0.448666667940583	-2.82263994985965	0.00476300287802085	0.0160225677507766	DOWN
PLEKHM2	PLEKHM2	7639.89456251219	-0.830808124362898	0.231288646772528	-3.59208346780635	0.00032804473617722	0.0019048050292039	DOWN
PHTF1	PHTF1	727.272381616245	-0.778440045663843	0.313455700139211	-2.48341327121544	0.0130130018086061	0.0358687974496961	DOWN
MAP7D1	MAP7D1	11278.6575496512	-1.21127346682942	0.242889619676446	-4.98692973558508	6.13463631896475e-07	1.41946564373522e-05	DOWN
OSCP1	OSCP1	549.382003370642	-0.942394676949448	0.315941670973866	-2.98281221987776	0.00285613169449211	0.0106704827071302	DOWN
EXOC8	EXOC8	1047.76808692586	-0.674651619006307	0.151152234610962	-4.46339163124339	8.06724078961456e-06	0.000105650790092561	DOWN
LGALS8	LGALS8	1185.97699665636	-1.25948592785748	0.307409872539427	-4.09709004285782	4.18376196433223e-05	0.000382295215679069	DOWN
HPCAL4	HPCAL4	5547.58127111567	-2.56957613444761	0.697841701139977	-3.68217624462684	0.000231251446514688	0.00144632903218752	DOWN
RIMS3	RIMS3	4146.17508137308	-2.27658207656568	0.635626982582186	-3.58163221346778	0.000341454262138565	0.00196911127991566	DOWN
ST6GALNAC5	ST6GALNAC5	337.197829845007	-2.84348431059534	0.871433231200714	-3.26299733449161	0.00110240556725924	0.00497718960701171	DOWN
LPHN2	LPHN2	1269.69526076461	-1.39405978880911	0.522348832365577	-2.66882914717315	0.00761161581553086	0.0233611236492676	DOWN
PADI2	PADI2	9880.30440050553	-1.08836473280517	0.549999205150062	-1.97884782853135	0.0478331416674048	0.101990827157854	DOWN
RGS4	RGS4	3141.31408973947	-2.88423127207497	0.940166293894643	-3.06778842296827	0.00215649242507639	0.00848678057630909	DOWN
SSX2IP	SSX2IP	1526.93998643423	-1.95044242542331	0.453298285913488	-4.30277917661385	1.68668937448111e-05	0.000190435584797506	DOWN
KIF17	KIF17	345.509133572653	-2.13702881440005	0.518609758937876	-4.12068762218577	3.77743303326909e-05	0.000353202552135161	DOWN
CDK18	CDK18	4743.76357989526	-1.53378656204189	0.605232832726881	-2.53420911607093	0.0112701453256552	0.0320218567405435	DOWN
MPL	MPL	18.6155035260673	-1.52934205211616	0.526366883122672	-2.90546784220796	0.0036670452856314	0.012977123018143	DOWN
IPO13	IPO13	6056.06948648553	-1.1463173729491	0.215638927847815	-5.31591111303478	1.061249491814e-07	3.68336552014784e-06	DOWN
ATP6V0B	ATP6V0B	5516.88847679323	-0.855953435989954	0.229592244250776	-3.72814612611664	0.000192893526916673	0.00126118440598606	DOWN
ERI3	ERI3	4581.21618256105	-0.506281511502527	0.210827070164095	-2.40140657036342	0.0163321791201016	0.0432754001567506	DOWN
PIK3R3	PIK3R3	2113.36532907193	-0.639211810779164	0.299210319318608	-2.13632942952918	0.032652571726295	0.0754188114308017	DOWN
TSPAN1	TSPAN1	48.1485676931813	-0.95601496030304	0.426868178564781	-2.23960231356987	0.0251167523885283	0.0611620296361621	DOWN
FAAH	FAAH	1383.92515988328	-1.51590932109691	0.399841487052866	-3.79127571846109	0.000149875456592593	0.00103774224829178	DOWN
PTBP2	PTBP2	2231.34742684905	-0.716751375145154	0.245811248323019	-2.91586076729603	0.00354708754720622	0.012630836551884	DOWN
HSD11B1	HSD11B1	204.599000367538	-1.79609277072647	0.82950060970598	-2.16526998257795	0.0303670157278003	0.0710919246898395	DOWN
LPPR5	LPPR5	797.113638883014	-0.874125708674357	0.438180491610532	-1.99489873559069	0.0460539254644074	0.0989602056985508	DOWN
LPPR4	LPPR4	2459.9186644919	-2.46962295741479	0.529002230857647	-4.66845471220585	3.03473653435521e-06	4.96026510285889e-05	DOWN
RCAN3	RCAN3	277.787950892549	-1.36763482778258	0.495487924866196	-2.76017791584305	0.0057769890764298	0.018678599145336	DOWN
STMN1	STMN1	19776.1268439259	-1.34917121245086	0.307261903782461	-4.39094855509997	1.12857242487199e-05	0.000139178377201626	DOWN
ZNF541	ZNF541	15.5085369862444	-2.16833210218182	0.531514526837715	-4.07953497542667	4.51258803502725e-05	0.000404239697157937	DOWN
SLC8A2	SLC8A2	2121.46051316483	-2.98027387068915	0.713755828194643	-4.17548095996271	2.97357125807895e-05	0.000293973839850179	DOWN
TNNT2	TNNT2	133.29004126253	-2.1484210489072	1.09428715552773	-1.96330646673002	0.0496105745006431	0.10485990207265	DOWN
B4GALT6	B4GALT6	961.396688892758	-1.59837685973005	0.428141011947415	-3.73329537495082	0.000188990741976502	0.00124381421602014	DOWN
LRMP	LRMP	387.206535084058	-0.968020859128997	0.374596829061948	-2.58416725403971	0.00976144445086981	0.0284625834048871	DOWN
ATP10B	ATP10B	768.821615289102	-1.08170416935859	0.536816697808733	-2.0150345057709	0.043901033727863	0.0953544471956726	DOWN
USP35	USP35	929.732799731922	-0.99307512670673	0.209434695887883	-4.74169345483403	2.11939143929718e-06	3.75524105021689e-05	DOWN
ELOVL4	ELOVL4	687.798006064577	-1.76281732536177	0.397548818523668	-4.4342159836071	9.24079511073262e-06	0.00011799676905968	DOWN
FILIP1	FILIP1	300.179874914833	-0.92394499028261	0.388930947036992	-2.37560162625663	0.0175203670193553	0.0457490226631044	DOWN
CNR1	CNR1	2246.91784418481	-1.64355636579623	0.576646204673961	-2.85019887840155	0.00436918999472323	0.0149461563234621	DOWN
ANKRD13C	ANKRD13C	1578.02565419187	-0.590587461099962	0.151662709848321	-3.89408485243744	9.85701445320314e-05	0.000747944758419391	DOWN
SGIP1	SGIP1	1743.52377714007	-1.92061320263468	0.386626256485636	-4.96762227193962	6.7778822016424e-07	1.53875258381297e-05	DOWN
ALDH8A1	ALDH8A1	73.9747190960933	-1.79821729132568	0.474143569504052	-3.7925586404274	0.000149103025783345	0.00103419908257563	DOWN
OLFM3	OLFM3	354.29478522137	-2.93140714254974	0.919498435586436	-3.18805016854667	0.00143235682599232	0.00610897470059129	DOWN
FAM47E-STBD1	FAM47E-STBD1	68.2711383523011	-0.935572156367203	0.401147678700221	-2.33223873910625	0.0196881352723798	0.0502647897342973	DOWN
PPL	PPL	484.255043991565	-2.66643351554137	0.871448863016521	-3.05977049107794	0.00221506664285588	0.0086731068086567	DOWN
SATB2	SATB2	1768.19084762363	-0.791339682184242	0.322113247284663	-2.45671262779486	0.0140214798909371	0.0381720985797816	DOWN
UBE2B	UBE2B	2770.01092481174	-0.64828685315658	0.144790304827974	-4.47741893994086	7.55508995179717e-06	0.000100109393014073	DOWN
TRPM6	TRPM6	149.446635120183	-1.82971686359751	0.485695204980108	-3.76721212158651	0.000165080729419511	0.00111427840890289	DOWN
GDA	GDA	1902.2392454088	-3.18614269128136	0.951332579244716	-3.34913652784909	0.000810638397262996	0.00392475559271877	DOWN
ITGB1BP1	ITGB1BP1	2357.07809974842	-0.61153821945998	0.178334332035843	-3.42916707332085	0.000605436709802306	0.00310410529512015	DOWN
PIGZ	PIGZ	687.381761163256	-0.949808498320077	0.293686247090531	-3.23409253150111	0.0012202991214174	0.00539130580934223	DOWN
SENP5	SENP5	2228.68637322278	-0.685194679683579	0.136886038401711	-5.00558484768755	5.56926738841165e-07	1.31387975255563e-05	DOWN
CCDC92	CCDC92	3967.35549875282	-1.40449017667621	0.231857039792767	-6.0575696900622	1.38193477628e-09	1.17729675789348e-07	DOWN
PPP2R4	PPP2R4	10309.3603530911	-0.768947581509186	0.170081039403073	-4.52106586488379	6.15290385607383e-06	8.60590234197789e-05	DOWN
BSPRY	BSPRY	91.2237903693726	-1.18917181394707	0.576147441609898	-2.06400606522565	0.0390171413246802	0.0868840088748809	DOWN
NDUFA8	NDUFA8	2645.94028265939	-0.557093448344325	0.19801216489016	-2.8134304205671	0.00490159926863662	0.0163787988239625	DOWN
HDHD3	HDHD3	346.251239226434	-1.28349071366764	0.523840318976468	-2.45015640677575	0.0142794172660795	0.0387617010692353	DOWN
SLC46A2	SLC46A2	5.52314797188259	-3.04070139861565	0.716571958977107	-4.24339992728182	2.20158573522623e-05	0.000233656759394971	DOWN
DENND1A	DENND1A	3111.33777797871	-0.625605395215852	0.162235561079405	-3.85615453882921	0.000115184685230289	0.000847333305915619	DOWN
ZBTB45	ZBTB45	931.627015428551	-0.501048819522885	0.190795050596351	-2.62611015305063	0.00863668627851784	0.0257449821207743	DOWN
DCAF4	DCAF4	582.970087927121	-0.962327129225153	0.310018554373282	-3.10409527317016	0.00190861859608915	0.00769836883759728	DOWN
ACYP1	ACYP1	332.477827210792	-0.967400458880483	0.288385595286476	-3.3545380722622	0.000794976127177995	0.00386891440081893	DOWN
DNAL1	DNAL1	2088.36948271054	-0.613331659071309	0.241607663223555	-2.5385438975245	0.0111314837187039	0.0317295540174173	DOWN
AREL1	AREL1	2800.96886921579	-0.540556075131155	0.202210255028242	-2.67323769042108	0.00751230013815994	0.0231157500789463	DOWN
PPP4R4	PPP4R4	658.775179862998	-2.65263561851337	0.701427233503544	-3.78176878770985	0.000155717962818916	0.00106385200357614	DOWN
GPR68	GPR68	109.964004884576	-3.12569245676417	0.675323768870112	-4.62843542734145	3.68438707288225e-06	5.74914349170933e-05	DOWN
KLHL29	KLHL29	458.900736609573	-1.47675117369646	0.55080382649483	-2.68108372284578	0.00733841533989938	0.0226586838648037	DOWN
FKBP1B	FKBP1B	222.612195075419	-1.9486057467845	0.522080756844089	-3.73238377634061	0.000189676221411288	0.00124589505559408	DOWN
ATL2	ATL2	1349.94378311209	-0.571709352619475	0.179937940150641	-3.17725851557959	0.00148674446243866	0.00628059243486483	DOWN
YPEL5	YPEL5	5620.71050420518	-0.651138189048115	0.147207426012522	-4.42326998498518	9.7218127226368e-06	0.000122779205987308	DOWN
FAM98A	FAM98A	2534.11554043519	-0.586947628816951	0.133469270029226	-4.39762372783209	1.0944249773386e-05	0.000135409670987068	DOWN
AFTPH	AFTPH	1641.49493288894	-0.519265773655893	0.140798545501499	-3.68800524044025	0.000226018996689205	0.00142150948402443	DOWN
LGALSL	LGALSL	910.96964476462	-1.04145235993302	0.268834657303826	-3.87395126200567	0.000107084837606395	0.00079960471037834	DOWN
BCL11A	BCL11A	468.256504639737	-2.82155413828058	0.780877869966488	-3.6133104122949	0.000302312422684802	0.00178253140376461	DOWN
EPCAM	EPCAM	71.7716633248978	-2.19418904926557	0.501251430342603	-4.37742202105211	1.2009130551557e-05	0.000145419967080878	DOWN
ELOVL3	ELOVL3	6.22027457453446	-1.51062355502605	0.691287037226062	-2.18523344671376	0.0288717343343416	0.0684000582516397	DOWN
PYROXD2	PYROXD2	182.363038967899	-1.2222976212166	0.501764943688448	-2.4359964493166	0.0148508303013901	0.040078344092056	DOWN
CNNM1	CNNM1	554.605427152631	-2.2477365843077	0.725506148302128	-3.09816338506295	0.00194724042233937	0.00781304744148919	DOWN
C10orf88	C10orf88	520.000166578445	-0.824415572887096	0.179328966316465	-4.59722480880326	4.28155574013815e-06	6.45986424191863e-05	DOWN
AVPI1	AVPI1	607.110696645094	-0.81316508038654	0.311297007937222	-2.61218405462647	0.00899658050248928	0.0266142265724288	DOWN
GOT1	GOT1	3615.92056441407	-2.17240937112146	0.460707941618554	-4.71537209341209	2.41269420825657e-06	4.14433054021098e-05	DOWN
CRHR1	CRHR1	267.95406744256	-1.97495272216969	0.529092934250024	-3.73271422527904	0.000189427469735497	0.00124571639746525	DOWN
LRP11	LRP11	1902.3673750188	-1.60575207063098	0.275796600509797	-5.82223300672606	5.80665168453825e-09	3.61426570534285e-07	DOWN
PCMT1	PCMT1	6052.88282672746	-1.09736307170752	0.209130683790269	-5.24725999943669	1.54377960676156e-07	4.88564247783376e-06	DOWN
SEC16B	SEC16B	18.019894841738	-1.95059169584828	0.529615962710716	-3.68303040917542	0.000230477653409718	0.0014425592050891	DOWN
KIAA1217	KIAA1217	816.262891857785	-1.90782626605823	0.585857372583564	-3.25646881875863	0.00112807320003538	0.00506342169723169	DOWN
IQSEC3	IQSEC3	1941.89324457683	-2.18452774341181	0.75653612245512	-2.88753924442174	0.00388268167046553	0.0135512258260734	DOWN
HSPH1	HSPH1	6198.04599015709	-1.43919488290212	0.347303307289834	-4.14391355536697	3.41428491237336e-05	0.000325922920843538	DOWN
ARL1	ARL1	3304.4666683951	-0.749938852652424	0.165649495007094	-4.52726313847385	5.97525167643684e-06	8.39221859101887e-05	DOWN
GLT8D2	GLT8D2	158.296947506743	-0.996913242813291	0.342826222019574	-2.9079258784247	0.0036383456270104	0.0128877811920226	DOWN
APAF1	APAF1	1228.00186766595	-0.507252704669838	0.237329898081242	-2.13733165846722	0.0325710256555009	0.0752716893762145	DOWN
PTK2B	PTK2B	3872.39809909627	-2.07360987504866	0.479160660752815	-4.32758789461302	1.50751193659952e-05	0.000173930994162522	DOWN
CHRNA2	CHRNA2	92.3687113742569	-2.43058955103123	0.997107143000707	-2.43764129872401	0.0147834353435924	0.0399370575553679	DOWN
PAPD5	PAPD5	927.411231828818	-0.550230007194318	0.182811125848151	-3.00982779161568	0.00261395849831314	0.0099284512383576	DOWN
ZSCAN18	ZSCAN18	4284.80612852698	-0.801121363924856	0.230767647527928	-3.471549727645	0.000517463481882038	0.00272427403632529	DOWN
MAPK8IP1	MAPK8IP1	14423.5483764037	-0.913395364565439	0.245273519109082	-3.7239868693661	0.000196101129606995	0.0012746951268635	DOWN
GJB6	GJB6	610.67219804952	-2.31713797889302	1.10733651187847	-2.0925328064567	0.03639088023197	0.0822733370530586	DOWN
BAI2	BAI2	9967.3450604745	-1.61887697067514	0.291028222021372	-5.56261162381791	2.65766925031098e-08	1.25573010964273e-06	DOWN
ZCCHC17	ZCCHC17	2951.27460661649	-0.704168674735171	0.193438071370468	-3.64027964994835	0.000272342089971495	0.00164677951254245	DOWN
FABP3	FABP3	941.834514333969	-2.41493423120557	0.445513765767023	-5.42056029862036	5.94125280017306e-08	2.39975887823469e-06	DOWN
HPCA	HPCA	2148.47300287805	-2.79093370179098	0.880082177514645	-3.17121943052248	0.0015180042868753	0.0063982249652705	DOWN
GTDC1	GTDC1	2477.5905260126	-0.807062276435824	0.187138114424865	-4.31265580994114	1.61305130316052e-05	0.000183844252579133	DOWN
ZRANB3	ZRANB3	291.108147137589	-0.716319805106625	0.170968487149426	-4.18977682407966	2.7922894786213e-05	0.000279859411321355	DOWN
ACVR2A	ACVR2A	887.39682085719	-0.644316415214024	0.206590839492253	-3.11880438066657	0.00181586476274073	0.00740568992719704	DOWN
SV2C	SV2C	387.301663458448	-3.47512482669962	0.808436493196545	-4.29857491088637	1.71899802911931e-05	0.000192792943850961	DOWN
OCRL	OCRL	2751.94581591452	-0.782453822367489	0.19734764534042	-3.96485005441932	7.34420982075615e-05	0.000590477270050118	DOWN
CD244	CD244	26.5127131424132	-2.85663418369293	0.614602117884928	-4.64794067668308	3.35265296247927e-06	5.35535512983905e-05	DOWN
HS3ST2	HS3ST2	601.291508946845	-3.5351322554356	0.746453583872583	-4.73590365404291	2.18081178781946e-06	3.84790096620697e-05	DOWN
SERAC1	SERAC1	717.6321525009	-0.962543385800472	0.203326427404265	-4.73398071312534	2.20158656274072e-06	3.86837105628233e-05	DOWN
ANXA11	ANXA11	3681.03811346681	-1.39859999309865	0.380179974969343	-3.67878395807521	0.000234348673674689	0.0014608253612508	DOWN
LDB3	LDB3	773.438906410803	-2.16294430357661	0.635293820111479	-3.40463614646379	0.000662522652905608	0.00334602371529727	DOWN
OPN4	OPN4	16.5308191130411	-2.86313167401998	0.870305868061777	-3.28979934421946	0.00100258850759422	0.004609907156263	DOWN
ODF2L	ODF2L	662.796155222151	-1.13224148693564	0.293332655189764	-3.85992308358292	0.000113422720821492	0.00083729297803804	DOWN
PQLC1	PQLC1	3416.88729639453	-0.840236145461466	0.229878520930003	-3.65513116259051	0.000257050524925384	0.00156928275586007	DOWN
ZMIZ2	ZMIZ2	7879.71235177381	-0.639513908258537	0.16760567365276	-3.81558627653297	0.000135859974721085	0.000963703134396664	DOWN
OCM	OCM	13.3610091764906	-1.14271585632803	0.395864567085687	-2.88663333710461	0.00389387717452971	0.0135874886594884	DOWN
WIPF3	WIPF3	820.586701875707	-1.76812037907473	0.69770559970118	-2.53419261624387	0.0112706760415347	0.0320218567405435	DOWN
NPY	NPY	722.812084854517	-2.15431264103754	0.742349349699726	-2.90201997470455	0.00370764898538858	0.0130783402520984	DOWN
TAF1L	TAF1L	3.39821806882471	-1.98793974176443	0.537804882051886	-3.69639586420236	0.000218681898763366	0.00138361825519147	DOWN
KIAA1045	KIAA1045	2106.98137472223	-2.98613484438356	0.829116193645191	-3.60158789234967	0.000316279456035621	0.00184871614333083	DOWN
CISD1	CISD1	1763.71450900612	-0.778785895986698	0.250451878366562	-3.1095230791077	0.00187389644274706	0.00758006839238787	DOWN
SLC25A16	SLC25A16	1041.37659652807	-0.546984873387035	0.181190769232961	-3.01883410342922	0.00253749439684745	0.00967981423592736	DOWN
CIT	CIT	4605.97869438803	-1.14940355859253	0.406720609526562	-2.82602733097415	0.00471292426175174	0.0158963420210414	DOWN
RNF11	RNF11	7498.41906684688	-1.21955245113554	0.246540592904993	-4.94665984520245	7.54977351637109e-07	1.6778600747582e-05	DOWN
NECAB1	NECAB1	2053.13338568519	-2.44587105184577	0.659635933669726	-3.70791057157658	0.000208976425162621	0.00133675174047899	DOWN
SPRYD7	SPRYD7	1078.11388178658	-1.17146673801925	0.225807497865008	-5.18790008788627	2.12678649100198e-07	6.30282360162254e-06	DOWN
ATP7B	ATP7B	484.735250654211	-0.639158178972864	0.285608399737638	-2.23788298789531	0.0252286867069564	0.061390289580632	DOWN
OPTN	OPTN	4861.59783023309	-1.3081796565952	0.325265633837567	-4.02188095053561	5.7735238417979e-05	0.000488159399315523	DOWN
PDE1B	PDE1B	1139.68453458314	-2.58241614344709	0.607770110294796	-4.24900155454255	2.14725429061983e-05	0.000229094784150381	DOWN
TUBA1B	TUBA1B	16701.6377374551	-0.849913035560274	0.280723362334216	-3.02758213101056	0.00246518714134702	0.00946569012070145	DOWN
SARDH	SARDH	188.883454894272	-1.55943882305703	0.577509490913016	-2.7002825885885	0.00692806017794723	0.02162118761917	DOWN
DBH	DBH	37.7362412275619	-2.42335432858202	0.686546141043933	-3.5297763452536	0.000415911097559302	0.00228744323235419	DOWN
ATPAF1	ATPAF1	5010.68178244651	-0.547353294180848	0.22674036291879	-2.41400907687922	0.0157780692918445	0.0420866025624541	DOWN
COL10A1	COL10A1	22.9970825402404	-2.41607432833174	0.699253157597795	-3.45522119146646	0.000549841537904766	0.0028634538627285	DOWN
AMD1	AMD1	5130.30709678679	-0.82548424870619	0.217021693800604	-3.80369461803497	0.000142553900842426	0.000999050988168056	DOWN
NDUFAF4	NDUFAF4	1059.95335486753	-1.24338541505038	0.234432089429012	-5.30381919164222	1.13404640674988e-07	3.85738033294451e-06	DOWN
PLP1	PLP1	137209.609298315	-1.55313873830346	0.600104336042737	-2.58811450779594	0.0096502894783296	0.0281920822515524	DOWN
MORF4L2	MORF4L2	10655.9896301038	-0.721268474084883	0.145905435137494	-4.9433968885751	7.67729637772252e-07	1.70171662679926e-05	DOWN
RAB9B	RAB9B	894.065535253798	-0.659914274311152	0.333419411311924	-1.97923171813707	0.0477899233474141	0.10193733270412	DOWN
ACVR1C	ACVR1C	300.181323375958	-2.28332453048217	0.666282495307426	-3.42696160647089	0.000610375363464135	0.00312657504734681	DOWN
SLC36A1	SLC36A1	909.473112796137	-0.712110346054236	0.295451055360381	-2.41024810415935	0.0159416754759447	0.0424339879956187	DOWN
LPGAT1	LPGAT1	2478.81318276811	-1.64710993665111	0.282854563614156	-5.82316903643085	5.77421000423939e-09	3.60738423524111e-07	DOWN
KCNJ2	KCNJ2	395.75803307079	-1.37683186481192	0.461860414077915	-2.98105623007487	0.0028725604267264	0.0107081434868554	DOWN
GPR83	GPR83	181.046804584041	-3.31377521232375	0.874096198174556	-3.79108754762253	0.000149989068137026	0.00103774224829178	DOWN
KCNS1	KCNS1	459.960773747548	-2.32739039621677	1.1241822101508	-2.07029641209549	0.0384245953784763	0.0858699092268334	DOWN
SLC12A5	SLC12A5	3268.56169229672	-2.96893303134379	0.832303247564275	-3.56712897616624	0.00036091386564817	0.0020518689200382	DOWN
ARFGEF2	ARFGEF2	2849.66810719035	-0.838136857144553	0.231203930129346	-3.62509779429641	0.000288852125085749	0.00172289874326252	DOWN
ZNF831	ZNF831	54.8025646191039	-3.15283632238735	0.847908140000138	-3.71837015550628	0.000200512312235804	0.00129637473468514	DOWN
BCAS4	BCAS4	554.548776182243	-1.73632064217546	0.438324427288498	-3.96126826176776	7.45527158084792e-05	0.000597697343278245	DOWN
TP53TG5	TP53TG5	136.539871245101	-1.95655998202108	0.385006993904022	-5.08188166189218	3.73714218353661e-07	9.66842244660975e-06	DOWN
IQSEC2	IQSEC2	2964.86604262827	-1.76790642859342	0.466856189637524	-3.78683300732513	0.000152579567666353	0.00104921000709174	DOWN
PAIP2B	PAIP2B	2181.35389177164	-0.931094380252821	0.455503740174387	-2.04409821068946	0.0409438458929699	0.090126685700459	DOWN
ATP8A1	ATP8A1	6298.79760007055	-1.63908638400543	0.403112400138167	-4.06607780719132	4.78109791115481e-05	0.000420916281656364	DOWN
USP22	USP22	18139.7377823376	-0.603750056931355	0.14269289877084	-4.23111494777997	2.3253579335563e-05	0.000243944629638182	DOWN
GRM4	GRM4	167.823539686563	-2.53034471069332	0.759711746918885	-3.330664190669	0.000866390516397637	0.00412483071707461	DOWN
PACSIN1	PACSIN1	5214.51549599723	-2.91096193112713	0.972743546217476	-2.99252762194768	0.00276677628442244	0.0104174062824279	DOWN
SIRT5	SIRT5	934.978628862739	-0.689113073099998	0.188692036594766	-3.65205170041136	0.000260153491446091	0.0015847847936846	DOWN
NQO2	NQO2	1394.55344396455	-0.85214559570245	0.266137796100696	-3.20189619132501	0.00136526188177865	0.00589586211516699	DOWN
TBCC	TBCC	1215.54520061901	-0.640553549650782	0.154965768434761	-4.1335164283101	3.5725474667109e-05	0.000337538899771278	DOWN
SPDEF	SPDEF	23.9488746828935	-1.76482039867094	0.537377769091078	-3.28413362103899	0.00102296409023323	0.00468005377652677	DOWN
KLHDC3	KLHDC3	11004.2037954453	-0.68073725841127	0.224512118934115	-3.03207355417209	0.00242880012424742	0.00935151803145525	DOWN
CPNE5	CPNE5	4421.19909079009	-1.25786602583885	0.509191945312063	-2.47031799583545	0.0134992992419775	0.0370073426968432	DOWN
NRN1	NRN1	2687.40398205638	-2.25563906924328	0.596240173398465	-3.78310481225466	0.000154884153644209	0.00106073321302092	DOWN
ATXN1	ATXN1	3915.17278229241	-0.607688089266487	0.21073472407802	-2.88366377171663	0.00393078195648769	0.0136964325639402	DOWN
EREG	EREG	5.53596475734872	-1.73269168663398	0.844502259532588	-2.05173126190684	0.0401957868126047	0.0889443174544165	DOWN
MYRF	MYRF	6089.50124300588	-2.27995937164549	0.691082924327157	-3.29911113614227	0.000969915038488702	0.00448233612855546	DOWN
WNT1	WNT1	8.51930181372533	-3.39321104132421	0.942606555554876	-3.59981693457114	0.000318441290332455	0.00185992648383928	DOWN
MT1G	MT1G	477.339853742683	-1.47842058465376	0.691620523589001	-2.13761815074812	0.0325477473747633	0.0752281998790774	DOWN
C16orf70	C16orf70	1192.46923646177	-1.17550455263185	0.168995096836609	-6.95585004911929	3.50442460366982e-12	9.09425141764655e-10	DOWN
GOT2	GOT2	5078.35490979288	-1.34820807430352	0.22690621391958	-5.94169745735281	2.82085680197955e-09	2.00768829264941e-07	DOWN
TMTC4	TMTC4	1797.73655678626	-1.49411516558461	0.34868505674592	-4.28499913224945	1.82739901443471e-05	0.000202260935534676	DOWN
EFNB2	EFNB2	1306.69938192428	-1.45736492480851	0.448722787470824	-3.24780680968485	0.00116298204984975	0.00519106564351496	DOWN
SEPT6	SEPT6	1061.22539086159	-1.33054728168236	0.378152244274362	-3.51854921351996	0.000433913326478752	0.00236487007948251	DOWN
PPP1R12C	PPP1R12C	4441.46787370956	-1.03744922536554	0.247924623987935	-4.18453483432944	2.85750628623371e-05	0.000285038920418293	DOWN
MBOAT7	MBOAT7	3854.33459274063	-1.69207670467742	0.304092661519137	-5.56434573667256	2.63137785815524e-08	1.24962675939203e-06	DOWN
OPRL1	OPRL1	724.392774580553	-1.76768263904813	0.402587831332411	-4.39079997325746	1.12934395958248e-05	0.000139178377201626	DOWN
PPDPF	PPDPF	4911.41805522753	-0.644793470643802	0.312751943981082	-2.06167693935359	0.0392385035006311	0.0872380489058449	DOWN
SLC25A23	SLC25A23	11373.9803225739	-0.830147742868303	0.238162815454625	-3.48563121108411	0.000490977370066812	0.00261173329495017	DOWN
TNFSF9	TNFSF9	74.946468585263	-1.8856191614456	0.541497186841741	-3.48223260852635	0.000497251550355793	0.0026400595073937	DOWN
ATG4C	ATG4C	1056.86983721954	-0.760355440745685	0.262294417775167	-2.89886245843572	0.00374519146599091	0.0131749509172752	DOWN
RTN2	RTN2	1052.703899275	-1.64647751128436	0.374115686109237	-4.40098496913494	1.07760590134286e-05	0.000133950304670976	DOWN
EML2	EML2	1948.28368945118	-1.71564367282428	0.345352251400014	-4.96780798697352	6.77139607409502e-07	1.53875258381297e-05	DOWN
PANK2	PANK2	1684.49936045988	-0.6626226623894	0.158922655944704	-4.16946632593377	3.05313720514464e-05	0.000300330505876241	DOWN
NAPB	NAPB	6644.4994415795	-2.73758149642129	0.640843073006478	-4.27184378162674	1.93863371391821e-05	0.000210973377331435	DOWN
TMX4	TMX4	5973.12068340523	-0.65961050912938	0.23292040116547	-2.83191384622759	0.00462703138278018	0.0156706821173635	DOWN
STK35	STK35	1895.09511235219	-0.614836666638803	0.15952210054997	-3.85424129019795	0.000116089064203707	0.000852619923652748	DOWN
NRSN2	NRSN2	6214.13777449143	-0.956630346024711	0.213795999744619	-4.47450067899967	7.65900832545082e-06	0.000100866318073712	DOWN
FLRT3	FLRT3	569.441537208152	-1.18575424888188	0.481860346791011	-2.46078403582803	0.013863378803041	0.0378761700112885	DOWN
OVOL2	OVOL2	5.78231048521254	-2.35239629299242	0.96773851580881	-2.43081809245378	0.0150647758956186	0.0405865899708185	DOWN
PCSK2	PCSK2	2315.52304355487	-1.69666465855528	0.755989860994393	-2.24429552047638	0.0248133935857788	0.0605544448791836	DOWN
BFSP1	BFSP1	59.208743584331	-2.41890830351751	0.543672832250526	-4.44919841498143	8.61913641647381e-06	0.000111311504133132	DOWN
LAMP5	LAMP5	1497.59736933629	-2.34326398715394	0.60018002381474	-3.90426854306175	9.45107926614707e-05	0.000723324886848316	DOWN
TMEM74B	TMEM74B	241.497060826711	-1.4667209264843	0.401823660381365	-3.65016068265433	0.000262076311203964	0.00159362048211553	DOWN
ARMCX5	ARMCX5	477.05779489211	-0.543581467966493	0.210285388777959	-2.58497022130465	0.00973874081760884	0.0284111172797347	DOWN
NECAB3	NECAB3	1605.19344286442	-1.03537137984649	0.272396641089616	-3.80096970250769	0.000144130926519168	0.00100629158465452	DOWN
ST3GAL3	ST3GAL3	1483.11510014302	-0.542553430230903	0.230469994648275	-2.35411742452159	0.0185667448789156	0.0479387498266566	DOWN
KLC1	KLC1	3943.70150960086	-1.2647293342025	0.252380182613371	-5.0112069858511	5.40896960443236e-07	1.28143959673546e-05	DOWN
MCF2L	MCF2L	5008.16831123639	-0.877585075645446	0.29232589413723	-3.00207779483767	0.00268143641381226	0.0101459105940299	DOWN
LRFN3	LRFN3	1215.41771656622	-0.63564178358492	0.207962252710853	-3.05652480341567	0.00223918953613975	0.00874928169923682	DOWN
CAPNS1	CAPNS1	11782.0070669702	-0.562253544489529	0.249260778866478	-2.25568397501764	0.0240904298738535	0.0590893370818904	DOWN
FFAR1	FFAR1	12.5544153966677	-3.03454732558416	0.895776943762638	-3.38761490426154	0.000705031783680487	0.00351952534096551	DOWN
NR1D1	NR1D1	2544.09098526258	-0.838180101180515	0.356965451183599	-2.34807065614149	0.0188709411763023	0.0485532391339029	DOWN
SCAF1	SCAF1	5629.3618936122	-0.968656224401836	0.216519968705259	-4.47375006653744	7.68595756114352e-06	0.000101049674311277	DOWN
PRR12	PRR12	3020.06152247024	-0.655658219194246	0.206111269798565	-3.18108864127142	0.00146722728850523	0.00621934438804254	DOWN
PRKCG	PRKCG	1299.88789285288	-3.41532889972196	0.928744880644263	-3.67735959669869	0.000235660712840452	0.00146683575800471	DOWN
ELK1	ELK1	2084.28980906949	-1.64902663113142	0.280969981045972	-5.86904915960262	4.38301475915542e-09	2.84356511374745e-07	DOWN
HSPA2	HSPA2	7152.84937390662	-1.80779125996745	0.567188898539807	-3.18728251667389	0.00143616418911647	0.00612211714481088	DOWN
SGPP1	SGPP1	1470.98208089603	-0.660245541111007	0.178358779224991	-3.70178324823662	0.000214089477367128	0.00136139776271611	DOWN
PLEKHG3	PLEKHG3	3082.59573646083	-1.52012545866602	0.350205131669758	-4.34067156988292	1.42047905630798e-05	0.000165932414970935	DOWN
RHOT1	RHOT1	2588.85468232202	-0.542129512231044	0.141705063902476	-3.82575962566975	0.000130369453810344	0.000932510745937012	DOWN
EVI2A	EVI2A	1991.09492122802	-1.28732303551153	0.479404214077209	-2.68525598588961	0.00724742741774082	0.0224135633052157	DOWN
OMG	OMG	5137.56013576942	-0.758033437957207	0.345065776348359	-2.19677954150962	0.0280361948753122	0.0668808563366944	DOWN
TMEM35	TMEM35	1799.00562727928	-1.06099436385256	0.397300590326065	-2.67050789675847	0.00757365900838968	0.0232700328148483	DOWN
IPPK	IPPK	279.89511044306	-0.801261120818062	0.204105294009042	-3.92572434099905	8.64691364583004e-05	0.000674775051941922	DOWN
HIVEP3	HIVEP3	916.110023127217	-1.09027424932549	0.37044400407066	-2.94315534154933	0.00324885352757773	0.011797989516293	DOWN
PPCS	PPCS	831.008293272078	-0.790265098815462	0.392133692818274	-2.01529507228978	0.0438737409458548	0.0953074387990573	DOWN
BCL11B	BCL11B	334.529114926524	-1.40297370462534	0.490287363811367	-2.86153347644733	0.00421596977328052	0.0145073857796727	DOWN
ABHD8	ABHD8	1721.70468084797	-1.4705583414825	0.372615723173701	-3.94658155849472	7.92749257003245e-05	0.0006275032598372	DOWN
TSPAN8	TSPAN8	72.8612588409131	-1.24751057122186	0.619669616475111	-2.01318660469125	0.0440950019108425	0.0956771922089132	DOWN
CRYGN	CRYGN	14.9381469846534	-3.4605647708306	0.598629970017083	-5.78080775129226	7.4342807253287e-09	4.43114654681429e-07	DOWN
LRRC61	LRRC61	200.77152505543	-1.60332389510073	0.723906723601334	-2.21482111275941	0.0267723454797944	0.0645782816463853	DOWN
TRPV5	TRPV5	8.44518987251029	-1.62576005822324	0.683603688239483	-2.37822013864515	0.0173964367641878	0.0455195244334952	DOWN
AUNIP	AUNIP	66.2144187365977	-1.4207066782246	0.437696298820532	-3.24587318205112	0.00117090987129806	0.00521132129526536	DOWN
PIN1	PIN1	3953.59262384409	-1.24889932806555	0.248970160964891	-5.01626107813645	5.26867229842748e-07	1.25702919844236e-05	DOWN
SIN3B	SIN3B	4927.74314845401	-1.04975088686361	0.193891667720827	-5.41411035968337	6.15941703672928e-08	2.44406128309899e-06	DOWN
SYNGR3	SYNGR3	1408.81374572152	-2.9188760650117	0.753081710777665	-3.87590884659454	0.00010622744893534	0.000794609582546037	DOWN
FBXL16	FBXL16	10189.0240692732	-2.30468691130217	0.57716366923285	-3.99312540646485	6.52080584649985e-05	0.000537862850947479	DOWN
GNG13	GNG13	50.0543418097339	-2.45121423417486	0.810054626042875	-3.02598634137684	0.00247823497436833	0.00950134843047432	DOWN
TUBA4A	TUBA4A	3013.67557255775	-2.38815663552774	0.668114423004153	-3.57447250545718	0.000350934685663503	0.00201140546305538	DOWN
PNKD	PNKD	3655.40377826415	-0.602095268058039	0.211822866424167	-2.84244698517282	0.00447686760710561	0.0152464774473364	DOWN
RNF6	RNF6	1708.83434704523	-1.07662260776598	0.224754351754827	-4.790219185346	1.66599227585342e-06	3.12121202953276e-05	DOWN
GNAI1	GNAI1	3539.22258593664	-1.33018193469956	0.339866572224996	-3.91383573262675	9.08414461941865e-05	0.000702359535129982	DOWN
CASD1	CASD1	2868.39603746906	-0.544279844495536	0.215089446248286	-2.53048140663886	0.0113906121924398	0.0323081968155496	DOWN
LRFN1	LRFN1	712.053472365508	-1.07398861467745	0.297047771480969	-3.61554173365092	0.000299720182451343	0.00177019609159288	DOWN
SRD5A3	SRD5A3	707.863080732907	-0.754314386290276	0.256958816874011	-2.93554584141832	0.00332961410091545	0.0120394277929779	DOWN
RASL11B	RASL11B	538.952403025309	-1.14531334827977	0.582199269137688	-1.96721880117804	0.0491579914050545	0.104196657328532	DOWN
ASPHD2	ASPHD2	576.636823793774	-1.70561720704859	0.362422456537013	-4.70615762429831	2.52429368647318e-06	4.30533730065012e-05	DOWN
YWHAH	YWHAH	13244.9935985772	-2.48038403449844	0.465801007628295	-5.32498640809675	1.00960588582907e-07	3.57023733378715e-06	DOWN
RFPL2	RFPL2	40.9130593048141	-2.38659529190619	0.857064233284462	-2.78461660074207	0.00535910488154833	0.0176075927428822	DOWN
GNAZ	GNAZ	3571.10784061525	-1.15967659168844	0.274353783004052	-4.22693858634096	2.36892289032209e-05	0.000247118066258213	DOWN
MGAT3	MGAT3	3601.13585705428	-1.69792171631396	0.326621381851691	-5.19844018382403	2.00967772603169e-07	6.02583003346511e-06	DOWN
MCHR1	MCHR1	503.60669921197	-1.73876965701229	0.718967105183353	-2.41842727501262	0.0155877611275939	0.0416826814680174	DOWN
BAIAP2L2	BAIAP2L2	193.077331901682	-0.950769714725121	0.417584777342976	-2.27683039782895	0.0227963555331474	0.0564919142481086	DOWN
DOCK4	DOCK4	4460.32245398853	-0.585549755102968	0.237063683713683	-2.47001036147812	0.0135109138667343	0.0370331646252964	DOWN
STRIP2	STRIP2	1026.95306651384	-1.07718949789751	0.430580214108916	-2.50171620200142	0.0123592953552435	0.0344532464141872	DOWN
NDUFA5	NDUFA5	5576.76411855104	-0.579178803233016	0.195022431973248	-2.96980607498764	0.00297987795377686	0.0110301912056853	DOWN
OPN1SW	OPN1SW	111.854173510167	-0.784018928983976	0.272727920072969	-2.87472924948135	0.00404374091741603	0.0140234008624534	DOWN
HOXD1	HOXD1	35.4230176736711	-1.93238725407136	0.744672431410835	-2.59494936640842	0.00946048548112836	0.0277336581674788	DOWN
MTX2	MTX2	1300.51627684006	-0.892273126740134	0.174126647731689	-5.12427671676673	2.98682061390265e-07	8.15155004588078e-06	DOWN
CHN1	CHN1	9918.45951942564	-2.48748466709321	0.646874948066797	-3.84538723369505	0.000120362208226789	0.000878144346180572	DOWN
GAD1	GAD1	4197.95089914444	-1.57152934781931	0.562404963129198	-2.79430206141032	0.0052011870866639	0.0171891896116471	DOWN
HERC2	HERC2	7383.36168033765	-0.610319038967625	0.179076822431473	-3.40814087876267	0.000654071168084718	0.00331019275825173	DOWN
SNRPN	SNRPN	9882.7313246695	-0.912156023725808	0.295257103920531	-3.08936181928858	0.00200586990622961	0.00799882117689861	DOWN
TMOD2	TMOD2	16249.1534623178	-0.883843766902734	0.30081121209039	-2.93820087609351	0.00330123050645964	0.011952169174278	DOWN
TTBK2	TTBK2	2110.85672778409	-0.872255009930753	0.261542540938549	-3.33504066604482	0.000852869259525779	0.00407398939591244	DOWN
CHAC1	CHAC1	153.599616045524	-1.91795978905971	0.618762773952646	-3.09966900046008	0.00193737016752239	0.00778084761565895	DOWN
ARPP19	ARPP19	17102.3962644705	-0.853488959218136	0.185075915590937	-4.61156145840474	3.99655456588944e-06	6.13411122997481e-05	DOWN
SPCS3	SPCS3	4333.24724035684	-0.581971532368745	0.190153505458303	-3.06053538674501	0.0022094165030565	0.00865500175883816	DOWN
SERGEF	SERGEF	1403.33347988244	-0.563775452447573	0.240992268485335	-2.33939228005516	0.0193151407061309	0.0494922973463491	DOWN
KCNC1	KCNC1	1648.0273741559	-1.84981616516495	0.517392460992593	-3.57526694845179	0.000349870719692616	0.00200735350332485	DOWN
FXR2	FXR2	4584.94448460476	-0.568074103494977	0.159408022799843	-3.56364813713464	0.000365736138798594	0.00207439044695854	DOWN
AP1M2	AP1M2	7.55150378872848	-1.94741482175537	0.55709438486254	-3.49566406460171	0.000472883640799208	0.00253466833587577	DOWN
CDKN2D	CDKN2D	1086.60042313018	-2.05359037717413	0.416383462148649	-4.93196911946756	8.14047884502905e-07	1.78098050788522e-05	DOWN
MTUS1	MTUS1	4878.76512860461	-0.818011732852831	0.340357801744459	-2.40338763695211	0.0162439581963521	0.043089021364376	DOWN
KLK10	KLK10	17.5291815790624	-2.36407897030655	0.672329124720065	-3.516252506971	0.000437684507352163	0.0023798012925755	DOWN
BCL2L2	BCL2L2	4630.6964870195	-1.4358078226259	0.286537683455095	-5.01088654487887	5.41798516796755e-07	1.28177522879771e-05	DOWN
RNASE1	RNASE1	5094.32202701101	-1.39538048024938	0.540242273258201	-2.58287910687523	0.00979796493038993	0.028528941967921	DOWN
REEP5	REEP5	13353.4240227483	-0.899344506692583	0.206016368831211	-4.36540315604443	1.26888510549088e-05	0.00015190598977587	DOWN
ITFG1	ITFG1	4258.75804205495	-1.19023759101424	0.221790756910793	-5.36648870129864	8.02842273114576e-08	2.99609368648156e-06	DOWN
FGF13	FGF13	1471.37159246478	-1.77063760034174	0.589725498135792	-3.00247760345954	0.0026779167728093	0.0101371409613437	DOWN
CDKN1C	CDKN1C	1301.60539048761	-1.35663295515142	0.463317682821895	-2.92808370034288	0.00341058218100899	0.0122558313437485	DOWN
KLF16	KLF16	1088.08350458377	-1.48260470205652	0.280843005846619	-5.27912275253969	1.29803827960623e-07	4.27642767585896e-06	DOWN
DOHH	DOHH	1157.19465383565	-1.27221484984446	0.304519158698422	-4.17778262386568	2.94364777746571e-05	0.000291907411583137	DOWN
LPPR3	LPPR3	574.126543808938	-1.65904453881171	0.67850712754565	-2.44513944136879	0.014479614736354	0.0392416201594017	DOWN
ABHD17A	ABHD17A	2565.30743806571	-0.570417417100709	0.199610067289587	-2.85765855823879	0.00426779350991671	0.0146527866731681	DOWN
SYT5	SYT5	1449.78381303016	-2.96041007876258	0.7552689035438	-3.91967690563193	8.86677567774679e-05	0.000687970432990952	DOWN
CBFA2T3	CBFA2T3	360.912676141127	-1.75753635183819	0.397344081116016	-4.42321009766099	9.72450908222925e-06	0.000122779205987308	DOWN
PRRG3	PRRG3	202.19286681405	-3.09904175188917	0.898860074171035	-3.44774658586013	0.000565284141689718	0.00293300919779211	DOWN
MOSPD2	MOSPD2	1261.08730106133	-0.614780909314073	0.255345156056091	-2.40764664898921	0.0160557124259167	0.0426769236054779	DOWN
TSPAN16	TSPAN16	2.83902461591014	-2.33352018062651	0.619233221799468	-3.76840275759978	0.000164295464480199	0.00111031085530929	DOWN
FAM98C	FAM98C	999.05095597515	-0.543739496056447	0.205374086728591	-2.64755648931999	0.00810758130489306	0.0245571343959304	DOWN
KIF1A	KIF1A	44332.9526590688	-1.51659619918072	0.337510551821368	-4.49347788090312	7.00693024480722e-06	9.47320376833684e-05	DOWN
TULP4	TULP4	2630.02780038533	-1.32454787887263	0.244073540384003	-5.42683929109524	5.73607316326805e-08	2.35990444190257e-06	DOWN
SNX9	SNX9	1816.91966915469	-0.864774263515167	0.297782665867727	-2.9040450054245	0.00368375202555911	0.0130158209399102	DOWN
RTN4IP1	RTN4IP1	373.911494614795	-0.506746145201463	0.219783982924277	-2.3056554825292	0.0211298904536201	0.0531730556723352	DOWN
MAS1	MAS1	87.079422324859	-2.80365110395669	1.14564468813478	-2.44722568261659	0.0143960664898317	0.039040651053132	DOWN
NDUFA10	NDUFA10	5626.97075393118	-0.643548378792583	0.15715853109891	-4.09489942602961	4.22351689977858e-05	0.000385093421975487	DOWN
FCHO1	FCHO1	883.096305920358	-2.18841270109139	0.382628741140138	-5.71941536480105	1.06891201111489e-08	5.97033370976359e-07	DOWN
UNC13A	UNC13A	6588.48997998853	-1.92258599333967	0.515298199372473	-3.731016323521	0.000190708864948837	0.00125121631036833	DOWN
MAP1S	MAP1S	3487.43500749317	-1.04015912755012	0.203482849491529	-5.11177787292302	3.19140954220593e-07	8.5313306113993e-06	DOWN
SSBP4	SSBP4	2472.63680972384	-0.585036549649639	0.285848137302823	-2.0466690990883	0.0406905852482013	0.089721410714596	DOWN
SULT4A1	SULT4A1	2549.3352723004	-3.01233987715218	0.923938613981818	-3.26032469210282	0.00111284737950234	0.00500573589265214	DOWN
CRB3	CRB3	10.9545539777553	-0.788227157894197	0.356410921540347	-2.21156847407373	0.0269964957370201	0.0649981287599278	DOWN
OLFM1	OLFM1	12475.1386251692	-2.22903484805263	0.561744421062467	-3.9680587193669	7.24604821319884e-05	0.000584535347968618	DOWN
CAMSAP1	CAMSAP1	4627.19357967693	-0.814400399812221	0.193182548433973	-4.21570378077174	2.49000427255131e-05	0.000256262306707721	DOWN
SAG	SAG	2.17687024484041	-1.70870604606335	0.569481438524704	-3.00045959441613	0.00269572516492512	0.010195401812098	DOWN
TNNT3	TNNT3	5.18651699595609	-1.88901957977349	0.756713944915525	-2.49634566994053	0.0125480257292976	0.0348698678750893	DOWN
CALY	CALY	1064.9246717633	-2.89551348913667	0.874029645441489	-3.31283212673421	0.00092356396643637	0.0043199912535708	DOWN
PNPLA7	PNPLA7	722.831416991681	-1.46358825062746	0.402243914068906	-3.63855909172747	0.000274167724372357	0.0016550520233911	DOWN
CEP85	CEP85	741.363365925759	-1.20078606158567	0.279334252316929	-4.29874264121136	1.71769784914239e-05	0.00019277529819916	DOWN
ASS1	ASS1	916.31587980674	-2.05473690794752	0.58479171676532	-3.51362177171893	0.000442041748202433	0.0023983146377223	DOWN
PRDM12	PRDM12	17.5906028266915	-1.41566445923383	0.694847216548881	-2.03737516034828	0.041612461119713	0.0913362386684865	DOWN
PRRC2B	PRRC2B	14681.3328247826	-0.677469109241322	0.272376249572954	-2.48725470852724	0.0128733194210058	0.0355745661850468	DOWN
UBE2M	UBE2M	3569.23660509296	-1.03736803442102	0.248655379851022	-4.1719106783153	3.02056051142433e-05	0.000297887425885527	DOWN
TMEM160	TMEM160	319.458085386277	-1.2265907260134	0.393461057869571	-3.11743869305615	0.00182429885159554	0.00743112123369079	DOWN
NPAS1	NPAS1	157.794875901415	-2.63646053305631	0.586908159994528	-4.49211769875697	7.05184306653641e-06	9.49325529499889e-05	DOWN
MAP3K10	MAP3K10	2399.57409564538	-1.88432185123637	0.36542543505434	-5.15651531195732	2.51587918657761e-07	7.20506793195097e-06	DOWN
ATPIF1	ATPIF1	3670.23628651547	-0.804386616780806	0.217088031479131	-3.70534760161632	0.000211101027282222	0.00134625789345804	DOWN
CCDC62	CCDC62	56.8263752099878	-0.647886986082064	0.273014046205045	-2.37309030464855	0.0176399505244591	0.0459608720183158	DOWN
PNCK	PNCK	1059.36166491994	-2.45067775560852	0.55887460727644	-4.38502255014124	1.15973763783002e-05	0.000141824050115942	DOWN
MPP1	MPP1	2047.52168307286	-0.67266437555413	0.207785545425106	-3.23730110377954	0.00120666020639133	0.00534084081905247	DOWN
ZNF331	ZNF331	1308.59488902203	-0.817841622598475	0.320710822240769	-2.55009050484892	0.010769495749152	0.0308735306418585	DOWN
LRP3	LRP3	4101.34980909297	-0.57308252811797	0.242140427928997	-2.36673624895887	0.0179457166526974	0.0466155188536427	DOWN
UBE4B	UBE4B	3366.17274979971	-0.718399186467004	0.188938095085467	-3.80229929883666	0.000143359390666592	0.00100339676421746	DOWN
HABP4	HABP4	4097.8881916552	-0.860700221174547	0.220081915405523	-3.91081756803426	9.19842312822721e-05	0.000709302002428475	DOWN
PRRG1	PRRG1	1449.32549348189	-1.17713760092301	0.392980680184258	-2.99540832483439	0.00274077674328266	0.0103379745316842	DOWN
POLN	POLN	187.457330421159	-0.564011465620626	0.262581234013981	-2.1479503961452	0.0317176962403342	0.073652822161613	DOWN
ULBP2	ULBP2	42.4572007251279	-1.31010292503466	0.53031464298998	-2.47042570359389	0.0134952348598594	0.0370022141768707	DOWN
AKAP12	AKAP12	4921.76599881816	-1.1217651994994	0.484330446386361	-2.31611538747772	0.0205519693638188	0.0519626686539912	DOWN
SYNE1	SYNE1	9069.97648748437	-0.742810046052197	0.296548788065407	-2.50484937368337	0.0122503551091508	0.0342230854556402	DOWN
GGT7	GGT7	2737.7824598355	-0.913477597222499	0.212714442107826	-4.29438447230326	1.75178671190768e-05	0.000195689657327541	DOWN
ACSS2	ACSS2	1931.70723793405	-0.512684978115956	0.172123741188263	-2.97858374781198	0.00289583880505	0.0107734911697361	DOWN
ARHGEF9	ARHGEF9	6430.33186361314	-1.2892686950996	0.293330854687766	-4.3952713275661	1.10634475612447e-05	0.000136616569153057	DOWN
ATP6V1E1	ATP6V1E1	7904.92138138631	-1.29380983629639	0.241812663544694	-5.35046352548553	8.7729234026304e-08	3.19614842236651e-06	DOWN
COX7B	COX7B	3820.89031097139	-0.544420711476	0.229673811130524	-2.37040831427926	0.017768450294282	0.0462242781560685	DOWN
F12	F12	222.43712893161	-1.27189907112941	0.553947145149999	-2.29606575693246	0.0216721218598147	0.0542566746296144	DOWN
PRR7	PRR7	333.357418015828	-1.0953489170948	0.382784025888661	-2.86153246481973	0.00421598322812161	0.0145073857796727	DOWN
GJA9	GJA9	1.91684883501714	-0.802547911819951	0.388160505194646	-2.0675671560596	0.0386807431828338	0.0863508173647487	DOWN
RAB11FIP4	RAB11FIP4	5026.67715987696	-1.95362703085104	0.440682421285477	-4.43318575120895	9.28508040861265e-06	0.00011838302065947	DOWN
RLIM	RLIM	4070.7735104324	-0.639644605384833	0.167664136819804	-3.81503532906556	0.000136163451562031	0.000965044160062325	DOWN
SH3BP5	SH3BP5	488.195805196881	-1.82441278517343	0.399772460122313	-4.56362798131527	5.02771370937473e-06	7.30995545271383e-05	DOWN
SLC6A6	SLC6A6	895.804127310128	-1.02180797731963	0.384621385708508	-2.65665928959558	0.00789191577867889	0.0240264667872131	DOWN
KCNC3	KCNC3	1021.93009823886	-2.15356749028925	0.424427722811641	-5.07405000790909	3.89436639016259e-07	1.00290339342386e-05	DOWN
LRRC4B	LRRC4B	6853.73666956578	-0.809109333734914	0.245028522482484	-3.30210265130565	0.000959629440277936	0.00444820813372031	DOWN
KIF3A	KIF3A	5063.56950436794	-1.19378941567939	0.299382429567834	-3.98750660619146	6.67713457024496e-05	0.000546481833725823	DOWN
NDFIP1	NDFIP1	17096.65857925	-0.76386862119824	0.164059589184754	-4.6560437277337	3.22343499958216e-06	5.20314847588057e-05	DOWN
C1orf159	C1orf159	540.640700629749	-0.796847516466061	0.29900172245247	-2.66502650864404	0.0076982254242883	0.0235797469505892	DOWN
MAP1B	MAP1B	41100.2201208192	-1.12501097566275	0.330646103092941	-3.40246252757595	0.000667815124907709	0.00336863203556915	DOWN
CKMT2	CKMT2	180.018363767887	-1.07386466405169	0.450674644194217	-2.38279361372038	0.0171818241032962	0.0450665540311617	DOWN
PEX11B	PEX11B	2109.08619988473	-0.532483106726935	0.131318534269506	-4.05489681779507	5.01564377203941e-05	0.000437041321682554	DOWN
C19orf12	C19orf12	1794.95540260566	-1.1668200036251	0.207281614829405	-5.62915338432406	1.8109630253803e-08	9.1186042722731e-07	DOWN
ACTR10	ACTR10	3130.52524713272	-0.739111306252372	0.158779022458171	-4.65496823704835	3.24030655739652e-06	5.22538154972892e-05	DOWN
ABHD12B	ABHD12B	88.1027043702752	-1.10602429658381	0.563366798311641	-1.96324011265568	0.0496182804510349	0.10485990207265	DOWN
RTBDN	RTBDN	89.7121156962787	-3.02474400478495	0.708139312865583	-4.27139681391915	1.94252404919066e-05	0.000211124327717449	DOWN
ENOSF1	ENOSF1	771.40498227493	-1.04614591598784	0.448636981281189	-2.3318316581935	0.0197095488794128	0.0503118448090097	DOWN
EFR3A	EFR3A	3507.96195356407	-1.17770313781982	0.299894097789163	-3.92706340838955	8.59893173154285e-05	0.000672135219868697	DOWN
RAP1GAP2	RAP1GAP2	1982.03263850715	-2.53700047862888	0.599703468661382	-4.23042488697256	2.33250321243653e-05	0.000244376796194903	DOWN
SERPINF1	SERPINF1	1360.61665329316	-1.71671163853024	0.556583241049263	-3.08437536727466	0.00203980054972081	0.00810529649843833	DOWN
POPDC3	POPDC3	148.101908612077	-2.18036246178123	0.654488132241411	-3.33140106653147	0.000864100087409476	0.00411741250689916	DOWN
DLG4	DLG4	7973.5411064352	-1.98854125267765	0.394924129142967	-5.03524881346963	4.77228545331023e-07	1.16327906107568e-05	DOWN
SNAP25	SNAP25	21173.3411738287	-2.68886045091035	0.817057896600689	-3.29090565319442	0.000998654007349466	0.00459727751850015	DOWN
BTBD3	BTBD3	4321.09810691347	-1.15525525890214	0.263597723816279	-4.38264504782795	1.17247054175134e-05	0.000142692879496836	DOWN
ARHGEF11	ARHGEF11	4961.87818989933	-0.545560813397545	0.209601201316729	-2.60285155796004	0.00924519736102477	0.0272237387181893	DOWN
HAPLN2	HAPLN2	2153.68121782582	-1.74414920079796	0.704231876194716	-2.47666892078556	0.0132614854341499	0.0364383020529794	DOWN
SYT11	SYT11	45915.9154408947	-0.608129128724478	0.211183839777081	-2.87961962130435	0.00398155222737472	0.0138447377801189	DOWN
IGHMBP2	IGHMBP2	1183.56904122185	-0.578018554000445	0.154482768701258	-3.74163771700798	0.000182824944768776	0.00120936908563126	DOWN
MTL5	MTL5	17.2908270761274	-1.80323404509731	0.490299467365867	-3.67782175001165	0.000235234250467704	0.00146526267979662	DOWN
MMACHC	MMACHC	605.557869169391	-0.874082736073342	0.277402276742204	-3.15095732572392	0.00162736265416281	0.00677425367446931	DOWN
VSTM2L	VSTM2L	1386.11022568664	-2.36781557710695	0.704621083819629	-3.3604097741036	0.000778269464133532	0.0038041529455274	DOWN
SERINC3	SERINC3	11052.9911066993	-0.875077920314418	0.17449125487233	-5.01502451200025	5.30267050606539e-07	1.26095545360971e-05	DOWN
SYT4	SYT4	2001.21998649134	-2.3692970050421	0.85549308650442	-2.76951040565757	0.00561406109652103	0.0182567924765985	DOWN
FBXO44	FBXO44	4417.22859629101	-1.2603410386352	0.30993481371731	-4.06647134447036	4.77303511615155e-05	0.000420425881667072	DOWN
ATP8A2	ATP8A2	1322.36422508609	-3.0445061780488	0.761346470207242	-3.99884454343115	6.36524694226332e-05	0.000526547167695025	DOWN
MTUS2	MTUS2	215.31986435354	-2.8069811407923	0.774737914795833	-3.62313640159463	0.000291052237121953	0.0017323462017548	DOWN
GPR12	GPR12	283.18563008248	-2.29586113011071	0.780823647973613	-2.94030686195136	0.00327887344135223	0.0118916442074241	DOWN
CHRM3	CHRM3	687.190397436403	-2.95999183826816	0.90282579332666	-3.27858581372761	0.00104328638251235	0.00475240472595689	DOWN
MYH10	MYH10	9592.06518873621	-0.625350451206467	0.210427433798289	-2.97181047128064	0.00296049377409303	0.0109656585378571	DOWN
MPRIP	MPRIP	18151.9793008863	-0.636667078852933	0.164440033464114	-3.87172798156766	0.000108066514770086	0.000805152814108571	DOWN
PIK3C2B	PIK3C2B	2397.16276422215	-0.865367807545405	0.437802258009063	-1.97661796328033	0.0480848301100345	0.102410118432464	DOWN
DSTYK	DSTYK	3487.69949347883	-0.56524519615616	0.228550366614025	-2.47317562658188	0.0133918313217354	0.0367665056534885	DOWN
TMCC2	TMCC2	3314.68219388833	-1.25916103392054	0.351289180379732	-3.58440027261707	0.000337853622837847	0.00195501770583176	DOWN
DCLK1	DCLK1	12865.5681342696	-0.978557185118013	0.41584096420384	-2.35320054865575	0.0186125926042769	0.0480203750457238	DOWN
CCNA1	CCNA1	101.593896961484	-2.57751702142463	0.784700590731495	-3.2847140066785	0.00102085937186052	0.00467422798168926	DOWN
KL	KL	56.6102537156218	-2.52029961003046	0.47397761696572	-5.31733887807774	1.05295852772977e-07	3.67728870512333e-06	DOWN
STARD13	STARD13	1082.11200827725	-1.18060357404541	0.288414499572565	-4.09342656418135	4.2504473484007e-05	0.00038692145641027	DOWN
IRS4	IRS4	11.251023282508	-2.41601859476205	0.980978348449538	-2.46286638087439	0.0137831271109371	0.037705771668389	DOWN
BEX2	BEX2	2863.19095209458	-1.52628891727738	0.445542299779133	-3.42568801667991	0.000613244334137848	0.00313841184109139	DOWN
RNF128	RNF128	109.897149556601	-2.58897295175246	0.899763878472834	-2.87739151759094	0.00400977753891548	0.0139142002728711	DOWN
TBC1D8B	TBC1D8B	89.47872216422	-1.54999513361268	0.4522633840284	-3.42719571902231	0.000609849347343807	0.00312482952338862	DOWN
BEX1	BEX1	9465.6353814403	-1.0283972151977	0.367494768582664	-2.79839960488139	0.00513565320102396	0.0170326775845207	DOWN
PDE6B	PDE6B	559.141783942158	-2.15348441983064	0.525123890127976	-4.10090734837035	4.11533319341061e-05	0.000377268697317664	DOWN
HSPBP1	HSPBP1	2878.04550614748	-0.585267544466747	0.258265615197724	-2.26614582052928	0.0234424565891759	0.0578025665467357	DOWN
CSNK1G2	CSNK1G2	2624.4810153916	-0.674851711457233	0.193555535030313	-3.48660507875192	0.00048919316199832	0.00260635194459497	DOWN
ANKRD32	ANKRD32	401.684846966726	-0.962073239363595	0.265545510478171	-3.62300698524776	0.000291197955288393	0.0017326021551339	DOWN
CNDP2	CNDP2	11284.3074943674	-0.650861559319842	0.194916193500825	-3.33918669162338	0.000840240742445455	0.00402761603966182	DOWN
RTN3	RTN3	42851.2766218996	-1.105430085429	0.221078317002409	-5.00017414831755	5.72785549734699e-07	1.34377561236786e-05	DOWN
MED10	MED10	1355.88717694262	-0.517567857223189	0.17303738427856	-2.99107536432702	0.00277996874981758	0.0104530791065365	DOWN
LARGE	LARGE	2907.06330444364	-1.72170618613969	0.286356134913375	-6.01246481644445	1.82723498617806e-09	1.43357208124891e-07	DOWN
SLC2A11	SLC2A11	987.490854924661	-0.706732900900434	0.219584446660955	-3.21850163637342	0.0012886223551458	0.00562829670807854	DOWN
FAM83F	FAM83F	11.0487217892044	-1.72863548806502	0.583422809823468	-2.96292064512882	0.0030473511958296	0.0112282044498151	DOWN
AGAP3	AGAP3	9250.03903102687	-1.24867803670679	0.241400729401273	-5.17263572402531	2.3081472631352e-07	6.71227219299293e-06	DOWN
ACTR3B	ACTR3B	1148.45401953994	-1.80049339291153	0.316167491150607	-5.69474548556246	1.23556093877281e-08	6.72304577910313e-07	DOWN
TMTC1	TMTC1	1313.36715481449	-1.68100470800513	0.443636136429955	-3.78915189716639	0.000151162468328634	0.00104306299230067	DOWN
KRAS	KRAS	2794.32551116235	-0.557927053074947	0.199404271269031	-2.79796941923178	0.0051424981244858	0.0170515942348404	DOWN
MICAL2	MICAL2	2005.59494481276	-2.96319548017635	0.730352979565478	-4.057210093042	4.96624047730169e-05	0.000433819494412869	DOWN
SARAF	SARAF	28170.1268024402	-0.63788262089589	0.154064857855948	-4.14035121164567	3.46774476699578e-05	0.000329543204110901	DOWN
TTC9	TTC9	1122.61957877392	-1.17910339389675	0.384474455977124	-3.0667925412629	0.00216368969678471	0.00851145471207195	DOWN
CTIF	CTIF	6732.02899045026	-0.852640615138869	0.228534339790095	-3.73090808113128	0.000190790830374216	0.00125126738987258	DOWN
IRAK2	IRAK2	319.547611666992	-1.26433479268834	0.451335457853647	-2.80131944142161	0.00508941125464482	0.0169075862860117	DOWN
CAMK1	CAMK1	713.470007160386	-1.3090907807969	0.265601941503247	-4.9287696218926	8.27490795062391e-07	1.80104706207902e-05	DOWN
BHLHE40	BHLHE40	3439.43165235578	-1.28601384490789	0.478924653306996	-2.68521120395016	0.00724839861453353	0.0224135633052157	DOWN
ARL8B	ARL8B	7058.54860882615	-0.743280780635365	0.176856528098997	-4.20273307762385	2.63711486238024e-05	0.000267164285277057	DOWN
CHL1	CHL1	7875.64935389704	-1.46534402081404	0.562413249882061	-2.60545785704965	0.00917515600036361	0.0270618169984496	DOWN
TSPAN2	TSPAN2	71.8553440464772	-2.01672672725909	0.710788910430627	-2.83730752923152	0.00454957677698393	0.015459762504868	DOWN
SORT1	SORT1	15886.3432959294	-1.27598440286716	0.300322820048972	-4.24870944758407	2.15005567128645e-05	0.000229148795765256	DOWN
WNT2B	WNT2B	327.455420893602	-0.79431188628575	0.40415305277641	-1.96537396124826	0.0493709709479229	0.104478947704735	DOWN
NAPG	NAPG	2620.195924691	-1.11119298395854	0.204586642896392	-5.43140533627739	5.59119733444499e-08	2.32296346397582e-06	DOWN
ARF3	ARF3	20448.2732282676	-0.834296590301094	0.209800790726408	-3.97661318345108	6.99037350064318e-05	0.000567165080369645	DOWN
ROCK2	ROCK2	3519.91797110053	-0.645329111201923	0.211979272033326	-3.04430289344737	0.00233220200261401	0.00904204917541598	DOWN
LDHA	LDHA	7835.40662995172	-1.0938238636223	0.404271345349029	-2.70566755770915	0.0068167249191402	0.0213368929181772	DOWN
ANO3	ANO3	372.535947577025	-2.84650502394604	0.779914687407386	-3.64976460875287	0.000262480730080136	0.00159546875836028	DOWN
TIMM17A	TIMM17A	2428.0862345973	-0.701940349979047	0.166195017846893	-4.22359441981412	2.40436571930153e-05	0.000248967716102997	DOWN
KIAA1468	KIAA1468	1733.00398069352	-0.957048333213084	0.172008770622383	-5.5639507784991	2.63734364680794e-08	1.24962675939203e-06	DOWN
TMEM241	TMEM241	328.506930768905	-0.924813460514887	0.257304086668355	-3.59424318707732	0.000325335861938637	0.00189233286868308	DOWN
KCTD1	KCTD1	1341.86932166801	-1.17705777764145	0.296955193418905	-3.96375548812515	7.37798225187159e-05	0.000592627641069381	DOWN
CABLES1	CABLES1	2367.97672997214	-1.12190092473152	0.53742643314269	-2.08754325344778	0.0368390554489776	0.0830528184059549	DOWN
RERG	RERG	201.05549742507	-1.3385266009219	0.527298692983604	-2.53845992552749	0.0111341553681343	0.0317301795488579	DOWN
RAB33A	RAB33A	1088.56225257682	-0.848583772100746	0.401907440667648	-2.11139104737917	0.0347387139433679	0.0792819140571951	DOWN
YARS	YARS	5540.86460185216	-0.772701825415495	0.203981262863669	-3.788101978425	0.000151802543454602	0.00104514502162948	DOWN
HOOK1	HOOK1	184.993904943223	-2.88216666165666	0.795396567437649	-3.6235593408977	0.000290576498877732	0.00173134736244069	DOWN
FHOD3	FHOD3	1545.7876118509	-0.760834940259891	0.306969162912197	-2.47853866832061	0.0131921810749728	0.036277422623515	DOWN
TPGS2	TPGS2	3760.09836616571	-0.593735265744953	0.16598029329479	-3.57714312921744	0.000347369989869646	0.00199390992971477	DOWN
DAGLA	DAGLA	2468.59866167906	-1.06728707783975	0.319618798832645	-3.33925001200756	0.00084004922447787	0.00402761603966182	DOWN
C5AR2	C5AR2	109.775040082466	-1.22693397694468	0.44425815496405	-2.76175904310405	0.00574908900656691	0.0185960272549983	DOWN
TMEM165	TMEM165	2527.62643900131	-0.667926364060539	0.276647474700259	-2.41435915792914	0.0157629158014497	0.0420667957002663	DOWN
CLOCK	CLOCK	2174.21086160926	-0.644605668879643	0.21012464355272	-3.06772998150459	0.00215691417658508	0.00848678057630909	DOWN
CLDN10	CLDN10	614.99815173368	-1.72719284288595	0.741152442805965	-2.33041509833912	0.0197842225446196	0.0504642773147805	DOWN
ARHGAP32	ARHGAP32	5792.74956525024	-0.93179883224234	0.298069590920863	-3.12611168876242	0.00177134263757596	0.00725570850185315	DOWN
ADAMTS8	ADAMTS8	541.759248473145	-1.80436573173802	0.50745288269673	-3.55573057768274	0.000376930198561598	0.00212087665912492	DOWN
OSTF1	OSTF1	1139.99999062196	-1.12240851150016	0.314580537802222	-3.56795280261686	0.000359781289438068	0.00204735938799744	DOWN
RFK	RFK	1604.97997158575	-1.10727821242413	0.21284245828309	-5.20233707764925	1.96797862365834e-07	5.93597353352006e-06	DOWN
UBQLN1	UBQLN1	7707.38565194718	-0.847863579146669	0.156037808743322	-5.43370600994137	5.5195492021865e-08	2.30153197387201e-06	DOWN
C9orf40	C9orf40	379.912189832284	-0.763590538823574	0.257808508036238	-2.96185158759867	0.00305795142894399	0.0112549693876123	DOWN
AGTPBP1	AGTPBP1	1728.77230621413	-1.46727384841365	0.273831824763633	-5.35830285497376	8.40073362707763e-08	3.09131996123242e-06	DOWN
ISCA1	ISCA1	2526.8937311357	-0.573622872173626	0.155246923082202	-3.69490654491038	0.000219967678518767	0.00139018913497735	DOWN
HRK	HRK	733.505509313275	-1.28527543510819	0.431494267500665	-2.97866166925662	0.00289510255595367	0.0107731281521788	DOWN
CCDC64	CCDC64	377.388870268865	-2.17866548977945	0.646405334976138	-3.37043240811105	0.000750503151174845	0.00369188893380498	DOWN
SRPK2	SRPK2	6347.90309807691	-0.800143500724417	0.215454338206596	-3.71374977818814	0.000204210714306879	0.00131374001866073	DOWN
HTR1B	HTR1B	18.7712971066214	-1.9937937416398	0.787275902154086	-2.53252225323362	0.0113245181358972	0.0321477569700965	DOWN
MRAP2	MRAP2	336.431533108457	-2.60495420072581	0.791233034714417	-3.29227179154119	0.000993815169552637	0.00457898778476206	DOWN
EPHA7	EPHA7	273.617859977737	-1.99924524873494	0.723534798610537	-2.7631639177193	0.00572440104316307	0.0185334350856189	DOWN
GLS2	GLS2	47.1870463051802	-2.66717274969505	0.668468966467089	-3.98997243475829	6.60809745291848e-05	0.000543468492617401	DOWN
TESPA1	TESPA1	860.273595289883	-2.46787013920503	1.19118755213356	-2.07177294187199	0.0382866212079638	0.0856409927776069	DOWN
AGAP2	AGAP2	6228.3053650743	-2.28695019946543	0.558322785107112	-4.09610759307753	4.20154718403515e-05	0.000383712495399593	DOWN
B4GALNT1	B4GALNT1	2502.68956050028	-0.958563803977233	0.455792037242652	-2.10307272978294	0.0354594123504127	0.080447796573875	DOWN
FAIM2	FAIM2	25008.3934002754	-1.78834473543458	0.408669893408046	-4.37601292456589	1.20869850358277e-05	0.000146152877121391	DOWN
ACVR1B	ACVR1B	3167.712569778	-1.03826832990796	0.210628974718693	-4.9293708583761	8.24948452558532e-07	1.79783339764307e-05	DOWN
MIP	MIP	14.4027358121554	-1.0117208930282	0.385856301946104	-2.62201469284158	0.00874116624388452	0.0259954147041333	DOWN
KCNH3	KCNH3	1313.53324945892	-2.72756537401526	0.740468765557234	-3.68356573685137	0.000229993936050845	0.00144017958047789	DOWN
MAP7	MAP7	2626.09764003468	-1.71802336135803	0.481376443482218	-3.56898095995321	0.000358372466291569	0.0020408598114133	DOWN
AHI1	AHI1	1125.94457180424	-1.03490324279545	0.244853698367083	-4.22661879194463	2.37229058399348e-05	0.000247142466562618	DOWN
SEMA4F	SEMA4F	829.798792074593	-1.81875454950108	0.339489830186625	-5.35731673759202	8.44669713264007e-08	3.09131996123242e-06	DOWN
EGR4	EGR4	93.6915005556115	-2.68723637084698	1.09021974626119	-2.4648575482719	0.0137067732978661	0.0375212353113284	DOWN
RAB11FIP5	RAB11FIP5	2110.87222450936	-1.53450913815345	0.321231542180185	-4.77695660811761	1.77968157951154e-06	3.27053931938449e-05	DOWN
DYSF	DYSF	933.530817279847	-2.45315942137755	0.464994455346787	-5.27567456594298	1.32268632899588e-07	4.33575915096627e-06	DOWN
EMX1	EMX1	234.172852371709	-2.71525709065683	0.947174485531712	-2.86669154641827	0.00414787066319493	0.0143131628102342	DOWN
KCNMB4	KCNMB4	4016.16967321707	-0.984352449325323	0.390841744802699	-2.51854481363611	0.0117840886853323	0.0332342430938279	DOWN
KIAA0513	KIAA0513	6456.46626095661	-2.70489204022319	0.492239626269939	-5.49507170058644	3.90551702177879e-08	1.74217765170364e-06	DOWN
SLC9A5	SLC9A5	293.945220761607	-1.28692586109845	0.45166600406247	-2.84928652925681	0.00438173992244417	0.014979973451923	DOWN
PCNXL2	PCNXL2	1740.71795010088	-1.26719600820203	0.305418730276737	-4.14904484428258	3.33865409187538e-05	0.000320708526319784	DOWN
KCNK1	KCNK1	1110.95700803427	-2.68134871041814	0.641218242276086	-4.18164757899019	2.89404309320009e-05	0.000287834427453414	DOWN
RGS8	RGS8	313.012494803262	-1.63709153123291	0.756729217163757	-2.16337825222181	0.030512098870454	0.0713542331549726	DOWN
DNAJB2	DNAJB2	12175.4724349671	-1.05826685016163	0.245074112633035	-4.31815028846494	1.57342281632176e-05	0.00018017987824654	DOWN
ARMC9	ARMC9	701.135582697673	-0.653213035261555	0.261528697314458	-2.49767250007039	0.0125011626632195	0.034778417566436	DOWN
CAB39	CAB39	5869.27641109001	-0.60179579373753	0.141586559839622	-4.2503737248733	2.1341412578637e-05	0.000228154757550495	DOWN
TSGA10	TSGA10	198.710867921391	-0.711667057715915	0.255983561108964	-2.78012796850256	0.00543374811321814	0.0177904625725473	DOWN
GCC2	GCC2	2218.84754826524	-1.01188917726295	0.233789337396268	-4.32820926964611	1.50326600663938e-05	0.000173584605949809	DOWN
ARHGEF4	ARHGEF4	9565.71518836033	-0.668079917112756	0.332643377711994	-2.00839686545988	0.0446011357326048	0.0964738062254842	DOWN
ISCU	ISCU	5029.88595870953	-0.571784250623533	0.187659319829123	-3.04692701190744	0.00231193840418147	0.0089835929513322	DOWN
PLXNC1	PLXNC1	1685.15623556307	-0.792658288499123	0.36222231495362	-2.18831986814677	0.0286463106528872	0.0680571786046339	DOWN
PCDH8	PCDH8	724.970939721897	-1.38133528735092	0.691943351581762	-1.99631268107892	0.0458998985865878	0.0986795168695594	DOWN
VPS36	VPS36	2264.40288115296	-0.643577517775032	0.201191053237159	-3.19883765912989	0.00137982844084731	0.00593748626025828	DOWN
SUCLA2	SUCLA2	2778.73349603745	-0.988418093063583	0.215924818054152	-4.5776029914991	4.70334241050011e-06	6.92890653103195e-05	DOWN
LMO7	LMO7	839.884716339211	-2.24481885678002	0.508744396308971	-4.41246895900294	1.02198450592316e-05	0.000127884530014183	DOWN
NUDT15	NUDT15	576.265649779894	-0.524115375554308	0.178249059370556	-2.94035422910558	0.00327837218326722	0.0118916442074241	DOWN
RAPGEF5	RAPGEF5	3885.79511143571	-2.08804174763304	0.572475679461027	-3.64738943949353	0.000264918243359874	0.00160858204787414	DOWN
IL6	IL6	91.0496272926987	-2.52215098886221	1.03444079267782	-2.43817819899892	0.0147614951757609	0.0398841743752578	DOWN
DGKB	DGKB	2254.83757025049	-1.25058927572673	0.489340355105327	-2.55566348182657	0.0105985562014149	0.0305077680289839	DOWN
NACAD	NACAD	4335.57395713268	-1.51306722787356	0.339140763555754	-4.46147261098803	8.13983510815792e-06	0.000106189279663115	DOWN
NMT1	NMT1	7863.74669612064	-0.554301613270768	0.147912048805123	-3.74750818306269	0.000178600011939251	0.00118935057299301	DOWN
TEX2	TEX2	4619.7353419038	-0.849621221462463	0.233266472050469	-3.6422774948928	0.000270236532601486	0.00163675038848182	DOWN
SCN2A	SCN2A	2949.79387929771	-2.46832065224592	0.599164837512916	-4.11960198213853	3.7952741909922e-05	0.000354674155421919	DOWN
TBR1	TBR1	601.066568677226	-2.80492063282805	0.938318510219023	-2.98930544615743	0.0027961245470452	0.0105027073748848	DOWN
ERMN	ERMN	7284.06979439322	-2.12024153480543	0.816213349913624	-2.59765603567964	0.00938624640464571	0.0275591304357813	DOWN
BIN1	BIN1	11710.2611877533	-1.53299801235853	0.323871936188451	-4.7333462429623	2.20848275619039e-06	3.87242069973176e-05	DOWN
HS6ST1	HS6ST1	3884.90632191995	-0.630510956307814	0.264795996979529	-2.38111966759285	0.0172601038997816	0.0452152893083427	DOWN
STAM	STAM	1913.30876340852	-0.672648426988015	0.212156280217085	-3.17053271437328	0.00152159698082287	0.006408895371294	DOWN
GAD2	GAD2	1038.23612039859	-2.79604404144009	0.930974705182508	-3.00335124668286	0.00267024050504238	0.0101126216522351	DOWN
KIAA0368	KIAA0368	5184.12844943268	-0.99125032393896	0.156726282465071	-6.32472300336658	2.53687239875707e-10	3.19343012106226e-08	DOWN
RALGPS1	RALGPS1	2038.42173620496	-0.723723908078442	0.220141652865338	-3.28753735905285	0.00101067778231217	0.00463894226722221	DOWN
STXBP1	STXBP1	12870.8622409459	-2.44096597810836	0.510758170072561	-4.77910314731057	1.76078850347608e-06	3.2460087952606e-05	DOWN
SLC31A2	SLC31A2	184.45632041884	-1.59540681322456	0.540035972502481	-2.95426026127774	0.00313419563538392	0.0114804803425963	DOWN
ALDOB	ALDOB	39.4317923774727	-0.862377614182266	0.394244748476998	-2.18741687115353	0.0287121056627968	0.0681558961891439	DOWN
BAAT	BAAT	31.8546812356559	-1.42608149072176	0.532333734466619	-2.67892376227227	0.0073859208196052	0.0227886797850925	DOWN
KIF12	KIF12	31.5158274420212	-3.38129058446554	1.00908839734943	-3.35083684774017	0.000805677551920681	0.00390746663191433	DOWN
GARNL3	GARNL3	1163.00616205706	-1.39311542623671	0.330746628555884	-4.21203212960742	2.53083534708403e-05	0.000259830375134591	DOWN
GABBR2	GABBR2	7799.81674186911	-1.46225925675799	0.583737405267049	-2.50499495760261	0.0122453139108651	0.0342230854556402	DOWN
NR5A1	NR5A1	3.40914035369906	-1.60981882987369	0.756421256810177	-2.12820411295987	0.0333201639745451	0.0766354684923133	DOWN
ARPC5L	ARPC5L	2097.7452078671	-1.09838533939296	0.212887145937695	-5.15947233241794	2.4764681594947e-07	7.1285093710506e-06	DOWN
ENPP2	ENPP2	5010.31608184118	-2.44838465198013	0.686398701624253	-3.56700070408993	0.000361090510592152	0.0020521815137023	DOWN
NOV	NOV	400.348089912746	-2.02070420669344	0.576444983376977	-3.50545891622751	0.000455820844435018	0.00245883786502395	DOWN
FOXP4	FOXP4	1844.41531107954	-0.635818753088509	0.291125277291273	-2.18400394154839	0.0289619584301035	0.0685560363175675	DOWN
TMEM63B	TMEM63B	3215.31598158773	-0.721945853181739	0.166759884118057	-4.32925374708607	1.49615464749039e-05	0.000173182947644111	DOWN
FRS3	FRS3	797.148281549272	-0.908326024681811	0.219559519037534	-4.13703777756287	3.51818204625223e-05	0.00033320996494207	DOWN
HCRTR2	HCRTR2	6.34252899738138	-2.39524904282619	0.873906277916216	-2.7408534568919	0.00612798317272069	0.0196067564790312	DOWN
KIAA0319	KIAA0319	718.303157490721	-2.52362703868364	0.694264832251134	-3.63496308822218	0.000278020438978473	0.00167367907376477	DOWN
SLC22A23	SLC22A23	2446.11633126833	-0.782079692185693	0.250708966799375	-3.11947235940523	0.00181175258369849	0.00739608968582433	DOWN
TUBB2A	TUBB2A	6086.91967528064	-2.1802078106532	0.435631421786459	-5.00470742379531	5.59469399399883e-07	1.31803489232922e-05	DOWN
TPMT	TPMT	1440.56147476013	-0.632123578088263	0.172885694964105	-3.65630932171402	0.00025587257856174	0.00156265700766815	DOWN
MTCH1	MTCH1	17827.0004017951	-1.01306481616086	0.184582637009156	-5.48840797041277	4.05572480320206e-08	1.79558965827854e-06	DOWN
CPEB2	CPEB2	1847.87460438692	-1.42611129009188	0.320185621663406	-4.45401415180058	8.42795415986221e-06	0.000109104167896052	DOWN
ARRB1	ARRB1	2259.45470737802	-1.50028923149308	0.43629183073823	-3.43872868065054	0.000584452675673246	0.00301484640160743	DOWN
ANKRD42	ANKRD42	752.898104544179	-0.607965810009936	0.230501905971192	-2.63757389531486	0.00835014306243828	0.0251069898711602	DOWN
SYTL2	SYTL2	1964.11700784984	-1.90327238547499	0.459341621974212	-4.14347904571521	3.42076340330894e-05	0.000326181102809583	DOWN
LRRC32	LRRC32	487.429787264936	-1.11710608924175	0.504260717202547	-2.21533435211659	0.0267371236403346	0.0645117725025267	DOWN
POU2F3	POU2F3	3.25444296066998	-1.82047909918625	0.687496121332326	-2.64798453794659	0.00809732286111694	0.0245304673170475	DOWN
ARHGAP20	ARHGAP20	474.241318161602	-1.70163406002965	0.509377630793341	-3.34061403006528	0.000835933451916887	0.00401609953487156	DOWN
TMPRSS13	TMPRSS13	13.4923477296801	-1.36182118347996	0.433045267789308	-3.14475479764979	0.00166226088995056	0.00689229615544822	DOWN
UNC13C	UNC13C	662.841051348461	-2.09261385109572	0.91674115886622	-2.2826659748579	0.0224500514863555	0.0557303117692192	DOWN
ITPKA	ITPKA	636.754435494533	-2.63393418112381	0.632429015732782	-4.16479022245987	3.1163897377088e-05	0.000305801408351786	DOWN
PAK6	PAK6	56.6180030704123	-3.08864888184121	0.767420613976741	-4.02471451194927	5.70444757248967e-05	0.000483773864518631	DOWN
BCL2L10	BCL2L10	7.30237169449811	-2.6132423774661	0.600922828347347	-4.34871543265052	1.36937259632157e-05	0.000161415632108681	DOWN
GCHFR	GCHFR	48.8918011564079	-1.25245467007503	0.459384809928239	-2.72637371329427	0.00640344512999679	0.0203032542204485	DOWN
TTLL7	TTLL7	3046.27519018	-2.02462506498995	0.431557897549709	-4.69143323870406	2.71297800817265e-06	4.54444022262723e-05	DOWN
BRDT	BRDT	4.79175271556363	-1.54498644670658	0.564242193481024	-2.73816184708729	0.00617836619492384	0.0197342702094254	DOWN
RTCA	RTCA	1301.24152920666	-0.754503216157121	0.205784414011563	-3.66647406112459	0.000245917850850285	0.00151537981124261	DOWN
EPT1	EPT1	3005.80673887781	-1.08329832664606	0.217589913953767	-4.97862381101103	6.40379730704594e-07	1.4716519478917e-05	DOWN
CGREF1	CGREF1	1587.71868682512	-1.19154562819283	0.384991840791132	-3.09498930092723	0.00196819996704817	0.00787653547904353	DOWN
KHK	KHK	703.539473369252	-0.66072811122557	0.255896449363595	-2.58201359522094	0.0098225715399015	0.0285864625146754	DOWN
ADCY3	ADCY3	1895.08117826924	-1.06246729869617	0.229487757051512	-4.62973411892158	3.66135552315331e-06	5.72379471404541e-05	DOWN
PREPL	PREPL	8580.3990349331	-1.67725659392358	0.322764635606621	-5.19653149351772	2.03041216484998e-07	6.07251638239176e-06	DOWN
SLC3A1	SLC3A1	19.9499561302958	-1.18465088862008	0.376264507197787	-3.14845239441454	0.00164137455766588	0.00682383657911357	DOWN
TRIM54	TRIM54	31.353727153567	-2.60768254431953	0.706943337492302	-3.68867263615441	0.00022542704487125	0.00141942560192854	DOWN
DTNB	DTNB	1251.01109556665	-1.55570929926964	0.281337695332341	-5.52968665443816	3.2080329616909e-08	1.47046467385332e-06	DOWN
ACTR1A	ACTR1A	10586.2554235712	-0.617231078098159	0.17139947758588	-3.60112578399717	0.000316842229901192	0.00185122782610783	DOWN
TMEM180	TMEM180	898.339323743432	-0.884238310849983	0.208037334259143	-4.25038281709823	2.13405462354434e-05	0.000228154757550495	DOWN
STAMBPL1	STAMBPL1	549.95602996554	-0.677221859460254	0.321048883518566	-2.10940418804195	0.0349097083098716	0.0795645128727084	DOWN
BTBD16	BTBD16	47.8056776600736	-1.85916232201598	0.750529730168395	-2.47713347957428	0.0132442360398554	0.0364027657683366	DOWN
EXOC6	EXOC6	870.84232154821	-0.999510397060574	0.223276827051002	-4.47655231517716	7.58580861685477e-06	0.000100259726882313	DOWN
RBP4	RBP4	240.209593620494	-3.02725460857749	0.846039371329469	-3.57814861951454	0.000346036679695946	0.00198806086958829	DOWN
ZNF365	ZNF365	1953.54975649883	-2.1600263811957	0.492489496253078	-4.38593390849847	1.15489186859685e-05	0.000141472157149541	DOWN
MYPN	MYPN	8.07203962819105	-1.97859488931342	0.724692964464569	-2.73025265365351	0.0063285803490563	0.0201049154903334	DOWN
STAT4	STAT4	161.725028828772	-2.32561647828093	0.834024540082319	-2.78842691853095	0.00529646959169712	0.0174357628947594	DOWN
HECW2	HECW2	1186.26466845183	-1.51422602296622	0.336133560871268	-4.5048343850025	6.6424726231471e-06	9.10196817280628e-05	DOWN
OLA1	OLA1	4102.83387407383	-0.651104115801943	0.165531369974057	-3.93341827536369	8.37463208720569e-05	0.000656235064342624	DOWN
SECISBP2L	SECISBP2L	8406.09974253562	-0.903205497798963	0.23816477180346	-3.79235556526517	0.000149225044528128	0.0010345779083849	DOWN
GLCE	GLCE	932.186629653378	-0.957440491959027	0.292585992767177	-3.27233878458735	0.00106661682662992	0.00484168262421786	DOWN
HCN4	HCN4	154.395694102105	-1.55650948300911	0.721024902165165	-2.15874580522125	0.03086989304884	0.0720541972521038	DOWN
SEMA7A	SEMA7A	1997.69312052897	-1.18712634616044	0.404831802652769	-2.93239399271865	0.00336359730849434	0.0121207347574626	DOWN
HERC3	HERC3	1599.82613134049	-1.00141384380568	0.255093450085295	-3.92567446741907	8.64870561002155e-05	0.000674775051941922	DOWN
COPS4	COPS4	2448.12452324604	-0.698161715184672	0.147458205955644	-4.73464132199386	2.19442823893633e-06	3.8638429576595e-05	DOWN
RASGEF1B	RASGEF1B	793.682906945321	-0.830489534382418	0.342388419381849	-2.42557717308836	0.0152840657942004	0.0410986165816313	DOWN
AGPAT9	AGPAT9	42.8055789603601	-1.4636807729651	0.677958279335472	-2.15895405009256	0.0308537319539787	0.0720333218823132	DOWN
BBS7	BBS7	919.47474691741	-1.23649030544843	0.219837866838376	-5.62455560195869	1.85986142887422e-08	9.3369471970983e-07	DOWN
KIAA1109	KIAA1109	6808.1326339776	-0.68567556552993	0.253383157040983	-2.70608186249343	0.00680822606271634	0.0213300812083765	DOWN
RAP1GDS1	RAP1GDS1	3629.08718574161	-1.29099589896839	0.242478686485732	-5.32416237352208	1.01419283924611e-07	3.57895498167434e-06	DOWN
LARP1B	LARP1B	780.823257134712	-0.607533712999578	0.167149246136341	-3.63467815166825	0.000278327875931605	0.00167435046415119	DOWN
G3BP2	G3BP2	8173.61024650657	-1.25291855024197	0.236229561037022	-5.30381779800035	1.13405506904187e-07	3.85738033294451e-06	DOWN
FRAS1	FRAS1	292.309707156439	-1.891466282226	0.646544557267464	-2.92550027831033	0.00343902868428329	0.0123280516621237	DOWN
CDKL2	CDKL2	170.784445300278	-2.53795517660704	0.738520503144922	-3.4365399007873	0.000589195560556684	0.00303745437514369	DOWN
PPP3CA	PPP3CA	7223.65207158988	-1.51401814528319	0.335647156967071	-4.51074324288622	6.46008761587415e-06	8.94653184766544e-05	DOWN
MAPK8IP3	MAPK8IP3	11586.3759656791	-1.64366784894265	0.25019554255295	-6.56953290282856	5.04733412403906e-11	8.18638769272027e-09	DOWN
RGS3	RGS3	1130.90544117116	-0.802449972238636	0.371730771866538	-2.15868589035383	0.0308745441605589	0.0720541972521038	DOWN
KIAA1644	KIAA1644	2002.49619970732	-2.28538727634516	0.736077629946891	-3.10481827373297	0.00190395963301566	0.00768325145686796	DOWN
B4GALNT3	B4GALNT3	209.315380775728	-2.03775074565364	0.549936476988033	-3.70542931942662	0.000211032974468052	0.00134625789345804	DOWN
PDE6H	PDE6H	4.58937994201018	-1.54185512898778	0.779165616371348	-1.97885416988542	0.047832427490563	0.101990827157854	DOWN
GABARAPL1	GABARAPL1	8109.6182944115	-1.87048330732474	0.328352211981249	-5.69657592996986	1.2223746558796e-08	6.67282061339066e-07	DOWN
KIF21A	KIF21A	5874.20121007228	-0.904890616797518	0.293039100647389	-3.08795179482332	0.00201541160228628	0.00802908797802518	DOWN
CPNE8	CPNE8	307.168424420195	-1.64029046041925	0.600131567985226	-2.73321809403573	0.00627187872994019	0.0199536119231669	DOWN
PRICKLE1	PRICKLE1	752.05793634943	-1.07593018779197	0.446167163979068	-2.41149567842793	0.0158872401301844	0.0423224836569725	DOWN
CLSTN3	CLSTN3	5672.75518479835	-2.41103935775101	0.467412779915081	-5.15826580135238	2.49247618485555e-07	7.1623659771965e-06	DOWN
VAMP1	VAMP1	1701.91789896761	-1.15893694816871	0.456508239098173	-2.53869886435825	0.0111265547956678	0.0317245987649299	DOWN
PIANP	PIANP	5463.38644373489	-0.877146225877474	0.343325860436853	-2.55485044080682	0.010623343250279	0.0305427908549014	DOWN
PPFIA2	PPFIA2	1278.79579325572	-2.1673310535686	0.533882971038014	-4.05956205974263	4.91648399375682e-05	0.000430141348582417	DOWN
TPH2	TPH2	12.4962291162373	-2.76685246689655	0.926355063001118	-2.98681637031568	0.00281898991549393	0.0105618902199769	DOWN
RITA1	RITA1	1110.37186923215	-0.600911796799187	0.182593284635115	-3.29098519696394	0.000998371667788443	0.00459727751850015	DOWN
MTMR6	MTMR6	2364.52025402753	-0.858960871265821	0.202620759137293	-4.23925403755793	2.24263760604408e-05	0.000236725977088558	DOWN
CCDC65	CCDC65	206.654388530567	-1.13247823166047	0.432030337735081	-2.62129330453387	0.00875968624872986	0.0260321331295939	DOWN
N4BP2L1	N4BP2L1	1331.11538652028	-0.571533871026937	0.247591018264776	-2.30837885409774	0.0209780740659823	0.0528568851068338	DOWN
MAP3K12	MAP3K12	2304.04372586456	-0.520243331878672	0.201423938543972	-2.58282771968089	0.00979942433970443	0.028528941967921	DOWN
GALNT6	GALNT6	416.877829132018	-2.2627231681232	0.59961589140907	-3.77362108066534	0.000160895076360663	0.00109333190336855	DOWN
ANKRD52	ANKRD52	3827.9644420037	-0.748994067400626	0.184575804567186	-4.05792118396532	4.95114704041158e-05	0.00043272512060965	DOWN
SBNO1	SBNO1	2823.08098869604	-0.794528611430809	0.172342035371531	-4.61018468139814	4.02311415454851e-06	6.16926268717494e-05	DOWN
RHOF	RHOF	60.141731474888	-1.36497445770886	0.364131478391498	-3.74857582689213	0.000177841571264848	0.00118523572662799	DOWN
SRRM4	SRRM4	1028.43823812889	-2.36873640736328	0.751556525230779	-3.15177412189445	0.00162281757333448	0.00675726655813528	DOWN
MBNL2	MBNL2	3879.04094661765	-1.46773459957647	0.278967460390206	-5.2613111132154	1.43031777659572e-07	4.59572297919563e-06	DOWN
TTC6	TTC6	4.79926645912366	-2.29065239319814	0.826819163513609	-2.77043940716601	0.00559807149255762	0.0182293957406297	DOWN
REM2	REM2	46.2218206145745	-1.47655191583179	0.438698718877309	-3.36575388141204	0.00076334784631978	0.00373980582971886	DOWN
CBLN3	CBLN3	77.888043267411	-1.49560508810583	0.585190603192646	-2.55575718397767	0.010595702827446	0.0305049181248266	DOWN
RTN1	RTN1	21738.7881464207	-1.43594805146022	0.451018682606595	-3.18378840353436	0.0014536122773919	0.00617931751387262	DOWN
SYT16	SYT16	1431.59898350088	-2.2105715636752	0.679875695272641	-3.25143490059419	0.00114824067865014	0.00513753946086752	DOWN
NAA30	NAA30	2020.02784338038	-0.651112279788194	0.175067484353305	-3.71920737990488	0.000199848923275777	0.00129258114946925	DOWN
ADAM21	ADAM21	25.9139063658058	-0.693172494628323	0.324551752956599	-2.13578416481706	0.0326970104283725	0.0754975748591289	DOWN
RDH12	RDH12	33.0142047114473	-1.56421371105841	0.451356963749197	-3.4655800988762	0.000529088898274269	0.00277335970667818	DOWN
RAB15	RAB15	2039.30265223492	-2.33211355889703	0.504737710559619	-4.62044644199726	3.82915184994801e-06	5.93114172680652e-05	DOWN
KCNH5	KCNH5	247.766587828322	-2.41825817755257	0.983306491430982	-2.45931273578122	0.0139203298314183	0.0379811445118108	DOWN
AK7	AK7	53.6610048812547	-1.95858410723252	0.79054879806469	-2.47749931696468	0.0132306662043263	0.0363713946438357	DOWN
SERPINA10	SERPINA10	5.02687819421003	-2.5403621751119	0.693585346733727	-3.66265260227183	0.000249616958191739	0.00153277715718175	DOWN
LYSMD2	LYSMD2	913.419681900435	-0.791105090937459	0.22176481838319	-3.56731557649734	0.000360657040467705	0.00205110012090669	DOWN
SLC27A2	SLC27A2	34.431914742239	-2.79804773702335	0.857599747426802	-3.26264990797723	0.00110375779427887	0.00497718960701171	DOWN
DISP2	DISP2	1729.01625121671	-1.48933781142429	0.411782626034251	-3.61680585159125	0.000298260844492821	0.00176404765950382	DOWN
DNAJA4	DNAJA4	1596.52247409156	-2.59548891281737	0.572653409370299	-4.53239057053972	5.83198899426035e-06	8.23213308411577e-05	DOWN
MESDC1	MESDC1	582.551190696538	-0.931997587148413	0.253369562529772	-3.67841179438788	0.000234690826196667	0.00146241775259896	DOWN
CYP1A1	CYP1A1	26.8262881522318	-1.7828938016902	0.612489890246806	-2.91089506958519	0.00360395026966258	0.0127981964523513	DOWN
CELF6	CELF6	8.7325436971422	-1.49811162973044	0.535649159075644	-2.79681505020131	0.00516090669874858	0.0170916102719151	DOWN
RHCG	RHCG	89.4683653479535	-1.64074304352406	0.503881440880216	-3.25620852527907	0.00112910793742323	0.00506671792722935	DOWN
MCTP2	MCTP2	27.969554731378	-1.78066626624892	0.708511034330285	-2.51325128328041	0.0119624094614238	0.0336527556363071	DOWN
FURIN	FURIN	3324.71726927238	-0.595219389171617	0.187392816263435	-3.17631914093688	0.001491567624451	0.00629623690921909	DOWN
SH3GL3	SH3GL3	1144.57454341197	-2.32625637618732	0.563229672711378	-4.13020920042931	3.62433278192246e-05	0.000340966231820792	DOWN
SEPT12	SEPT12	8.69198284274766	-1.71042718136661	0.679845976494208	-2.51590395546187	0.0118727532316654	0.0334451572330881	DOWN
CDR2	CDR2	629.062264471283	-0.802671999964306	0.339233022506911	-2.36613757125592	0.0179747638002084	0.0466674335511645	DOWN
ABCC12	ABCC12	37.0732478779915	-2.65822648444485	0.974891468297798	-2.72668965816905	0.0063973176172974	0.0202904504598326	DOWN
KATNB1	KATNB1	2737.16090026458	-0.697541796710534	0.181673757098422	-3.8395297584595	0.000123270188047018	0.000893947348227474	DOWN
ADAMTS18	ADAMTS18	67.1233533478789	-2.15197127995884	1.04235101268756	-2.06453608598726	0.0389669161028531	0.0868058558931493	DOWN
CDH13	CDH13	2684.96296954888	-1.59347722107547	0.491210050114527	-3.24398334420061	0.00117870638490296	0.00524049006340095	DOWN
ADAD2	ADAD2	114.166138997388	-3.24569983950524	0.766151683058541	-4.23636717281379	2.27165198949911e-05	0.000239189923588458	DOWN
PDPK1	PDPK1	2252.58158266846	-0.913567850459539	0.19325309265766	-4.72731296506538	2.27510463309355e-06	3.96247647717656e-05	DOWN
GFOD2	GFOD2	1956.97287869255	-0.592696412902856	0.162701854224453	-3.64283748165039	0.000269649098133905	0.00163436614707966	DOWN
VPS53	VPS53	3801.02734766644	-1.10597290244498	0.152581506743433	-7.24840726802286	4.21700992487261e-13	1.46872462202544e-10	DOWN
SGSM2	SGSM2	8772.43089306544	-0.710148805010607	0.204037769633716	-3.48047719932172	0.000500521424072082	0.00265496710102135	DOWN
ABCA8	ABCA8	1814.60177354635	-1.31330071892728	0.520446321285105	-2.52341243508923	0.01162220015551	0.0328766178472486	DOWN
CLTC	CLTC	28061.7333596452	-0.675921378692599	0.169317895756221	-3.99202562537024	6.5511291465403e-05	0.000539592082968541	DOWN
BCAS3	BCAS3	2398.04822719879	-0.541911376944824	0.162660215633533	-3.33155452200881	0.000863623809148917	0.00411630585270526	DOWN
TAF4B	TAF4B	217.981036847165	-1.1156258426594	0.339675731828324	-3.28438489454185	0.00102205237607804	0.00467715124245372	DOWN
AFG3L2	AFG3L2	2736.92639357555	-0.63928319440171	0.150604803492182	-4.24477293936308	2.18814879633918e-05	0.000232575260848452	DOWN
GNAL	GNAL	1922.754717863	-1.28807912407059	0.461992760956592	-2.78809373853289	0.0053019200174614	0.0174468956017438	DOWN
ADCYAP1	ADCYAP1	127.832771802471	-2.7369270655344	0.933894146803872	-2.93066090509419	0.0033824177361358	0.0121709820399285	DOWN
MEP1B	MEP1B	2.8732230778792	-1.01894737170309	0.296780658999682	-3.43333482423522	0.000596205346618272	0.00306703012709881	DOWN
OSBPL1A	OSBPL1A	4458.51570622838	-1.57089982782436	0.407036724258905	-3.85935650077891	0.000113685990180558	0.000838502528362772	DOWN
SLC13A5	SLC13A5	264.817797282368	-1.95091574516806	0.934014185363028	-2.08874316444111	0.0367308490527826	0.0828642452617811	DOWN
MINK1	MINK1	10593.1872289513	-1.07048867043639	0.198008961593264	-5.40626374595771	6.43530145589025e-08	2.51857691317765e-06	DOWN
TMC6	TMC6	2321.90974383409	-1.00669294527299	0.394960540500714	-2.5488443579623	0.0108080523953684	0.0309472462748387	DOWN
RAB40B	RAB40B	2319.46202313555	-1.97811621775221	0.374530488266492	-5.28158929572835	1.28068035948136e-07	4.24354692446278e-06	DOWN
RPTOR	RPTOR	3701.38609151958	-0.572620121993989	0.131429984290306	-4.35684539632273	1.31950400740493e-05	0.00015663190427098	DOWN
SECTM1	SECTM1	217.536377350129	-1.64314330877275	0.679612730716572	-2.41776416848497	0.0156161941414243	0.0417520942744564	DOWN
RNF157	RNF157	6325.60847998697	-0.728857236693463	0.278526481759554	-2.61683281276884	0.00887497987571479	0.0263098700428044	DOWN
TNFRSF11A	TNFRSF11A	194.555645463435	-1.56388050542197	0.50663414372537	-3.08680440272438	0.00202320677188048	0.0080489273179434	DOWN
ZCCHC2	ZCCHC2	977.129321170612	-0.844899942057034	0.181112468848759	-4.66505673202755	3.08531904649672e-06	5.03273456809511e-05	DOWN
CBLN2	CBLN2	527.331450899802	-1.748001642227	0.801593263603584	-2.18065909682027	0.029208640545095	0.0690043905762832	DOWN
GRB7	GRB7	9.30326742538	-1.70588518118889	0.785394508428833	-2.17201057924568	0.0298548649600112	0.0701088489691589	DOWN
PNMT	PNMT	111.014881174101	-1.74962676378549	0.75923449873101	-2.30446162115899	0.0211967443522994	0.0532856458620844	DOWN
ARL5C	ARL5C	5.50726645186266	-1.4769126804241	0.546265158498079	-2.70365528067867	0.00685813959168987	0.0214347042120854	DOWN
STAC2	STAC2	1044.43000117162	-2.45609249250339	0.807653517748513	-3.0410224663544	0.00235776237407612	0.00912800911772228	DOWN
CACNA1A	CACNA1A	2929.82280633926	-0.878535428727315	0.441506322263581	-1.98985922607655	0.0466064450190624	0.0999691651299013	DOWN
PPAP2C	PPAP2C	693.640797577091	-1.72992650832136	0.638221091408587	-2.71054424808075	0.00671728852357137	0.0211079029090168	DOWN
TRPM2	TRPM2	1137.79168153617	-1.43555094440954	0.436920171972139	-3.28561379514673	0.00101760428893997	0.00466185473814215	DOWN
APP	APP	87425.0018301074	-0.792548224136794	0.219775641141754	-3.60616954644943	0.000310750142962694	0.0018206785034716	DOWN
DOPEY2	DOPEY2	1314.54286809546	-0.657757214934355	0.235274315647404	-2.79570344567534	0.00517868957306368	0.0171249040812465	DOWN
SAE1	SAE1	4591.03279323831	-0.612157360219485	0.196334869510242	-3.11792480748078	0.00182129263295603	0.00742246052976622	DOWN
LMTK3	LMTK3	2824.62114812986	-1.57948995418665	0.313852055094894	-5.03259395166007	4.83887328195994e-07	1.17441891395828e-05	DOWN
CACNG8	CACNG8	2178.11466147822	-2.55350189778628	0.594252943924442	-4.29699494784657	1.73129139471254e-05	0.000193785157571407	DOWN
CARM1	CARM1	1939.66738363753	-0.651147846939822	0.177470214473	-3.66905426284299	0.000243449406861911	0.00150476533343596	DOWN
EVI5L	EVI5L	4851.33955363775	-0.771403139402622	0.225203414353603	-3.42536165189487	0.000613981541717262	0.00314123161834601	DOWN
FAM71E1	FAM71E1	108.722249770482	-1.64614472458791	0.491281852784113	-3.35071347589809	0.000806036550970448	0.00390808408789006	DOWN
CFAP74	CFAP74	146.613987259103	-1.41226166562875	0.590939961463424	-2.38985642827637	0.0168549602396002	0.0444023871615458	DOWN
FHAD1	FHAD1	108.273492904736	-1.87241780255943	0.650690693006576	-2.8775850379967	0.00400731886479962	0.0139085297554403	DOWN
PADI1	PADI1	7.63897888114094	-1.76344755707805	0.891851276238743	-1.97728881940399	0.0480089927506328	0.10228820130323	DOWN
EFHD2	EFHD2	4111.39588991601	-1.46310221883541	0.357076816945608	-4.09744388154518	4.17737396095029e-05	0.000381918395519293	DOWN
PEX14	PEX14	1461.39624314307	-0.590350124955086	0.192654906339409	-3.06428803798559	0.00218188726389351	0.00856506268730645	DOWN
C1orf216	C1orf216	3207.01247734306	-1.73413292806612	0.317256640409783	-5.46602563094105	4.60237818427967e-08	1.98549655274756e-06	DOWN
SYTL1	SYTL1	44.8050363771312	-2.04903412526291	0.566218627559292	-3.61880380745394	0.000295967904958255	0.001754793188343	DOWN
WDTC1	WDTC1	3919.74324657683	-0.689192755106151	0.194806821052781	-3.53782660885072	0.000403434891158076	0.0022354135909928	DOWN
PRKACB	PRKACB	11222.8128785847	-1.38867124458029	0.270646344739986	-5.13094402185408	2.88292643836677e-07	7.95895305439781e-06	DOWN
PIGK	PIGK	1594.20226359202	-0.696968255763048	0.204919328888744	-3.40118357571554	0.00067094754373061	0.00338121856241083	DOWN
AZIN2	AZIN2	1442.8473505892	-0.925621789701406	0.26659224127617	-3.47205074412699	0.000516498697535076	0.00272168030265196	DOWN
PTPRF	PTPRF	10502.3575607424	-0.754651277543656	0.317377438237539	-2.37777228820797	0.0174175782026313	0.0455432815256526	DOWN
LMO4	LMO4	6721.99679922826	-1.2723922000132	0.303365347113864	-4.19425689887918	2.7376757641867e-05	0.000275419953961866	DOWN
ZNF697	ZNF697	331.547045298708	-0.785759095985723	0.301713623917282	-2.60432089802198	0.00920565204777032	0.0271422721100839	DOWN
PROK1	PROK1	25.4129208972264	-1.07177177129213	0.493233559015454	-2.17294981596853	0.0297840945321382	0.0700034646717891	DOWN
CELSR2	CELSR2	13650.8003245721	-1.10583493271339	0.267534462716405	-4.13342984483314	3.57389420791737e-05	0.000337538899771278	DOWN
ATP1B1	ATP1B1	11391.1346469969	-2.28893032532684	0.513865747366318	-4.45433527542582	8.41535091900308e-06	0.000109024684563551	DOWN
MPC2	MPC2	2489.30754814985	-0.787621619565718	0.167395407641482	-4.70515667462396	2.53671066419813e-06	4.32214499835293e-05	DOWN
DCAF6	DCAF6	2388.02651842806	-1.59930822458197	0.291960808385683	-5.47781818191596	4.30602247072766e-08	1.8915100790686e-06	DOWN
MGST3	MGST3	4021.56928677685	-0.68893896011986	0.210946457693432	-3.26594230428412	0.00109100475760732	0.0049377698554656	DOWN
ADCY10	ADCY10	16.8330925097552	-0.672030364097957	0.328656250746019	-2.04478193423223	0.0408763616074921	0.090012056043424	DOWN
NR1I3	NR1I3	71.9464105562547	-0.615651687165802	0.199695783556172	-3.08294785299073	0.00204961067314208	0.0081328705797602	DOWN
CRABP2	CRABP2	241.763792981502	-1.64510479663109	0.55346325089949	-2.97238306962108	0.00295497743935902	0.0109476300125429	DOWN
RGL1	RGL1	4269.67502142121	-0.687325923993993	0.218646202921989	-3.14355298563874	0.00166910195234913	0.00691414826429888	DOWN
TUFT1	TUFT1	260.267319920678	-1.61766006069914	0.463304194163423	-3.49157223499802	0.000480186603104475	0.00256972957524311	DOWN
SELENBP1	SELENBP1	1266.64683348616	-1.20625933817404	0.561182961821519	-2.14949387319012	0.031595271243452	0.0734393048552498	DOWN
ENSA	ENSA	7613.6654283607	-1.15580116735287	0.186900717511401	-6.18403814999995	6.2482257151759e-10	6.38758008264164e-08	DOWN
KCNH1	KCNH1	443.70273919007	-1.77715597450242	0.641756321461743	-2.76920680805223	0.00561929542355208	0.0182632514844849	DOWN
SMYD2	SMYD2	1049.33715573791	-1.53817125396024	0.410924267721946	-3.74319886846171	0.000181692315667579	0.00120423810635784	DOWN
DUSP10	DUSP10	440.461267817956	-0.973684157548317	0.453357321973877	-2.14771905151765	0.0317360809651698	0.0736853700922897	DOWN
TPM3	TPM3	8844.13050997295	-0.589208004699239	0.164423210814291	-3.5834843619781	0.000339041070994849	0.00195720218533234	DOWN
EFNA3	EFNA3	497.729024142375	-1.49888568766009	0.40845939812225	-3.66960754128977	0.000242923128200984	0.00150261361440932	DOWN
PKLR	PKLR	6.40630064066342	-1.9563857807033	0.643885157384633	-3.03840794940802	0.00237831752077106	0.0091970334572137	DOWN
ACTA1	ACTA1	33.4801721371614	-1.99497081894441	0.404285107012901	-4.93456420812639	8.03299166982722e-07	1.76203515587316e-05	DOWN
MLK4	MLK4	72.117484112054	-2.32534029978643	0.604216871702969	-3.8485193126642	0.000118833929915446	0.000869080103119624	DOWN
SNAP47	SNAP47	2532.96600963429	-0.740268497345251	0.180740747895461	-4.0957476715401	4.20808075330771e-05	0.000384050833964065	DOWN
ARF1	ARF1	17703.441493978	-0.584324241067347	0.127218489895231	-4.59307638023813	4.36759113154648e-06	6.55449530310729e-05	DOWN
GUK1	GUK1	10105.8143232546	-0.690289986965181	0.237420231265217	-2.90746067968434	0.00364376149588705	0.0129042554928874	DOWN
CDC42BPA	CDC42BPA	5137.6746329765	-0.717512725839749	0.226413592854477	-3.16903555477306	0.00152945684050841	0.00643524020596056	DOWN
PPFIA4	PPFIA4	1588.98959422366	-2.30070794188229	0.526075552236133	-4.3733413045007	1.22359199995602e-05	0.000147530735205562	DOWN
ABCG8	ABCG8	5.84049496384333	-2.6406813958836	0.827734889026596	-3.19025020074846	0.00142149669557794	0.00607460924929342	DOWN
CALM2	CALM2	34171.1213882441	-1.01298874411475	0.204930575152402	-4.94308252129488	7.6896914836349e-07	1.70222724338522e-05	DOWN
EXOC6B	EXOC6B	3704.19742849904	-0.713532731651487	0.169635213491061	-4.20627720487461	2.59611769247406e-05	0.00026396210510339	DOWN
MALL	MALL	5.33425407693354	-2.00817510197304	0.659637637269173	-3.04436100748688	0.00233175148701893	0.00904204917541598	DOWN
RALB	RALB	2168.51977339661	-0.876401776992611	0.232044120808641	-3.77687559563446	0.000158808002493931	0.0010818955517236	DOWN
C1QL2	C1QL2	280.365032791177	-1.70996922493268	0.719762348397828	-2.37574142178877	0.0175137312014839	0.0457490226631044	DOWN
NT5DC4	NT5DC4	2.33970871308493	-1.49424216979968	0.644007182621421	-2.32022593865706	0.0203286581177688	0.0515257408160067	DOWN
SLC20A1	SLC20A1	2318.61799377099	-1.13928893263862	0.253740512186913	-4.48997648353207	7.12310372567176e-06	9.55107421658435e-05	DOWN
FAHD2B	FAHD2B	422.202383544254	-1.42396840503484	0.536503508758797	-2.65416419797365	0.00795051287720931	0.0241464262176389	DOWN
NXPH2	NXPH2	35.9274208538979	-2.61257449408558	0.902332839080599	-2.89535566138496	0.00378729157634207	0.0132787433609931	DOWN
THSD7B	THSD7B	56.7632716535872	-1.05235723721795	0.507053477533894	-2.07543638658431	0.037946108821276	0.0850858574579878	DOWN
PKP4	PKP4	7082.26691451517	-0.853465430317097	0.285951867239044	-2.98464716652343	0.00283905595011394	0.0106184469548829	DOWN
SLC4A10	SLC4A10	1610.14682245899	-2.72294520998037	0.765196430064545	-3.5584917845875	0.000372990455457222	0.00210351153549061	DOWN
ZNF385B	ZNF385B	231.968244082152	-2.17943285278064	0.735174810851442	-2.96450969294844	0.00303165692194771	0.0111777025047899	DOWN
TMEFF2	TMEFF2	2496.61034814872	-0.978387412322877	0.497588963774513	-1.9662562547634	0.0492690172258576	0.104366417501666	DOWN
DLX1	DLX1	287.621956149371	-2.29136832602738	0.838757603825405	-2.7318599742964	0.00629779007316703	0.0200247168622397	DOWN
UBR3	UBR3	3807.87829561043	-0.992624304450238	0.201754564217097	-4.91995959695926	8.65620790706971e-07	1.86240962980168e-05	DOWN
FAM171B	FAM171B	8923.13204167369	-0.951824246385691	0.289284062738857	-3.29027543852259	0.00100089356025462	0.00460531166786003	DOWN
PTH2R	PTH2R	67.6070851847131	-2.11002921815463	0.751007030166871	-2.80959982183628	0.00496031341117795	0.0165487671320707	DOWN
CPO	CPO	16.2816348767321	-1.06646751681417	0.395134469991608	-2.69899894290877	0.00695483972543771	0.0216887107577525	DOWN
NYAP2	NYAP2	74.4442928186315	-1.70351670267266	0.814410971468227	-2.09171629846973	0.0364639016549789	0.0823611533363932	DOWN
CPNE9	CPNE9	160.510512366509	-2.99207154254144	0.7928747995419	-3.77369988839369	0.000160844234590138	0.00109333190336855	DOWN
GRIP2	GRIP2	319.512723084789	-1.83105977118759	0.635369892769562	-2.88187997578237	0.00395310281718542	0.013757156657785	DOWN
CNTN4	CNTN4	385.190621095825	-2.22740125925718	0.652680264982218	-3.41269895653711	0.00064322955150542	0.00326931724907963	DOWN
DYNC1LI1	DYNC1LI1	2161.855890535	-0.689390262690673	0.1412907295079	-4.87923209889101	1.06499676379083e-06	2.20151536907154e-05	DOWN
OSBPL10	OSBPL10	294.447544464837	-1.75426598866969	0.55110954881217	-3.18315295470879	0.00145680635254752	0.00619133523677791	DOWN
ITGA9	ITGA9	552.572912765371	-1.17775941776657	0.399335289227614	-2.9492996224916	0.00318495032104784	0.0116234837765978	DOWN
SLC22A14	SLC22A14	12.9071202759265	-0.932301846534008	0.420898384504676	-2.21502833191238	0.0267581199270748	0.0645531989316216	DOWN
IQSEC1	IQSEC1	5794.63232912935	-1.87696353012001	0.416130342267554	-4.51051831474765	6.46694173581563e-06	8.94867704673814e-05	DOWN
CAND2	CAND2	1167.67043454151	-0.852814633351124	0.209627617736966	-4.06823605857702	4.73703789444693e-05	0.000419445434139269	DOWN
ARL6IP5	ARL6IP5	8287.27256551009	-0.564719488962872	0.195214273483354	-2.89281863916075	0.00381801688583308	0.013364247526506	DOWN
NXPE3	NXPE3	2416.13514633767	-0.927735119289138	0.246757609586771	-3.75970216619766	0.000170115759743514	0.00114368777814013	DOWN
TAGLN3	TAGLN3	4338.1990654587	-2.37468361342403	0.563491675931782	-4.21423015610176	2.50631605154552e-05	0.000257469787804323	DOWN
TRPC1	TRPC1	1022.30203088715	-0.514123733605937	0.210240121018694	-2.44541208935198	0.0144686716989257	0.0392186331700913	DOWN
NCEH1	NCEH1	1214.33536192747	-2.01916123882986	0.488318714511011	-4.13492495541932	3.5507064515168e-05	0.000335724867848573	DOWN
NICN1	NICN1	2090.44140204059	-0.958174916894975	0.189126539249776	-5.06631655554977	4.05587234125579e-07	1.03658264624701e-05	DOWN
STXBP5L	STXBP5L	1002.05763516292	-2.05299517352923	0.66675237273262	-3.07909691436902	0.00207629127091494	0.00822133360511578	DOWN
SLIT2	SLIT2	644.982438938768	-1.75125796556418	0.732375441537071	-2.39120247108332	0.0167932889937203	0.0442855864958053	DOWN
VWA5B2	VWA5B2	664.399063792232	-1.91163775582176	0.576046185692313	-3.31854945541266	0.000904862975591353	0.00425990194593216	DOWN
DGKQ	DGKQ	1484.46796788413	-0.960673476394217	0.214580718647486	-4.47697949027944	7.57065193317029e-06	0.000100236857777642	DOWN
EPHA5	EPHA5	529.197225222981	-2.54931800530783	0.74877994275003	-3.40462913034903	0.000662539673292203	0.00334602371529727	DOWN
SNCA	SNCA	2652.86706905349	-2.87299885530145	0.670526214318673	-4.28469281878969	1.8299184511231e-05	0.000202406979892095	DOWN
CAMK2D	CAMK2D	5501.30818189394	-0.95866473039402	0.272155700613381	-3.52248631292086	0.000427519116537005	0.00233984180978137	DOWN
CISD2	CISD2	1274.89997875512	-0.650371611194585	0.151617672191709	-4.28955016782108	1.79035369715343e-05	0.000198812943802397	DOWN
ANK2	ANK2	17834.7010392924	-1.36185607079406	0.314961554752912	-4.32388032838624	1.5330848088768e-05	0.000176038628700707	DOWN
RNF175	RNF175	339.088762161749	-1.9808358751379	0.554090123771058	-3.57493445589071	0.000350315646126964	0.00200853987725004	DOWN
MARCH6	MARCH6	10479.8465412214	-0.625864517427153	0.171966875148462	-3.63944810235595	0.000273222993655828	0.00165068963359116	DOWN
NKD2	NKD2	228.801343263134	-1.05359835738079	0.476423476731403	-2.21147447352764	0.0270029976447185	0.0650045046769104	DOWN
CDH18	CDH18	564.408494201099	-1.8880267201948	0.694410426702754	-2.7188916634787	0.00655010576321465	0.0206788665569726	DOWN
ADAMTS16	ADAMTS16	96.8560481135674	-2.04071422539712	0.685733452776328	-2.97595839481782	0.00292074483721459	0.0108398512462345	DOWN
PLK2	PLK2	1367.17277131128	-2.47035756767839	0.533976472462869	-4.62634159944224	3.72181266039908e-06	5.79147010660624e-05	DOWN
BHMT	BHMT	13.6666677861071	-2.74246229965279	0.699641170572521	-3.91981263396581	8.86178368760063e-05	0.000687933849495887	DOWN
CRHBP	CRHBP	275.352468506796	-2.38334431645881	0.654721158716936	-3.64024330774566	0.00027238053355427	0.00164677951254245	DOWN
RASA1	RASA1	2227.67461570243	-0.519874430101347	0.193214066386744	-2.69066553912668	0.00713096466595233	0.0221278466054672	DOWN
FBXL17	FBXL17	3186.30558962229	-0.50358751793741	0.202611275929963	-2.48548613904137	0.0129374625309116	0.0357225598250804	DOWN
ARHGAP26	ARHGAP26	2705.25067940253	-1.31656886980069	0.371474102438728	-3.54417403839841	0.000393845172167978	0.00219543303507252	DOWN
CXCL14	CXCL14	2178.89440888675	-1.73703377867058	0.881095593654256	-1.97144758319174	0.0486727029476806	0.103414933029535	DOWN
GABRB2	GABRB2	1757.665164438	-2.66010588693384	0.964585675763853	-2.75777046432637	0.0058197047091175	0.0187986938018755	DOWN
PCYOX1L	PCYOX1L	1214.70099609526	-0.87205275036796	0.173352377510117	-5.03052085522776	4.89149174419692e-07	1.18529751009531e-05	DOWN
N4BP3	N4BP3	229.025992679728	-1.73508798877505	0.535298335755303	-3.24134762408116	0.00118966015167173	0.00527389945818626	DOWN
CPLX2	CPLX2	13418.4838922079	-2.41363041210787	0.810084209326965	-2.97948087904733	0.00288737249888684	0.0107491060055668	DOWN
TENM2	TENM2	742.877509056088	-2.7448351889475	0.770794286096229	-3.56104766013383	0.000369378021723333	0.00208942604642159	DOWN
FAM50B	FAM50B	466.709020805251	-2.09129111394077	0.530652771878582	-3.94097840389549	8.11499328161036e-05	0.00064024184599721	DOWN
GFOD1	GFOD1	1716.95683111971	-2.30680842343737	0.494505789326372	-4.66487647511622	3.08802482687837e-06	5.03273456809511e-05	DOWN
GFRA3	GFRA3	8.32935053767514	-2.08572777262406	0.71345863597848	-2.92340391922451	0.0034622705995629	0.0123863373220418	DOWN
KLHL3	KLHL3	613.149178308897	-1.82746063812197	0.387148707195742	-4.72030670426083	2.35489296463692e-06	4.06574560158604e-05	DOWN
HMGCLL1	HMGCLL1	371.754736590047	-1.55283983978907	0.636781186974914	-2.43857681657647	0.0147452244301114	0.0398475292981386	DOWN
ANO7	ANO7	79.3864799957693	-1.16680667860744	0.440965475991053	-2.64602727908593	0.00814432483973803	0.0246551456203699	DOWN
TTBK1	TTBK1	2308.56908324836	-1.11313309158357	0.240336327516332	-4.63156403814121	3.62913709998672e-06	5.69984027956945e-05	DOWN
TPBG	TPBG	247.285081801686	-1.2800237244752	0.645872789261895	-1.98185114121004	0.0474959036753434	0.101464146807965	DOWN
FAXC	FAXC	1590.96369965957	-1.1774271598616	0.365278592232947	-3.22336754712065	0.00126692875583256	0.00556379959734019	DOWN
GPR6	GPR6	32.0989098109995	-3.42890375938207	1.08781239030714	-3.15210949051051	0.00162095479260392	0.00675117665225753	DOWN
RSPO3	RSPO3	109.590410410686	-2.06055684593459	0.811996504640036	-2.53764250727662	0.0111601920844843	0.0317829005708393	DOWN
ABRACL	ABRACL	297.167843271636	-0.749757198177936	0.372335706809719	-2.01365913734698	0.0440453329750072	0.0956063153548349	DOWN
SLC2A12	SLC2A12	241.132896793645	-1.0587150234535	0.491564340514362	-2.15376693587188	0.0312584538869445	0.0727968521558717	DOWN
TIAM2	TIAM2	1018.43438489541	-1.1536041245867	0.424762438986934	-2.71588073403586	0.00660997251430377	0.0208522566619181	DOWN
TMEM181	TMEM181	3811.82797687228	-0.601906291779392	0.242076668433089	-2.4864283521225	0.0129032549058132	0.0356456114889056	DOWN
PNLDC1	PNLDC1	33.1022768897657	-1.85549387140514	0.684380083590816	-2.71120378265496	0.00670394108906605	0.0210884591775115	DOWN
VIP	VIP	136.530312398603	-2.67521571803634	0.852940102035363	-3.13646375830202	0.0017099856971342	0.00705703142547622	DOWN
SH3KBP1	SH3KBP1	2897.56436986483	-0.713706997797785	0.234154697600099	-3.04801485988844	0.00230358535872477	0.00895939078417557	DOWN
SYTL5	SYTL5	145.987793554852	-2.43560580154325	0.725966232958254	-3.35498497170916	0.000793692961877437	0.00386601584780497	DOWN
SPIN2A	SPIN2A	4.87614043336088	-2.15970688796999	0.661733704417558	-3.2637099690591	0.00109963669784208	0.00496883788352539	DOWN
ACRC	ACRC	137.446088786453	-0.930072470376764	0.323123213649198	-2.87838332589285	0.00399719108959751	0.0138848062807518	DOWN
HTR2C	HTR2C	116.887426287767	-2.79232862464918	0.777016238919363	-3.59365542801604	0.0003260709904942	0.00189530167734534	DOWN
ATP6V1B2	ATP6V1B2	11434.936385137	-1.73541506013832	0.28760377291822	-6.03404831073541	1.59902225706769e-09	1.30301002088008e-07	DOWN
CHRNB3	CHRNB3	7.77495505931726	-2.36141229350523	0.950685265601879	-2.48390543005862	0.0129950313659976	0.0358287330960523	DOWN
CHRNA6	CHRNA6	12.6955706897628	-2.10822856085149	0.933879201719817	-2.2574959983786	0.0239770992522011	0.0588504905749542	DOWN
DOCK5	DOCK5	1360.75377036953	-1.79336752986328	0.572122241563537	-3.13458802958305	0.00172095610155046	0.00709378786405647	DOWN
STAR	STAR	119.470558641133	-1.6049913229946	0.589824279157378	-2.7211347170847	0.00650582423833161	0.020585301679268	DOWN
ST18	ST18	932.378390911804	-1.85041007056853	0.774877526919818	-2.38800327314178	0.0169401909098598	0.0445783370152129	DOWN
TACC1	TACC1	8616.17653156179	-0.561224157588214	0.237954712612478	-2.35853348490811	0.0183473044536807	0.0474666152645223	DOWN
CRH	CRH	51.5228942959106	-2.82785673644559	0.96062860675034	-2.94375653251863	0.00324254971278509	0.0117852464027707	DOWN
DPYS	DPYS	29.0822205375117	-1.43111053253017	0.624652095709173	-2.2910521590509	0.0219603971346184	0.0547535513231911	DOWN
LRP12	LRP12	1187.02602409933	-0.667350455571735	0.245219410336959	-2.72144221640008	0.00649977473561026	0.0205777402853367	DOWN
RSPO2	RSPO2	356.027993575927	-2.34817211259834	0.801327575354694	-2.93035231136151	0.00338577894206769	0.0121772535596584	DOWN
MAL2	MAL2	643.140276597552	-3.20641773003303	0.968468066843607	-3.31081409889255	0.000930249862021915	0.00434305415792573	DOWN
FAM135B	FAM135B	1216.57222610896	-0.870379127708457	0.366714046665853	-2.3734545639086	0.0176225610776624	0.0459377190010982	DOWN
SLC39A4	SLC39A4	173.160681292413	-1.73483777541436	0.500218559680326	-3.46815955114308	0.00052403605622933	0.00275342261666582	DOWN
VLDLR	VLDLR	959.345548187894	-1.37194072917789	0.402991593308061	-3.40439044377069	0.000663118945099447	0.00334794683206749	DOWN
C9orf72	C9orf72	1304.44588651954	-0.552741518969729	0.240735937985101	-2.29604903861067	0.0216730776413529	0.0542566746296144	DOWN
AUH	AUH	599.333051229293	-1.08321241864529	0.207405445532453	-5.22268070572811	1.76351321526297e-07	5.45491907844567e-06	DOWN
C9orf3	C9orf3	821.800235202696	-1.20040705878124	0.32724550746579	-3.668215548862	0.000244249231898088	0.00150749946712658	DOWN
UGCG	UGCG	1529.90347236634	-0.624981419134498	0.272820812106868	-2.29081283905014	0.0219742407531634	0.054759400796833	DOWN
SNX30	SNX30	2702.43952362478	-1.03413160644646	0.24618708602767	-4.20059241584359	2.6621747232567e-05	0.000269266735520565	DOWN
PTGES2	PTGES2	2919.32723672454	-0.647349145640021	0.23375736768047	-2.76932082211374	0.00561732919080758	0.0182632514844849	DOWN
SH3GLB2	SH3GLB2	5631.63878610107	-1.28041660633762	0.283467376821156	-4.51698047477772	6.27276869047025e-06	8.7229235177949e-05	DOWN
CACNA1B	CACNA1B	943.755301871828	-2.93205643869149	0.750767099848153	-3.90541412814243	9.40641572844887e-05	0.000721386631643262	DOWN
FAM171A1	FAM171A1	7669.60816450464	-0.691594131430462	0.289893979241248	-2.38567952753142	0.0170475994202388	0.0447880306650523	DOWN
POLR3A	POLR3A	2109.28396896478	-1.15127816130933	0.198662497123073	-5.79514592830324	6.82617994965973e-09	4.15682322710687e-07	DOWN
CAMK2G	CAMK2G	8647.24256704412	-1.03345835440854	0.351253912991056	-2.94219741385446	0.0032589209943003	0.0118320015781011	DOWN
HTR7	HTR7	41.417853936396	-2.41825503459082	0.603473056162275	-4.00722950245611	6.14351594342207e-05	0.00051195992330505	DOWN
VAX1	VAX1	65.8920731472598	-1.97490963510548	0.822523445539869	-2.40103749724634	0.0163486611356598	0.0433054673423852	DOWN
NPFFR1	NPFFR1	84.150294189231	-1.56997084111687	0.681915212287567	-2.30229625740451	0.0213184707472433	0.053535799399211	DOWN
NKX6-2	NKX6-2	1062.15910817778	-2.14151598771911	0.782007820415907	-2.73848410694941	0.00617231436582016	0.0197256145621041	DOWN
PAOX	PAOX	329.513493348932	-0.810702394844033	0.339154923095093	-2.39036009693047	0.0168318605642526	0.0443624724996582	DOWN
GSTO1	GSTO1	2722.67996638538	-0.774621390076986	0.244274201141698	-3.17111420877248	0.00151855426827532	0.00639894414121111	DOWN
CNNM2	CNNM2	1275.37273159474	-0.759511945007013	0.252739097903633	-3.00512248127359	0.00265473923094619	0.0100561736688974	DOWN
BTBD10	BTBD10	1781.66246035463	-1.21088858821117	0.215346352646262	-5.6229816448307	1.87689351015711e-08	9.3944925012849e-07	DOWN
ZNF215	ZNF215	24.0784860756837	-2.19702171786928	0.597938687630173	-3.67432608613569	0.000238478012832798	0.00147981960409257	DOWN
DGKZ	DGKZ	5974.07260369784	-2.10058165267242	0.408834529956487	-5.13797514338132	2.77714604694002e-07	7.75577806618944e-06	DOWN
ENDOD1	ENDOD1	5885.36095600637	-1.03337749025447	0.322692810668907	-3.20235671849148	0.00136308090321193	0.00588945918939007	DOWN
KLHL35	KLHL35	192.005145662874	-1.06708619554783	0.525302561018266	-2.03137443967406	0.0422170252764927	0.092482699008296	DOWN
PAK1	PAK1	3641.19673283155	-2.89656854191221	0.614816545338583	-4.71127292177385	2.46174294555054e-06	4.21998780544172e-05	DOWN
HTR3B	HTR3B	25.3237686988015	-3.13200554131336	1.22346868319671	-2.55993928110197	0.0104690452758693	0.0301814827744596	DOWN
AASDHPPT	AASDHPPT	4551.98940297747	-0.515205069574986	0.178671616993382	-2.88353056990618	0.00393244476439026	0.0136993965893711	DOWN
HYOU1	HYOU1	8100.17699826635	-0.578049357043561	0.198927678420903	-2.90582668853395	0.0036628426582048	0.0129691078838368	DOWN
SLC22A8	SLC22A8	14.1185846578062	-4.01176837323493	1.28712097325736	-3.11685417034439	0.00182791968227872	0.00744227593547608	DOWN
TMC2	TMC2	26.4009946956622	-1.14723540718055	0.451282413393801	-2.54216732833204	0.011016741859408	0.0314540287211397	DOWN
PLCH2	PLCH2	1210.3902425911	-1.92439292206827	0.543152553078881	-3.54300630855876	0.000395593238947959	0.00220226625563504	DOWN
KIRREL3	KIRREL3	973.584926996664	-2.648529505333	0.621679926237027	-4.26027830971529	2.04172508001605e-05	0.000220485394684448	DOWN
SCN2B	SCN2B	2122.27420279631	-2.30130742762618	0.623039348924482	-3.69367910967228	0.000221032696617909	0.00139535161921815	DOWN
TMEM25	TMEM25	2277.03101119212	-0.914633768503587	0.201485559382302	-4.53945072444694	5.64009585505621e-06	7.98800477607793e-05	DOWN
CDH22	CDH22	948.832200588108	-1.98880986832733	0.619154341300427	-3.21213909951785	0.00131750567664516	0.0057381063138783	DOWN
CABLES2	CABLES2	766.791088135499	-0.556711259347868	0.189636059885024	-2.93568248404551	0.0033281479180198	0.0120367064925296	DOWN
CDC42EP2	CDC42EP2	685.005386322787	-1.35863153672739	0.437607702207455	-3.10467921353749	0.00190485491474769	0.00768502575985746	DOWN
ALDOA	ALDOA	55991.2721876986	-0.912569288149154	0.234947347850024	-3.88414381562495	0.000102691113240474	0.000772610926913613	DOWN
DOC2A	DOC2A	1012.56695652376	-3.13034806289292	0.765869687768317	-4.0873116052086	4.36400799858277e-05	0.000395763908172549	DOWN
CNKSR2	CNKSR2	1919.39147231687	-2.16981376356116	0.473265994479529	-4.58476583754428	4.54495499837761e-06	6.74861803808393e-05	DOWN
CNTN5	CNTN5	164.634651075607	-2.61091074126075	0.789226377319616	-3.30818991393568	0.000939011083839216	0.00437789910508565	DOWN
MPP7	MPP7	161.346412294413	-2.67331951607283	0.67535780923646	-3.95837507097935	7.54613935238266e-05	0.000603431072784439	DOWN
FXYD4	FXYD4	14.3752254889062	-1.93525758661534	0.881621552712921	-2.19511147460061	0.0281556023079277	0.0670824452390876	DOWN
KLHL1	KLHL1	36.3140856239654	-3.79065699956543	1.05075139358548	-3.60756790112891	0.000309080666259343	0.00181341658381308	DOWN
CDH8	CDH8	571.07417735307	-2.64986143329232	0.737524140329894	-3.59291484629511	0.000326999472635645	0.00190004378381607	DOWN
FAM124A	FAM124A	1198.89176451231	-1.47674210610584	0.385875151374244	-3.82699456248119	0.00012971737916438	0.00092911794129289	DOWN
LYPD6B	LYPD6B	20.2019954077066	-2.68057460280289	0.830486504529163	-3.22771602932021	0.00124782780173606	0.00549155470481699	DOWN
WDR17	WDR17	1075.39128366174	-1.41354392470091	0.338114062197107	-4.1806717990832	2.90649119780147e-05	0.000288855613262532	DOWN
CNDP1	CNDP1	3095.13052171883	-2.19023504958466	0.842762079168822	-2.59887707779257	0.00935292585148124	0.027490007538384	DOWN
DLG2	DLG2	3890.42781224208	-2.20510972031414	0.485730982428155	-4.53977571966041	5.6314097001832e-06	7.98240494308321e-05	DOWN
MTMR12	MTMR12	1521.57408527595	-1.25499789935275	0.191596697423893	-6.55020632519651	5.7457643442974e-11	8.97403268144523e-09	DOWN
DIXDC1	DIXDC1	2586.97566297741	-1.51646957779393	0.283337027340128	-5.3521757887772	8.69029133866889e-08	3.17289684633478e-06	DOWN
TEX12	TEX12	3.15693174824918	-0.877173418498474	0.302945419332457	-2.8954833528473	0.00378575108950436	0.013276101741738	DOWN
PTS	PTS	746.073588267574	-0.716475751321133	0.173143798032878	-4.13803878314534	3.50287170725206e-05	0.00033194629189847	DOWN
PIP4K2A	PIP4K2A	7521.75439572893	-1.72026354092941	0.403335517607625	-4.26509311932933	1.99818845876834e-05	0.000216199120734473	DOWN
CRIM1	CRIM1	3767.17662302041	-0.583433461953232	0.294541564774328	-1.98081877646113	0.0476116003612784	0.101646940247316	DOWN
ABCB9	ABCB9	689.588774303001	-1.50277137824272	0.364925627868166	-4.11802094312109	3.82139974927247e-05	0.000356325986571189	DOWN
ITPR1	ITPR1	2379.92736728299	-2.23227778298309	0.663985349659623	-3.36193830801751	0.000773974133594673	0.0037874661112489	DOWN
CCRN4L	CCRN4L	175.638124900708	-1.28948002441482	0.265217656219527	-4.86196900611882	1.16223823950746e-06	2.3677094956536e-05	DOWN
CACNA1C	CACNA1C	1467.9941303993	-1.93893355243892	0.373188344551079	-5.19558978930953	2.04071808092543e-07	6.081772542235e-06	DOWN
THRB	THRB	1807.78588971115	-2.0139472660364	0.470442758242918	-4.28096135129895	1.86087677283665e-05	0.00020502462053696	DOWN
ANK3	ANK3	3458.05765540224	-2.16221564121589	0.588683534234277	-3.67296775852303	0.000239749742960273	0.00148570854675014	DOWN
PLBD2	PLBD2	4433.16902702671	-0.783018639610322	0.227184458790296	-3.44662061735963	0.000567645107233946	0.00294254384413712	DOWN
MAT1A	MAT1A	5.37620682148983	-1.95256166919144	0.939773276538416	-2.07769439495402	0.037737515632217	0.0847386067204788	DOWN
SLC2A13	SLC2A13	2513.60306333159	-1.54986846560275	0.483488782034851	-3.20559343503244	0.00134784279777686	0.00584007508679685	DOWN
DIP2C	DIP2C	4591.1952823766	-0.521105324286359	0.230284149213084	-2.26287969044789	0.0236431066849443	0.0582037249798074	DOWN
EIF4E	EIF4E	1905.27770324638	-0.783950865268364	0.16750091233289	-4.68027818087549	2.86485926446867e-06	4.71458010468854e-05	DOWN
MAGI1	MAGI1	3417.29266624136	-0.530474292805784	0.257024151225584	-2.06390835365583	0.0390264065570648	0.0868840088748809	DOWN
AKAP6	AKAP6	8175.20351644483	-0.680092931851907	0.328359233895393	-2.07118564562301	0.0383414505142943	0.0857181692876232	DOWN
ALLC	ALLC	5.27011150605269	-1.75372318459688	0.705705088386664	-2.48506523965433	0.0129527694488494	0.0357480277254854	DOWN
ME3	ME3	1423.09346138509	-0.68866530876704	0.266345561057133	-2.58560835793061	0.00972073129240385	0.0283782096642901	DOWN
CCDC3	CCDC3	1104.12673370537	-2.2568895001274	0.543325326092969	-4.15384557233251	3.26933858630341e-05	0.000316723048770777	DOWN
PTPRO	PTPRO	1424.95342006478	-1.16413699532767	0.410866889537231	-2.83336775236102	0.00460603623368418	0.0156195787951705	DOWN
QDPR	QDPR	8784.60000835459	-1.79876146823893	0.384152914900657	-4.68241004680154	2.83521616315303e-06	4.68866923922209e-05	DOWN
FAM160B1	FAM160B1	1503.40719096271	-0.505731803825731	0.182159626734646	-2.77631115572298	0.00549795636663225	0.0179484280999328	DOWN
ANO4	ANO4	404.009141651524	-2.10931500790378	0.545048669713286	-3.86995717100522	0.000108854474743809	0.000810307714024082	DOWN
MFSD6	MFSD6	4061.31687571424	-1.47315280084578	0.318356999680514	-4.62736111448518	3.70354430379956e-06	5.76836429515152e-05	DOWN
KCNJ1	KCNJ1	15.6710824985387	-2.59909868931028	0.632814550808173	-4.10720437131376	4.00476858839455e-05	0.000369138997535734	DOWN
ACSL1	ACSL1	2664.71382062383	-1.18333044174668	0.391113261401316	-3.02554415441435	0.00248186164059273	0.00950807225835072	DOWN
SLC25A4	SLC25A4	5570.47928635701	-1.05805257285132	0.24848597326858	-4.25799717760208	2.06266552654596e-05	0.000222319757838833	DOWN
AMN1	AMN1	540.880880181837	-1.19247085619246	0.245929383726808	-4.84883440165539	1.24189038154562e-06	2.48495930675107e-05	DOWN
ZNF385D	ZNF385D	345.155399969205	-1.78668437456399	0.708246273917708	-2.52268799760969	0.0116461679978885	0.0329278514563162	DOWN
GABRA2	GABRA2	1075.48460778266	-2.71643432471237	0.82931622279837	-3.2755108968522	0.00105471045407949	0.00479796546370358	DOWN
CCL28	CCL28	36.8967627449756	-2.17994019027089	0.694708356891697	-3.13792135742327	0.00170150521943076	0.00702766651355488	DOWN
BEND6	BEND6	1430.86027283964	-0.751129145417258	0.276156250824728	-2.71994258023871	0.0065293253188995	0.0206287056525935	DOWN
GLT1D1	GLT1D1	443.186625204993	-2.91976487178529	0.782762038071156	-3.73007980685936	0.000191419129336815	0.00125441253832688	DOWN
TMEM132D	TMEM132D	524.634196653932	-2.65863565630814	0.952167037897981	-2.79219459452974	0.00523518617702059	0.0172580391870241	DOWN
MCHR2	MCHR2	66.6703240867814	-3.2684784155977	1.30039947969638	-2.51344180509886	0.0119559501678989	0.0336401947342982	DOWN
AP1S3	AP1S3	41.8196388803944	-1.5218118085073	0.446127959333739	-3.41115542451098	0.000646882061933739	0.0032826734719309	DOWN
RABGAP1L	RABGAP1L	3153.05901394498	-0.941925173091497	0.224537230414024	-4.19496210652765	2.72917210100323e-05	0.000275004032256407	DOWN
TMEM56	TMEM56	900.692925926588	-1.58063027571836	0.52537218229314	-3.00859148807469	0.00262461765199124	0.00995772617044269	DOWN
FAM168B	FAM168B	13831.7329755994	-0.534962952339845	0.13459732271898	-3.97454378388175	7.05142899024363e-05	0.00057102018342501	DOWN
MGAT5	MGAT5	5649.96462290935	-0.566693355396788	0.20998940731584	-2.69867591246847	0.00696159344571551	0.0217057593793585	DOWN
TMEM178A	TMEM178A	1960.97878408884	-0.900722651313221	0.362386576925697	-2.4855298420667	0.0129358740931529	0.0357225598250804	DOWN
TGOLN2	TGOLN2	11551.3845386158	-0.764493519899997	0.18358350542492	-4.16428217845884	3.12333643395757e-05	0.000306304877720908	DOWN
UHMK1	UHMK1	4336.88637016175	-0.959789358468757	0.2201902755722	-4.35890892989978	1.30712489632263e-05	0.000155600442845237	DOWN
SPOCK1	SPOCK1	11932.4938799616	-1.2802220035225	0.473543059568232	-2.70349649869177	0.00686141708687681	0.0214409750688103	DOWN
HOMER1	HOMER1	1065.21343250607	-1.8358900675981	0.426746307721029	-4.30206432810721	1.69214165181054e-05	0.000190816665893961	DOWN
USP12	USP12	2180.51030044651	-0.980655414085942	0.204820080408257	-4.78788706718234	1.68546444437512e-06	3.14495732828755e-05	DOWN
CAMK4	CAMK4	1683.48531909344	-1.92980930254399	0.726662869097029	-2.65571475386106	0.00791405249597026	0.024066347050712	DOWN
TRIM36	TRIM36	621.788831226548	-1.82595865009347	0.559134736622857	-3.26568630152038	0.00109199147203361	0.00494071139085162	DOWN
IGSF10	IGSF10	69.0190196817613	-2.06640237675004	0.560695063504139	-3.68542994446175	0.000228316880399365	0.00143275637595851	DOWN
SPEF2	SPEF2	245.257882822606	-1.45691865149495	0.644439852631441	-2.26075194689763	0.0237746217431398	0.0584331725558796	DOWN
GPD1L	GPD1L	2892.07990892043	-0.642562000409859	0.31927849953867	-2.01254391178331	0.0441626326393504	0.0958043634486342	DOWN
CCNO	CCNO	67.076171973732	-2.17670425784548	0.830991829971274	-2.61940512450131	0.00880832707447417	0.0261582501922941	DOWN
PELO	PELO	978.464070720073	-0.537580770524478	0.141405355135377	-3.80170022563723	0.000143706537147093	0.00100499248283465	DOWN
RASGRP3	RASGRP3	1211.93373370831	-1.0809887019588	0.471440615435878	-2.29294775750146	0.0218510128474318	0.0545402315345487	DOWN
GPR180	GPR180	878.237254797393	-0.865937556156877	0.228057427770129	-3.79701535978779	0.000146448718383522	0.00101952000895305	DOWN
SLC16A12	SLC16A12	26.7983068332272	-1.62774513862062	0.75248717920439	-2.16315331822882	0.0305293893532201	0.071384771224025	DOWN
PRDM8	PRDM8	797.236969485076	-2.02676178370062	0.575749057523935	-3.52021728427469	0.000431193403013807	0.00235460353578404	DOWN
GRM1	GRM1	408.56771034746	-2.63248841761241	0.636976901749382	-4.13278473737838	3.58394355908288e-05	0.000337731619858156	DOWN
PTPRK	PTPRK	3296.0580720576	-1.12772644980387	0.281871338674955	-4.0008553374216	6.31139348892407e-05	0.000523320273577256	DOWN
CNTNAP4	CNTNAP4	2203.73775694687	-1.56905051431149	0.684170917522105	-2.29336043688351	0.0218272623898318	0.0545241375143877	DOWN
RAB3C	RAB3C	2781.72342270647	-2.56000936573593	0.714297363706181	-3.58395466063761	0.000338430857305475	0.00195501770583176	DOWN
NRSN1	NRSN1	2607.36519341029	-1.43779732377111	0.590207345776989	-2.43608849340615	0.0148470518097822	0.0400768234801418	DOWN
JAKMIP1	JAKMIP1	1027.18516126806	-2.39300042834285	0.62827488291647	-3.80884306123217	0.000139618535392615	0.000982380115770297	DOWN
SRP19	SRP19	923.284351604906	-0.533708806551076	0.161907763124593	-3.29637564160757	0.000979409641303977	0.00452373544072166	DOWN
SCOC	SCOC	5217.92905553944	-1.01979514295525	0.206155573607916	-4.9467260336836	7.54720797388448e-07	1.6778600747582e-05	DOWN
RGPD3	RGPD3	10.9561267713474	-1.01715570676828	0.403590370934072	-2.52026752871772	0.0117265669753207	0.033104270954015	DOWN
PTPRR	PTPRR	273.156633865766	-3.2271202203902	0.819966694307324	-3.93567231790597	8.29641101148369e-05	0.000651811182774601	DOWN
NR4A2	NR4A2	462.43474758519	-1.72063229061402	0.521304225027282	-3.30062985874318	0.000964680588292662	0.00446303679740006	DOWN
CCDC148	CCDC148	72.3210477742882	-0.58283014214517	0.29655017374245	-1.9653677311663	0.049371691495995	0.104478947704735	DOWN
FEZF2	FEZF2	204.220763623174	-2.28786935243028	0.68010961355862	-3.36397149344675	0.000768294784614233	0.00376185672768443	DOWN
SLC25A27	SLC25A27	1453.40505784251	-1.42009046364405	0.370257909656909	-3.83540885044143	0.000125355590457314	0.000907052308326128	DOWN
FAM49B	FAM49B	4216.67855682736	-0.595011111661149	0.191368841880724	-3.10923714547014	0.00187571100831567	0.00758558937623319	DOWN
UBALD1	UBALD1	1471.5718834305	-0.74525393517375	0.219421283955995	-3.39645234836567	0.000682654423099966	0.00342403057057693	DOWN
TEX29	TEX29	53.1630350501727	-1.27359398546874	0.495268422364054	-2.57152268943277	0.0101252380357392	0.0293659757886604	DOWN
ADPRHL1	ADPRHL1	169.218311432079	-1.19432742766755	0.404627643100058	-2.95167037653978	0.00316060126864744	0.0115561832933792	DOWN
FBXL2	FBXL2	834.338837997851	-1.78935239951964	0.382839312159333	-4.67389931673196	2.95534254268031e-06	4.84457900971151e-05	DOWN
RMND5A	RMND5A	3874.0973876249	-0.631679683104158	0.181862190776461	-3.47339752373596	0.000513913570694099	0.0027106610726917	DOWN
CD8A	CD8A	85.1651743823608	-1.43021814505765	0.646088774236567	-2.21365577315227	0.0268524675026942	0.0647067745479208	DOWN
PTPRD	PTPRD	6803.37394780392	-1.01442421611974	0.383417568350056	-2.645742657242	0.0081511801013163	0.0246714706529703	DOWN
JAZF1	JAZF1	1943.08438958843	-0.750856895554154	0.224527055462699	-3.34417112453023	0.000825288143524669	0.00397703769769855	DOWN
CMIP	CMIP	4392.10486259414	-1.86131974021554	0.282896029923338	-6.5795187748656	4.71973312669672e-11	7.80514297854121e-09	DOWN
LGI4	LGI4	1870.81358159591	-1.46721477652304	0.660627786783332	-2.22094015098437	0.0263550152930762	0.0636809050227201	DOWN
DGKE	DGKE	473.319501235486	-2.49201492610245	0.562055242709855	-4.43375443681946	9.26061002896838e-06	0.000118160340369621	DOWN
CACNA2D1	CACNA2D1	2333.40857743989	-1.63934227228167	0.470077304945011	-3.48738868062016	0.000487761928893676	0.00260119134257936	DOWN
AK5	AK5	3730.09494435182	-2.95256713133344	0.770021618423009	-3.83439511397128	0.000125873668641544	0.000908531040926643	DOWN
CABYR	CABYR	179.804159015565	-1.9094404439005	0.475642442887848	-4.01444503629111	5.95858264357395e-05	0.000500046627023907	DOWN
ANKRD29	ANKRD29	246.44671965096	-1.3166585928564	0.551035690214535	-2.38942525182677	0.0168747573188418	0.044440812873415	DOWN
C6orf57	C6orf57	572.266223147483	-0.537308484904805	0.199737043149022	-2.69007929843	0.00714350421171212	0.0221541880939805	DOWN
THY1	THY1	13530.3786714583	-1.60070646855138	0.422223519640935	-3.79113524967212	0.000149960259493214	0.00103774224829178	DOWN
DNAAF1	DNAAF1	222.384448520396	-1.41005294195302	0.536204951122634	-2.62969026861995	0.00854626926944734	0.0255418975969238	DOWN
JPH3	JPH3	4078.82027963155	-1.64536505156827	0.574309093518993	-2.86494689033485	0.00417079186658217	0.0143841580874071	DOWN
ANKH	ANKH	5677.21666000414	-0.949661702519617	0.258671212124417	-3.67130804669073	0.000241312280243641	0.00149429351804322	DOWN
UBASH3B	UBASH3B	509.915118116213	-1.34317593418828	0.411357215591591	-3.26523003189963	0.00109375212390202	0.00494622274154941	DOWN
TBRG1	TBRG1	1917.62766602283	-0.810423423368895	0.198541818626216	-4.08187770705695	4.46733031871351e-05	0.000401949883640043	DOWN
NRGN	NRGN	10549.1438488696	-2.74967899125121	0.949988598400902	-2.89443367623537	0.00379843144510478	0.0133106915011484	DOWN
FAM134B	FAM134B	2452.40968648887	-1.30936045314429	0.344746805417677	-3.79803505809992	0.000145847698666141	0.00101617471338309	DOWN
CDH12	CDH12	77.651890989746	-2.87686197305978	0.852216242428251	-3.37574177753598	0.000736169773459024	0.00363942313561161	DOWN
TOMM70A	TOMM70A	4623.37425459213	-0.602990482561824	0.168179705407011	-3.58539385654487	0.000336569874498891	0.00194951008815749	DOWN
LRRK1	LRRK1	841.503604943505	-1.09147469885547	0.405335814061053	-2.69276649383632	0.00708618790019828	0.0220128577349069	DOWN
ABCA9	ABCA9	206.523471532897	-0.976011040267435	0.443048963605113	-2.20294170722257	0.0275988575056828	0.0660336919724621	DOWN
ABCA10	ABCA10	33.3672712152237	-1.47801462086711	0.491761280321968	-3.005553060012	0.00265098339321211	0.0100464587456081	DOWN
ABCA5	ABCA5	537.708119666615	-2.08580623389278	0.607807382355886	-3.43168953593177	0.000599833815771914	0.0030833174722996	DOWN
UCHL1	UCHL1	12720.9507043185	-2.2154589176633	0.480367069577587	-4.61201247540027	3.98789053905465e-06	6.12651933014969e-05	DOWN
OBSCN	OBSCN	542.098902375716	-1.18067148001191	0.501776836693534	-2.35298123323501	0.0186235739858766	0.0480413589224295	DOWN
CCSAP	CCSAP	3244.65822874575	-1.31467841206724	0.249203286617476	-5.27552597685139	1.32375857407377e-07	4.33575915096627e-06	DOWN
SH3RF1	SH3RF1	1803.60232260125	-0.568741997819336	0.257673359316176	-2.20722079817909	0.0272986374270044	0.065501197171936	DOWN
C10orf90	C10orf90	434.360591696099	-1.72009400560476	0.536103279068204	-3.20851237581393	0.00133423566862179	0.00579451268236673	DOWN
ATP5G3	ATP5G3	5688.76391240139	-0.541627643366767	0.236907430207615	-2.28624168896733	0.0222401231061659	0.0553068548658125	DOWN
SORBS2	SORBS2	1557.93888935918	-2.18229595268227	0.482514838968974	-4.52275407186511	6.10401479646125e-06	8.54460760055671e-05	DOWN
CXADR	CXADR	1566.78404655246	-1.07821289173917	0.38082807283701	-2.83123269696725	0.00463689730527636	0.0156901070702912	DOWN
C21orf91	C21orf91	1059.31413658155	-1.38877570317033	0.464865048460838	-2.98748143739467	0.00281286375986524	0.010543863533646	DOWN
NCAM2	NCAM2	6624.81988465069	-0.885760278805241	0.323556883247653	-2.7375720458009	0.00618945611628899	0.0197581888674971	DOWN
PDE1C	PDE1C	1285.52469517623	-2.21343859490391	0.637552635619289	-3.47177389166289	0.000517031612107142	0.00272285021324486	DOWN
ADAMTS1	ADAMTS1	1307.63684102267	-1.26715320926155	0.596050721138834	-2.12591506783262	0.0335103320332773	0.07695742419841	DOWN
WNT7A	WNT7A	495.927776220352	-1.10933119015213	0.50708932685079	-2.18764452614587	0.028695505796047	0.0681356688862219	DOWN
FLCN	FLCN	2407.04300105751	-0.605179931946471	0.167293286860571	-3.61747887977629	0.000297486596740299	0.00176132113507033	DOWN
PLCL2	PLCL2	1285.61857423739	-0.75990551326857	0.284615488881559	-2.66993731175607	0.00758654095066237	0.0232968819872152	DOWN
PIEZO2	PIEZO2	658.337010544541	-1.48603567854181	0.626432633571415	-2.37221945170644	0.0176815853234913	0.0460480131598968	DOWN
RAB6B	RAB6B	13273.9627867279	-1.54472990164601	0.371310958660857	-4.16020552481704	3.1796133785876e-05	0.000310560037463901	DOWN
FBXL18	FBXL18	542.099364977222	-1.01138613913892	0.284544806951799	-3.55440027169515	0.00037884215815119	0.00212797519936539	DOWN
PTPRN2	PTPRN2	7213.36812609588	-1.26798281413567	0.382194684677413	-3.31763591952068	0.000907827338443719	0.00427028208167001	DOWN
ATP6V1C1	ATP6V1C1	5809.22737589486	-1.430855538507	0.251034891281317	-5.69982734752017	1.1992882635831e-08	6.58944443977843e-07	DOWN
CDK19	CDK19	3371.31676549034	-0.569167884694359	0.226366148176407	-2.51436837742544	0.0119245804967019	0.0335687289416502	DOWN
TTC39B	TTC39B	514.403288864175	-0.971280896720391	0.350220672018735	-2.7733397092803	0.0055484166799628	0.0180921501174584	DOWN
PI4K2A	PI4K2A	1915.62703730236	-0.532991110936367	0.191654189410702	-2.78100422732843	0.0054191031501145	0.0177528514150576	DOWN
ZFYVE27	ZFYVE27	2594.75714099829	-0.846466239136002	0.204256593400927	-4.14413177583212	3.4110356669281e-05	0.000325806056793563	DOWN
GOLGA7B	GOLGA7B	2242.33817441852	-1.35261830984597	0.530187955518021	-2.55120527686148	0.0107351076073179	0.0308063618782304	DOWN
GPR78	GPR78	9.53906711874624	-2.65441425616548	0.742957619517213	-3.57276671836324	0.000353229411628083	0.00201975380181102	DOWN
USP25	USP25	1693.92018013239	-0.661452257103074	0.202156823921715	-3.27197590598882	0.00106798677108253	0.00484659694770518	DOWN
PPM1J	PPM1J	88.4542139786849	-1.92897657749318	0.541100816541725	-3.56491159969343	0.000363978844617198	0.00206581263492695	DOWN
LARP1	LARP1	12593.8424053657	-0.730643005910914	0.138082088279914	-5.29136700503681	1.2140546017729e-07	4.07941693679388e-06	DOWN
KDM8	KDM8	360.143385338493	-0.704818979895716	0.158188837701393	-4.45555445085308	8.36766537664782e-06	0.000108573676594843	DOWN
FAM126B	FAM126B	1413.8897259386	-1.46260817206879	0.274188404913856	-5.33431810337972	9.59042695442657e-08	3.4346352838061e-06	DOWN
DEPTOR	DEPTOR	796.048514558887	-0.762851210013212	0.349422454317354	-2.18317741343655	0.0290227474124408	0.0686710202487097	DOWN
PPARGC1B	PPARGC1B	353.801726461339	-1.33046449358596	0.381799198667456	-3.48472311683603	0.00049264654135543	0.00261890779030363	DOWN
ELMO1	ELMO1	8314.33390666539	-0.702183964845097	0.323941742043215	-2.16762421667604	0.0301872896840425	0.0707810956895231	DOWN
LSM11	LSM11	693.103109631152	-1.2954492482604	0.276613969734681	-4.68323870086152	2.82377354021891e-06	4.67432895744971e-05	DOWN
SLC24A2	SLC24A2	3314.62235523023	-2.13615993622389	0.626340742619049	-3.41053964858092	0.000648344568081977	0.00328491681664108	DOWN
RAB39B	RAB39B	1358.240118482	-0.613083321030315	0.197435725740432	-3.10522991080315	0.00190131174203947	0.00767623898150354	DOWN
MICU3	MICU3	908.756628089422	-1.94339600037405	0.379273878653179	-5.12399115719529	2.99135017690313e-07	8.15155004588078e-06	DOWN
GRIP1	GRIP1	201.686575775336	-1.51280939710784	0.54915578934582	-2.75479094722824	0.00587296472836824	0.018949555871889	DOWN
KIF5A	KIF5A	23586.9484329493	-1.82267461672925	0.587274130250723	-3.10361809390634	0.0019116992374481	0.00770595677135097	DOWN
PSD3	PSD3	6656.21354519898	-2.14037922358706	0.425628067349534	-5.02875488666808	4.93674968753155e-07	1.18961562470403e-05	DOWN
FAM161B	FAM161B	1191.89371600865	-0.803354518830756	0.230857689720766	-3.47986900415773	0.000501659002973627	0.00265849326489449	DOWN
GNAQ	GNAQ	8313.0520351655	-0.718947044942699	0.181452527288704	-3.96217708116462	7.42694211476319e-05	0.000596276342655047	DOWN
WIF1	WIF1	436.101508382158	-2.69226479769353	1.18099444667642	-2.27965915104018	0.0226279118026281	0.0561057792571999	DOWN
GPR61	GPR61	183.608097778928	-2.19818791987149	0.584101484237027	-3.76336643407581	0.00016764128118084	0.00112930236859361	DOWN
KCNMA1	KCNMA1	3643.61845227214	-1.89737885954623	0.438543927122409	-4.32654231925236	1.51468229771482e-05	0.00017428145291851	DOWN
TSPAN7	TSPAN7	23764.203036295	-0.60472087499133	0.305392794909694	-1.98014126420419	0.0476876575691139	0.101770674073357	DOWN
TIAM1	TIAM1	3636.55199316773	-0.610109313076894	0.264666852597481	-2.30519729648495	0.0211555262219878	0.0532216877423549	DOWN
CDK20	CDK20	1141.12501527771	-0.92948470290687	0.200325701831734	-4.63986744790042	3.48632724115672e-06	5.53741694009713e-05	DOWN
C14orf2	C14orf2	2815.53714892111	-0.766638296631283	0.252072153465506	-3.04134465505803	0.00235524063854308	0.00912033955255845	DOWN
PCDH1	PCDH1	3895.7067882425	-1.17127277654399	0.324491937634367	-3.60955894646532	0.000306718070965079	0.00180269004217385	DOWN
SH3RF2	SH3RF2	33.9722816447637	-2.73515190819187	0.806960610011733	-3.3894490936207	0.000700332108200404	0.00349917120886387	DOWN
PTDSS1	PTDSS1	3822.12342575975	-0.79095569273496	0.177401576750713	-4.45856066908821	8.25118437878043e-06	0.000107392730016411	DOWN
PPP2R2B	PPP2R2B	7670.07560281397	-0.796352652062986	0.235443805547115	-3.38234701147671	0.000718692966053443	0.00356871149584618	DOWN
KCNS2	KCNS2	188.105969025317	-2.84360196377928	1.00708184025367	-2.82360563969956	0.00474867738803528	0.0159849710998561	DOWN
FAM122B	FAM122B	2091.17826811679	-0.510423565943002	0.159449260639205	-3.20116608817627	0.00136872612380468	0.00590779740438521	DOWN
HK1	HK1	7726.4009228069	-1.76892979046767	0.311038943306035	-5.68716499505078	1.29165649938329e-08	6.96091432319401e-07	DOWN
LRFN2	LRFN2	239.559941745993	-2.86796538541973	0.661082628921373	-4.33828580566263	1.43598339966345e-05	0.000167395770459732	DOWN
NPTN	NPTN	5310.69336061551	-1.85339087598396	0.337814754991783	-5.48641185323313	4.10179951910836e-08	1.80650533389869e-06	DOWN
UNC5D	UNC5D	519.936016041786	-2.26772240451044	0.752323524333819	-3.01429149981519	0.00257580189507841	0.00980117896823431	DOWN
MAPK13	MAPK13	302.387008828245	-2.03223859617185	0.499974470413623	-4.06468473178361	4.80974313611955e-05	0.000423217252060848	DOWN
BAG4	BAG4	1476.46784237026	-1.20538510651452	0.237969081687321	-5.06530133228961	4.07754830051889e-07	1.03776363566171e-05	DOWN
HIAT1	HIAT1	2138.09111930516	-0.805818435019881	0.212142573285886	-3.79847582000407	0.000145588629086041	0.00101478884108402	DOWN
B3GNT7	B3GNT7	249.897612883118	-1.57690377398242	0.741700078295106	-2.12606661388946	0.0334977133349613	0.0769389200073702	DOWN
EIF4A2	EIF4A2	22425.1094308452	-0.814544955031538	0.209774696115067	-3.88295142415432	0.000103196189744675	0.000776064792070075	DOWN
SST	SST	524.580893739948	-3.48203327514703	0.847756149222811	-4.10735242479717	4.00220326510077e-05	0.000369104235515144	DOWN
NTAN1	NTAN1	473.704261148578	-0.505691255218771	0.227682323346691	-2.22103871651361	0.0263483391982147	0.0636738947844535	DOWN
NMNAT2	NMNAT2	5229.56300757867	-1.63029167965003	0.537476461210114	-3.03323363404506	0.00241948201876327	0.00932237563111038	DOWN
ZFYVE9	ZFYVE9	2458.4592799194	-1.11729200526276	0.24933068063339	-4.48116534405007	7.42365687724762e-06	9.88336576206889e-05	DOWN
ATP2B2	ATP2B2	6601.97539291996	-1.87116498164722	0.515621053220825	-3.6289538023302	0.000284572155744423	0.0017052089247236	DOWN
SLC6A1	SLC6A1	13548.7908178962	-0.823600157905237	0.395457175852167	-2.0826532130324	0.0372828450191281	0.0838404252476541	DOWN
TMEM171	TMEM171	18.3761133490721	-3.01346719270754	0.738272848059749	-4.08177979269753	4.46921321106814e-05	0.000401949883640043	DOWN
KLHL40	KLHL40	4.54203632772086	-1.21225877668779	0.564731732035774	-2.146609988282	0.03182434406288	0.0738598012730681	DOWN
SYN2	SYN2	5418.07230513038	-3.31876590593846	0.77188394332146	-4.29956593170941	1.71132959949858e-05	0.000192444717895614	DOWN
CDCP2	CDCP2	2.61507911521755	-1.12748274919354	0.568116796630494	-1.98459675172544	0.0471893540362359	0.100937106756686	DOWN
STEAP2	STEAP2	911.676645209115	-1.51838163744922	0.523568499340846	-2.9000630086814	0.00373087654685999	0.0131410368745948	DOWN
SSBP3	SSBP3	5794.89150979992	-1.34160958559055	0.278695302041778	-4.81389379642084	1.48017491634375e-06	2.84368912174104e-05	DOWN
HTR5A	HTR5A	139.647019239137	-2.8179957304131	0.99075561765129	-2.84428942940895	0.00445105955277431	0.0151800389276581	DOWN
IL34	IL34	450.086703039374	-2.43157687307641	0.561913868125906	-4.32731244236097	1.50939779048655e-05	0.000174029541557944	DOWN
CACNA1D	CACNA1D	655.81306393228	-1.20608923587107	0.37436170345968	-3.22172173255155	0.0012742282382805	0.00558529714877308	DOWN
CACNA2D3	CACNA2D3	634.935778438508	-1.99252595908879	0.646505193307502	-3.08199528745482	0.0020561809264494	0.00815318755696956	DOWN
FAM81A	FAM81A	1033.35691338633	-1.67250648514752	0.56646787720568	-2.95251779041347	0.00315193907195997	0.0115354541691952	DOWN
MUM1L1	MUM1L1	185.50101280868	-2.38626147742405	0.701628050777151	-3.401034885622	0.000671312601702268	0.00338121856241083	DOWN
KCNJ6	KCNJ6	416.751744707194	-2.62196195810202	0.783056507200617	-3.34836877542259	0.00081288766352474	0.00393333957410772	DOWN
ETS2	ETS2	3686.90392160565	-1.18462623736429	0.287688294203048	-4.11774222738515	3.82602299457408e-05	0.000356559977195997	DOWN
PALM2-AKAP2	PALM2-AKAP2	15.1710846178657	-1.96704413094377	0.745602493402232	-2.63819414279051	0.00833488495119355	0.025070049813968	DOWN
C9orf91	C9orf91	1561.67214888444	-1.38637115359234	0.28123196970295	-4.92963568493543	8.2383101534587e-07	1.79772077190869e-05	DOWN
BRAF	BRAF	2087.62308168186	-0.843771209026728	0.19414811545823	-4.34601802358603	1.38631183102081e-05	0.000162843370234395	DOWN
CABP1	CABP1	1416.25473901954	-2.16512962157889	0.736717431105186	-2.93888746236244	0.00329392652385076	0.0119308465974479	DOWN
FAM213B	FAM213B	2167.39439189017	-0.820623799942404	0.273720450945436	-2.99803612447646	0.00271725462846744	0.0102642077488384	DOWN
LDLRAP1	LDLRAP1	1055.20777407607	-0.976562688847262	0.486762129283206	-2.00624212546141	0.0448304214270236	0.0967873478345108	DOWN
AGAP1	AGAP1	6700.77716322007	-1.39730758253752	0.289252975253735	-4.83074575572401	1.36022606142819e-06	2.65251944556888e-05	DOWN
EXTL1	EXTL1	909.351724221357	-2.03536298210746	0.578973291257563	-3.51546956110279	0.000438977078137335	0.00238475534751065	DOWN
SLC30A2	SLC30A2	4.93982095299665	-1.68142241838722	0.498060653634803	-3.37593906709222	0.000735642094987381	0.00363788063859488	DOWN
TRIM63	TRIM63	10.9812935232735	-1.95919726730428	0.892256123091062	-2.19577901075869	0.0281077646874275	0.0669960383089835	DOWN
DUSP2	DUSP2	175.992828625888	-2.51463734106761	0.59246813912004	-4.24434188951065	2.19235882263264e-05	0.000232875998867552	DOWN
PTPDC1	PTPDC1	544.158942698046	-1.4209131509031	0.335503002432687	-4.23517268280835	2.28376137725569e-05	0.000240149458861457	DOWN
GALNT14	GALNT14	307.112446595319	-1.57692915356137	0.5527021515133	-2.85312649723496	0.00432913850623549	0.0148362268027591	DOWN
TPRG1L	TPRG1L	3423.40446767079	-1.92031165166009	0.384931049607468	-4.98871591059833	6.07819532799959e-07	1.41027508655704e-05	DOWN
CNNM4	CNNM4	838.249105606824	-0.730980484750659	0.174570668074578	-4.18730416061867	2.8228741360759e-05	0.000282086735351471	DOWN
MRAS	MRAS	7162.28872210096	-0.969107306851877	0.263615058363871	-3.67622135422252	0.000236714147454758	0.00147152771321137	DOWN
ESYT3	ESYT3	123.697478683391	-2.04053832842245	0.589669828509585	-3.4604760660385	0.000539221165316661	0.00281849360330954	DOWN
CLSTN2	CLSTN2	4745.1686095384	-1.598478967458	0.498125805025553	-3.20898646753704	0.00133203761308964	0.00578729041243258	DOWN
SLC13A3	SLC13A3	533.178420633797	-1.75049930310356	0.558213458189347	-3.13589591476634	0.00171329998473211	0.00706772906394258	DOWN
GPRASP2	GPRASP2	1969.96642849229	-1.79836187275026	0.364325384470056	-4.93614211199183	7.96830542284153e-07	1.75240385752922e-05	DOWN
RHBDL2	RHBDL2	159.451036965428	-1.61387295540759	0.483672960446524	-3.3367028702983	0.000847785304787384	0.0040534134130254	DOWN
SHROOM4	SHROOM4	1122.8750529597	-0.859866241802097	0.361168064866162	-2.38079256016375	0.0172754371134933	0.045241744019625	DOWN
KCNB1	KCNB1	5080.27038197356	-0.965945255995626	0.415497575597983	-2.32479155770149	0.0200831086532958	0.0510798969788592	DOWN
SPATA2	SPATA2	2342.89595972531	-0.799838666803083	0.196312777382315	-4.07430773212185	4.6151423008388e-05	0.000411086290660423	DOWN
TSR2	TSR2	4174.19173464226	-0.682882834080396	0.192870290521833	-3.54063257867647	0.000399169030837319	0.00221924298357412	DOWN
PPP1R9A	PPP1R9A	3223.48639967361	-0.742586999400164	0.289677536932657	-2.56349528259348	0.0103624109060767	0.0299457164919826	DOWN
GDPD5	GDPD5	630.285595985895	-0.866797829713552	0.368506992379331	-2.35218828309584	0.0186633252478132	0.0481291805962563	DOWN
DYNC1I1	DYNC1I1	1877.842107839	-2.42378642521023	0.590464362974304	-4.10488181369839	4.04521636749001e-05	0.000372257008656964	DOWN
SLC45A3	SLC45A3	737.307564924088	-1.5683323906251	0.672287805826146	-2.3328288525148	0.0196571297139126	0.0502160327145657	DOWN
NBL1	NBL1	1525.31577912687	-1.01343084267952	0.41217901497417	-2.45871528113345	0.0139435149852583	0.0380150655845057	DOWN
HTR6	HTR6	26.3069864572159	-2.23453761417425	0.842238520948045	-2.65309358168396	0.00797577548947672	0.0242144314176554	DOWN
SPATA2L	SPATA2L	628.096340923991	-0.873614495502338	0.268992041748903	-3.24773361257221	0.00116328125044383	0.00519106564351496	DOWN
NPM2	NPM2	401.478467660879	-2.48062640808479	0.735041736914134	-3.37481027743949	0.000738665952516852	0.00364748749621026	DOWN
PINK1	PINK1	5345.3399639544	-0.882849983186547	0.284480181775689	-3.10337956646368	0.00191324086782179	0.00770595677135097	DOWN
DMTN	DMTN	4471.98916172592	-2.67788062573801	0.687477539187905	-3.89522635008745	9.81070690927471e-05	0.000745772889344957	DOWN
ADAMTS4	ADAMTS4	1629.83033516857	-2.01066671167438	0.607624085297075	-3.30906354821557	0.000936085876437007	0.00436546767037308	DOWN
SLC5A11	SLC5A11	548.736761597325	-2.31648484516007	0.778618478039804	-2.97512184785532	0.00292872191402639	0.0108646758842747	DOWN
TOMM40L	TOMM40L	1399.21722810398	-0.568824556135888	0.184042350136518	-3.0907264317911	0.00199667500838493	0.00797157728791406	DOWN
CDC42SE2	CDC42SE2	4681.07135504764	-0.645093741468365	0.169170836330795	-3.81326802810713	0.000137141244526949	0.000968717970134247	DOWN
SYNJ1	SYNJ1	3516.26884509441	-1.76034087196099	0.348675745856377	-5.04864732600613	4.44949269954661e-07	1.10536145590504e-05	DOWN
SV2A	SV2A	10892.6050279872	-1.72207816490846	0.332360710702792	-5.1813529982742	2.20282158081263e-07	6.49601301138941e-06	DOWN
CSRP1	CSRP1	18451.4194854856	-1.3586703325171	0.537806849675733	-2.52631652671642	0.0115265577647097	0.032622479257571	DOWN
UBE2Z	UBE2Z	4559.01624607157	-0.684968732024639	0.125480055526745	-5.45878569426235	4.79401979597568e-08	2.05764696993684e-06	DOWN
CBR1	CBR1	3598.90915002103	-1.31975394664143	0.590063739446541	-2.23662946630022	0.0253105674095913	0.0615655540058683	DOWN
[truncated: 1,435 more rows]
