# Supplementary material for: The Comprehensive Analysis of m6A-Associated Anoikis Genes in Low-Grade Gliomas
Source: Brain Sci. 2023 Sep 12;13(9):1311. doi: 10.3390/brainsci13091311 (PMC10527396; doi:10.3390/brainsci13091311)
Supplement: Supplementary file 1 [file brainsci-13-01311-s001.zip › Downregulated genes/M6A_DEG_gene_FC_down.csv]

	row	baseMean	log2FoldChange	lfcSE	stat	pvalue	padj	change
ALKBH5	ALKBH5	5135.267129	-0.534104945	0.119230683	-4.479593094	7.48E-06	9.93E-05	DOWN
