# Supplementary material for: The Comprehensive Analysis of m6A-Associated Anoikis Genes in Low-Grade Gliomas
Source: Brain Sci. 2023 Sep 12;13(9):1311. doi: 10.3390/brainsci13091311 (PMC10527396; doi:10.3390/brainsci13091311)
Supplement: Supplementary file 1 [file brainsci-13-01311-s001.zip › Table S1.csv]

gene	row	baseMean	log2FoldChange	lfcSE	stat	pvalue	padj	change
TSPAN6	TSPAN6	3314.230038	2.357305831	0.267248288	8.820658307	1.14E-18	2.74E-15	UP
C1orf112	C1orf112	277.2156901	1.10107575	0.272398127	4.042156095	0.000053	0.000455384	UP
STPG1	STPG1	360.1869063	-2.172844276	0.610467033	-3.559314685	0.000371824	0.00209974	DOWN
NIPAL3	NIPAL3	3778.709474	-2.014095492	0.485311647	-4.15010747	0.0000332	0.000319587	DOWN
ENPP4	ENPP4	2188.151096	-1.044673395	0.34294341	-3.046197603	0.002317555	0.009003342	DOWN
ANKIB1	ANKIB1	7617.22245	0.600635676	0.223690316	2.685121494	0.007250345	0.022415471	UP
RAD52	RAD52	801.9645943	0.540313114	0.274377573	1.969232061	0.048926449	0.103823291	UP
LAP3	LAP3	5480.020707	0.612620535	0.309180044	1.981436215	0.047542376	0.101537705	UP
CD99	CD99	19514.79583	2.312318753	0.534152121	4.328951737	0.000015	0.000173213	UP
HECW1	HECW1	1012.919492	-1.996464464	0.611869877	-3.262890588	0.001102821	0.00497719	DOWN
KLHL13	KLHL13	1276.92982	1.188144483	0.314079173	3.782945778	0.000154983	0.001060981	UP
CYP26B1	CYP26B1	596.60981	-2.474805439	0.758677766	-3.261998109	0.001106299	0.004986918	DOWN
ICA1	ICA1	697.3608386	-1.435379192	0.360073993	-3.986345085	0.0000671	0.000548896	DOWN
DBNDD1	DBNDD1	1591.194609	-1.251030554	0.515899703	-2.424949164	0.015310531	0.041154179	DOWN
ALS2	ALS2	2387.605595	-0.50072891	0.152792865	-3.277174687	0.001048515	0.004773643	DOWN
TFPI	TFPI	853.9805618	2.825874554	0.716878831	3.941913797	0.0000808	0.000638048	UP
MTMR7	MTMR7	814.2644094	-1.439720966	0.466964179	-3.083150769	0.002048214	0.008131152	DOWN
SARM1	SARM1	1463.569698	0.604217476	0.220351621	2.742060499	0.00610551	0.019549684	UP
AK2	AK2	3263.730644	0.681272939	0.252882061	2.694034277	0.00705929	0.021949514	UP
CD38	CD38	3919.685766	2.24736478	0.544076358	4.13060547	0.0000362	0.000340569	UP
FKBP4	FKBP4	6514.083736	-0.602316728	0.194494222	-3.096836104	0.00195598	0.007833207	DOWN
RBM6	RBM6	6158.237897	0.595990998	0.263053702	2.265662843	0.023472034	0.057850128	UP
CAMKK1	CAMKK1	2111.292398	-2.846766979	0.660627076	-4.309189075	0.0000164	0.000185996	DOWN
RECQL	RECQL	968.0100041	0.99419021	0.327432151	3.036324341	0.002394816	0.009254469	UP
ZMYND10	ZMYND10	317.829951	1.295402301	0.604037209	2.14457368	0.031986949	0.074192032	UP
ARX	ARX	264.9322846	-2.460448507	0.730137119	-3.369844435	0.000752106	0.003698697	DOWN
ST7	ST7	2471.165077	0.987239561	0.230033179	4.291726812	0.0000177	0.000197272	UP
CDC27	CDC27	3108.655694	-0.574384195	0.128699456	-4.462988534	0.00000808	0.000105768	DOWN
SLC4A1	SLC4A1	11.97056582	-1.840600346	0.698708308	-2.634290053	0.008431343	0.025247628	DOWN
HCCS	HCCS	752.7780441	-0.851260141	0.175513514	-4.850111653	0.00000123	0.0000248	DOWN
DVL2	DVL2	2761.94508	0.872254069	0.183669337	4.749045654	0.00000204	0.0000364	UP
POLR2J	POLR2J	2560.641283	1.115396428	0.277733097	4.016073125	0.0000592	0.000497597	UP
ACSM3	ACSM3	23.79112324	0.680155504	0.29645793	2.294273267	0.021774807	0.054414437	UP
AC004381.6	AC004381.6	403.3374564	0.682380374	0.340111493	2.006343179	0.044819646	0.096776471	UP
COPZ2	COPZ2	619.4450048	0.948751877	0.446540591	2.124671072	0.033614069	0.077164142	UP
PRKAR2B	PRKAR2B	1551.640963	-1.582151741	0.432181611	-3.660849288	0.000251381	0.001540802	DOWN
BZRAP1	BZRAP1	5900.96986	-1.237022773	0.405959258	-3.047159906	0.002310148	0.008978703	DOWN
MPO	MPO	32.9870084	-2.170236339	0.738621638	-2.938224697	0.003300977	0.011952169	DOWN
CROT	CROT	1379.419968	0.883319161	0.33615058	2.627748432	0.008595205	0.025647254	UP
ABCB4	ABCB4	152.8682392	1.53433366	0.428402103	3.581526907	0.000341592	0.001969232	UP
RHBDD2	RHBDD2	10024.38113	-1.176448297	0.250287918	-4.700379887	0.0000026	0.0000439	DOWN
SOX8	SOX8	45075.50255	2.03405958	0.507185821	4.010481952	0.0000606	0.000506499	UP
MYCBP2	MYCBP2	6190.545195	-1.318804652	0.330304789	-3.992690072	0.0000653	0.000538588	DOWN
PDK2	PDK2	2400.213224	-0.935714623	0.219905685	-4.255072452	0.0000209	0.000224386	DOWN
GDE1	GDE1	4382.64778	-0.665187577	0.167423177	-3.973091342	0.0000709	0.000573964	DOWN
YBX2	YBX2	48.86780165	-1.545476515	0.59252796	-2.608276098	0.009099952	0.026877604	DOWN
KRT33A	KRT33A	6.996034763	2.286648205	1.106825459	2.065951941	0.038833018	0.086610517	UP
MAP3K14	MAP3K14	1070.28256	0.644472302	0.280076834	2.301055371	0.021388501	0.053663728	UP
CACNG3	CACNG3	770.3567596	-3.034479386	1.025662336	-2.958555931	0.003090841	0.011351255	DOWN
TMEM132A	TMEM132A	10485.7668	-0.760240778	0.320377732	-2.372951369	0.017646587	0.045971063	DOWN
CX3CL1	CX3CL1	7090.81937	-0.87927409	0.311100247	-2.826336847	0.004708372	0.015884165	DOWN
CACNA1G	CACNA1G	858.9402192	-2.050818901	0.648412509	-3.162830565	0.001562432	0.006542977	DOWN
MAP3K9	MAP3K9	824.22717	-2.43720282	0.653448577	-3.729754579	0.000191666	0.001255545	DOWN
BAIAP2L1	BAIAP2L1	56.71107306	-1.350975476	0.363832702	-3.713177696	0.000204673	0.001315711	DOWN
ETV1	ETV1	18662.82429	3.07047023	0.496370148	6.185847886	6.18E-10	6.37E-08	UP
ALDH3B1	ALDH3B1	684.1605037	1.009592123	0.379466879	2.660553997	0.007801222	0.023815793	UP
TTC22	TTC22	10.12104712	-2.440578361	0.757691755	-3.221070238	0.001277128	0.005588224	DOWN
USH1C	USH1C	2902.086059	1.851994422	0.76899999	2.408315274	0.016026334	0.042618983	UP
DBF4	DBF4	485.4232181	1.313610932	0.326855111	4.018939551	0.0000585	0.000493244	UP
TBXA2R	TBXA2R	149.9799322	0.95749753	0.411687611	2.325786604	0.020029938	0.050975406	UP
GTF2IRD1	GTF2IRD1	1824.371628	0.641848038	0.183965716	3.488954642	0.000484913	0.002589275	UP
ARHGAP44	ARHGAP44	1132.533227	-2.411933511	0.587209968	-4.107446472	0.00004	0.000369104	DOWN
SCIN	SCIN	1649.811371	1.584934235	0.715390603	2.215480925	0.026727072	0.064496746	UP
CDKL3	CDKL3	145.961866	0.516921297	0.1844663	2.8022533	0.005074701	0.016870331	UP
UPP2	UPP2	94.41633747	-1.32628343	0.453394386	-2.925231256	0.003442003	0.012332139	DOWN
MARK4	MARK4	2915.428762	-0.912276963	0.203108617	-4.491571925	0.00000707	0.000095	DOWN
PAFAH1B1	PAFAH1B1	15939.53079	-0.960168985	0.162422742	-5.911542771	3.39E-09	0.000000233	DOWN
GAS7	GAS7	11776.75553	-2.139071098	0.505586693	-4.230869062	0.0000233	0.000244046	DOWN
MATK	MATK	613.1922415	-2.307831301	0.653569416	-3.531118878	0.000413806	0.002278092	DOWN
TKTL1	TKTL1	152.9830953	2.598050961	0.740705245	3.507536875	0.000452276	0.002442839	UP
PAX6	PAX6	2668.490643	0.785023597	0.334147502	2.34933253	0.018807102	0.048418529	UP
LUC7L	LUC7L	4553.181682	0.626902072	0.295880202	2.118769916	0.034109916	0.078097493	UP
CACNA2D2	CACNA2D2	739.5398106	-0.901068694	0.42822096	-2.104214362	0.035359752	0.080286486	DOWN
BAIAP3	BAIAP3	5114.065692	-1.43164398	0.558542153	-2.563179826	0.010371831	0.029954241	DOWN
SELE	SELE	63.14629324	-2.888799654	1.261407728	-2.290139492	0.022013232	0.054839638	DOWN
DNAJC11	DNAJC11	1719.775747	-0.559281975	0.178226064	-3.138048168	0.001700769	0.007026347	DOWN
FMO3	FMO3	95.34026442	1.171797694	0.499271007	2.347017305	0.018924376	0.048653616	UP
MYLIP	MYLIP	1021.255338	-0.547423524	0.257248767	-2.127992804	0.03333768	0.076665302	DOWN
NOX1	NOX1	81.82630195	1.034160256	0.260567312	3.968879478	0.0000722	0.000582805	UP
E2F2	E2F2	237.5663104	4.599155823	0.775965906	5.927007598	3.09E-09	0.000000216	UP
SYN1	SYN1	6868.066659	-2.794208382	0.687513441	-4.064223646	0.0000482	0.000423834	DOWN
CDKL5	CDKL5	1753.659683	-2.592558371	0.54566084	-4.751226733	0.00000202	0.0000363	DOWN
CAMK1G	CAMK1G	669.2647386	-2.743958452	0.974839132	-2.81478078	0.004881052	0.016323073	DOWN
DLEC1	DLEC1	366.2589401	1.660436205	0.63895679	2.59866744	0.009358639	0.027502008	UP
CYB561	CYB561	1130.052162	-1.538459013	0.456246616	-3.371989967	0.000746272	0.003677508	DOWN
AASS	AASS	1581.242453	1.112048043	0.342556399	3.246321033	0.001169069	0.00520956	UP
CRY1	CRY1	1880.816655	0.54031501	0.196700928	2.746885928	0.006016406	0.019348852	UP
PGLYRP1	PGLYRP1	4.603677079	-1.365769692	0.515421239	-2.649812598	0.008053643	0.024411294	DOWN
NFIX	NFIX	33572.68018	0.829884822	0.234533931	3.538442469	0.000402495	0.002232583	UP
ST3GAL1	ST3GAL1	1188.076089	-0.80892008	0.287022122	-2.818319628	0.004827573	0.016193856	DOWN
MMP25	MMP25	193.1690825	1.994894122	0.52747456	3.781972202	0.000155591	0.001063608	UP
IL32	IL32	466.1105743	1.554424268	0.598631108	2.596631295	0.009414292	0.02761548	UP
PKD1	PKD1	8464.929555	-0.877323338	0.252959537	-3.468235863	0.000523887	0.002753423	DOWN
MAPK8IP2	MAPK8IP2	6894.433681	-1.673426041	0.423639178	-3.950121064	0.0000781	0.000620625	DOWN
RHOBTB2	RHOBTB2	3328.062012	-1.232025561	0.286974781	-4.293149234	0.0000176	0.000196652	DOWN
RPS20	RPS20	29095.56558	1.281433428	0.282251869	4.540035218	0.00000562	0.0000798	UP
REV3L	REV3L	3940.078004	0.928965485	0.295238224	3.146494629	0.001652403	0.006861825	UP
PAX7	PAX7	35.48711724	-2.769318422	1.011031635	-2.739101653	0.006160732	0.019696594	DOWN
MLXIPL	MLXIPL	584.5681053	-1.251527794	0.525604699	-2.381119872	0.017260094	0.045215289	DOWN
RANBP9	RANBP9	3401.547111	-0.626530903	0.143187998	-4.375582542	0.0000121	0.000146337	DOWN
DYRK4	DYRK4	1238.95632	0.580667946	0.248942531	2.332538136	0.019672399	0.050239823	UP
HHATL	HHATL	1786.358755	-1.688843978	0.630997996	-2.676464886	0.007440336	0.022933262	DOWN
NCAPD2	NCAPD2	3399.541691	0.668189896	0.305064556	2.190322938	0.028500824	0.067768805	UP
GIPR	GIPR	100.8423967	-1.72075761	0.590129534	-2.915898139	0.003546663	0.012630837	DOWN
NISCH	NISCH	10271.06816	-1.177546618	0.180510299	-6.523431777	6.87E-11	1.02E-08	DOWN
STAB1	STAB1	4608.711723	1.342971262	0.509388497	2.636438141	0.008378147	0.025151986	UP
SLC6A13	SLC6A13	184.3231327	-1.757963746	0.505482478	-3.477793638	0.000505559	0.002674156	DOWN
IDS	IDS	24594.85089	-2.017696517	0.481349524	-4.19174927	0.0000277	0.000277932	DOWN
PRSS3	PRSS3	199.6810773	-2.808310725	0.708401182	-3.96429424	0.0000736	0.000591573	DOWN
CD4	CD4	2989.377655	1.004985339	0.424910952	2.365166948	0.018021945	0.0467415	UP
LRRC23	LRRC23	1400.258431	0.854248779	0.348086785	2.454125853	0.014122754	0.038410613	UP
BTK	BTK	498.3131655	1.195784091	0.456576239	2.619023922	0.008818176	0.026173676	UP
FYN	FYN	22057.47516	0.985351825	0.201621602	4.887134194	0.00000102	0.0000214	UP
HIVEP2	HIVEP2	3159.049803	-1.342736736	0.361156048	-3.717885231	0.000200897	0.001297902	DOWN
CLCN6	CLCN6	4654.543058	-0.566140739	0.170029283	-3.329666104	0.000869502	0.004136141	DOWN
MRC2	MRC2	4133.769238	1.36915093	0.545045639	2.511993183	0.012005141	0.033734503	UP
NME2	NME2	168.0599109	1.072082011	0.395977609	2.707430887	0.006780619	0.021259382	UP
SLC6A7	SLC6A7	424.3027569	-3.274064466	1.085536697	-3.016079029	0.002560665	0.009754584	DOWN
BTBD7	BTBD7	1805.218498	0.645956286	0.201521881	3.205390325	0.001348794	0.005842697	UP
APBA3	APBA3	865.2982197	0.524351036	0.225849801	2.321680307	0.020250156	0.051395283	UP
MKS1	MKS1	1029.834946	0.980836062	0.179911262	5.451776896	4.99E-08	0.00000212	UP
ABHD5	ABHD5	899.5639455	1.028985606	0.22599433	4.553147891	0.00000528	0.0000759	UP
KAL1	KAL1	5594.655365	1.445028699	0.44587632	3.240873387	0.001191641	0.005281293	UP
MBTD1	MBTD1	1768.768615	0.84480743	0.239331692	3.529860266	0.000415779	0.002287443	UP
PTBP1	PTBP1	7428.690755	1.410439418	0.22673066	6.220770571	4.95E-10	5.32E-08	UP
DPF1	DPF1	1614.774605	-1.139847993	0.333799964	-3.414763682	0.000638374	0.003247312	DOWN
SYT7	SYT7	2773.267368	-3.029820761	0.764747908	-3.961855574	0.0000744	0.000596512	DOWN
ANLN	ANLN	4737.178958	-1.333306661	0.601376939	-2.217089772	0.026616958	0.064267799	DOWN
QPCTL	QPCTL	422.4843834	-0.633737783	0.249830098	-2.53667508	0.011191077	0.031833235	DOWN
TYROBP	TYROBP	2660.426986	1.297608834	0.492141203	2.636659611	0.00837268	0.025151986	UP
TMEM159	TMEM159	290.8176098	-0.856105232	0.434191402	-1.971723134	0.048641221	0.103361063	DOWN
BRCA1	BRCA1	654.9721852	0.866244408	0.332491101	2.60531607	0.009178954	0.027068286	UP
CD22	CD22	477.0245913	-2.669171247	0.767509172	-3.477705992	0.000505724	0.002674156	DOWN
SEMA3B	SEMA3B	3961.626086	-1.696424725	0.451389687	-3.758226589	0.000171122	0.001149078	DOWN
LTF	LTF	1105.473001	3.437366875	1.267888518	2.711095515	0.006706131	0.021088459	UP
EXTL3	EXTL3	6310.922613	-0.519088707	0.19622862	-2.645326193	0.00816122	0.024684142	DOWN
NR1H4	NR1H4	39.32939637	2.678643158	0.864748872	3.097596591	0.001950968	0.007822422	UP
EHD3	EHD3	4198.952828	-1.777088565	0.378624744	-4.693535209	0.00000269	0.0000451	DOWN
MAN2B2	MAN2B2	3094.602051	-0.512855582	0.19678917	-2.606116897	0.00915752	0.027023977	DOWN
SLC7A14	SLC7A14	2827.160636	-1.722220886	0.610618695	-2.820452275	0.004795601	0.016104358	DOWN
CLDN11	CLDN11	5094.667362	-2.107245762	0.704932235	-2.989288411	0.00279628	0.010502707	DOWN
PGM3	PGM3	2937.906552	0.963763396	0.204983539	4.701662401	0.00000258	0.0000438	UP
DDX11	DDX11	1012.043318	1.141819192	0.417834442	2.732707207	0.006281615	0.01997705	UP
TACC3	TACC3	1200.059917	2.039704902	0.600291319	3.397858403	0.000679156	0.003410538	UP
MDH1	MDH1	8868.824473	-1.566876685	0.312447525	-5.014847485	0.000000531	0.0000126	DOWN
WAS	WAS	860.7788934	1.102070607	0.406289404	2.712526084	0.006677253	0.021029107	UP
DPEP1	DPEP1	110.1309548	4.590580089	1.050657272	4.369246004	0.0000125	0.000149896	UP
BID	BID	4291.117523	0.94893186	0.273775489	3.466095024	0.000528077	0.002769775	UP
NPC1L1	NPC1L1	13.34673702	1.433539198	0.702173573	2.04157384	0.041193822	0.090599157	UP
STMN4	STMN4	6176.01505	-1.53970736	0.45632398	-3.374153947	0.000740429	0.003655126	DOWN
NUDCD3	NUDCD3	10243.61788	-0.795142474	0.169539516	-4.690012652	0.00000273	0.0000457	DOWN
CLCA4	CLCA4	173.5235209	-1.618870529	0.824885126	-1.962540573	0.049699582	0.105014724	DOWN
ATP2C1	ATP2C1	7127.106441	-0.506426119	0.155302352	-3.260904377	0.001110575	0.004998179	DOWN
SLC38A5	SLC38A5	3880.200285	1.369903186	0.359019669	3.815677253	0.00013581	0.000963703	UP
SLC11A1	SLC11A1	1360.439965	1.474946496	0.710729701	2.075256592	0.03796276	0.085090259	UP
WWTR1	WWTR1	4146.39813	1.546584778	0.539325866	2.867625816	0.004135643	0.014289232	UP
TTC27	TTC27	740.1935463	0.758475576	0.160448971	4.727207493	0.00000228	0.0000396	UP
VSIG2	VSIG2	45.05605426	-1.621832519	0.52537206	-3.087017076	0.00202176	0.008045068	DOWN
PHLDB1	PHLDB1	10336.27996	-0.759007826	0.289253356	-2.624024265	0.008689759	0.025892751	DOWN
SYT13	SYT13	2124.126219	-2.779991282	0.870205349	-3.194638238	0.001400062	0.00600464	DOWN
CD74	CD74	49077.03983	1.2286854	0.624540293	1.967343685	0.049143602	0.104179248	UP
NCDN	NCDN	12008.22248	-2.531046816	0.578504903	-4.37515188	0.0000121	0.000146521	DOWN
MNAT1	MNAT1	906.7608453	0.669492577	0.227129819	2.947620796	0.003202296	0.011671636	UP
SAMD4A	SAMD4A	4604.946475	0.770409933	0.3924207	1.963224502	0.049620094	0.104859902	UP
RUNX3	RUNX3	176.020709	1.416176094	0.531535716	2.664310321	0.007714636	0.023608577	UP
NRXN3	NRXN3	1773.031938	-2.710217629	0.663812757	-4.082804378	0.0000445	0.000400935	DOWN
CPS1	CPS1	1113.671824	1.167274527	0.528526742	2.208543929	0.027206379	0.065354201	UP
FHL1	FHL1	23694.85551	1.149299522	0.224692638	5.114985229	0.000000314	0.00000843	UP
GABRA1	GABRA1	1875.821747	-2.937127238	1.014020516	-2.89651658	0.003773307	0.01324072	DOWN
SLC45A4	SLC45A4	981.7823351	-1.254521334	0.337469582	-3.717435295	0.000201256	0.001299188	DOWN
GRAMD1B	GRAMD1B	4584.001427	-0.951558469	0.379767483	-2.505634401	0.012223193	0.034192508	DOWN
RB1CC1	RB1CC1	4975.213873	-0.596960463	0.211818678	-2.818261675	0.004828444	0.016193856	DOWN
ALAS1	ALAS1	2515.007869	-0.651752958	0.174435899	-3.736346474	0.000186713	0.001230111	DOWN
AKAP11	AKAP11	7983.200917	-0.954380275	0.271025073	-3.52137263	0.000429319	0.002347407	DOWN
GLRX2	GLRX2	252.3542586	-0.806001383	0.208777141	-3.86058253	0.000113117	0.000836	DOWN
SNAPC1	SNAPC1	501.2376575	0.76483347	0.248435474	3.078600077	0.002079757	0.008233122	UP
DERA	DERA	1861.783129	1.423752654	0.219243992	6.493918682	8.36E-11	1.22E-08	UP
GCLM	GCLM	929.8177189	-0.694547728	0.325293995	-2.135138487	0.0327497	0.075560379	DOWN
CCDC28A	CCDC28A	854.5593214	-0.964962745	0.255867184	-3.771342346	0.000162372	0.001101281	DOWN
RRAGD	RRAGD	5101.397693	1.026618105	0.273433253	3.754547382	0.000173655	0.001161004	UP
NR1H3	NR1H3	1029.712112	0.913753382	0.232551969	3.929243799	0.0000852	0.000666379	UP
TOMM34	TOMM34	1969.720905	-0.933753696	0.221801496	-4.209862036	0.0000256	0.000261861	DOWN
KPNA6	KPNA6	4054.015276	-0.70621712	0.199229756	-3.544737154	0.000393005	0.002191473	DOWN
VIM	VIM	49614.7189	1.899342893	0.642903242	2.954321536	0.003133573	0.01148048	UP
CD44	CD44	13547.28207	1.807177649	0.606511559	2.979626064	0.002886005	0.010746385	UP
AGPAT4	AGPAT4	3278.777041	-1.062963099	0.258720352	-4.108540717	0.0000398	0.000368015	DOWN
SLAMF7	SLAMF7	39.40499802	2.036062726	0.870961854	2.337717451	0.01940191	0.049669362	UP
BTN3A1	BTN3A1	1742.112643	1.383591217	0.315534007	4.384919484	0.0000116	0.000141824	UP
IFNGR1	IFNGR1	5550.050638	0.727664575	0.246974177	2.946318448	0.003215811	0.011708247	UP
VRK2	VRK2	198.6135868	-1.03087318	0.451101389	-2.285236099	0.022298988	0.055428724	DOWN
TNFRSF1B	TNFRSF1B	2122.477351	0.847814356	0.422907528	2.004727509	0.044992186	0.097037232	UP
VEZT	VEZT	2675.18203	-0.587838463	0.134089386	-4.38392987	0.0000117	0.000142058	DOWN
ARNTL2	ARNTL2	375.8621423	-1.328159085	0.468127378	-2.837174553	0.004551472	0.015460622	DOWN
HMGB3	HMGB3	2526.595512	0.729536911	0.27817191	2.622611721	0.008725865	0.025972807	UP
NUP160	NUP160	2503.890839	1.29402282	0.217431191	5.951413026	2.66E-09	0.000000193	UP
GRN	GRN	8552.075332	0.845756252	0.29174137	2.898993219	0.00374363	0.013174951	UP
FAM13B	FAM13B	2048.861228	-1.234672478	0.263513503	-4.685423945	0.00000279	0.0000463	DOWN
ARHGAP31	ARHGAP31	7841.53113	2.06960291	0.325221208	6.363677582	1.97E-10	0.000000026	UP
CENPQ	CENPQ	595.3256524	0.977368619	0.188857902	5.175153431	0.000000228	0.00000665	UP
SARS	SARS	9258.349719	-0.582262517	0.184139656	-3.162070199	0.001566518	0.00655683	DOWN
PNPLA6	PNPLA6	5658.97368	-0.722150849	0.161854047	-4.46174108	0.00000813	0.000106138	DOWN
ZCCHC8	ZCCHC8	1023.440976	0.699516213	0.174826225	4.001208697	0.000063	0.000523138	UP
LRRC7	LRRC7	647.0592695	-2.818247923	0.593570785	-4.747955925	0.00000205	0.0000366	DOWN
FUT8	FUT8	2043.717655	-1.034634199	0.268844867	-3.848443199	0.000118871	0.00086908	DOWN
ATP6V0A1	ATP6V0A1	12693.99363	-1.380142491	0.22683466	-6.084354539	1.17E-09	0.000000103	DOWN
APBA2	APBA2	10896.14267	-0.590240287	0.21260941	-2.776171978	0.005500311	0.017952639	DOWN
TMSB10	TMSB10	16857.51584	-0.890130997	0.416940112	-2.134913318	0.032768091	0.075582136	DOWN
RNF19A	RNF19A	6683.072221	0.913081421	0.382698364	2.385903645	0.017037214	0.04477777	UP
VCL	VCL	3696.125128	0.839802613	0.384514113	2.18406187	0.028957702	0.068555582	UP
DEPDC1B	DEPDC1B	134.302713	1.604424108	0.629104856	2.5503286	0.010762143	0.030862942	UP
DAPK2	DAPK2	438.5668721	-0.899332334	0.362280411	-2.482420537	0.013049317	0.035949025	DOWN
NSMAF	NSMAF	1879.277578	0.742426745	0.17002879	4.366476668	0.0000126	0.000151377	UP
ADSS	ADSS	1907.73929	-1.072152807	0.207897553	-5.157120858	0.000000251	0.00000719	DOWN
MYOM2	MYOM2	815.7501671	-1.993482723	0.370222588	-5.384551862	7.26E-08	0.00000278	DOWN
CYP46A1	CYP46A1	2026.121915	-2.141743062	0.467917277	-4.577183121	0.00000471	0.0000693	DOWN
TUBG2	TUBG2	3651.412882	-0.649725567	0.242499353	-2.67928784	0.007377894	0.022772245	DOWN
FLT4	FLT4	574.8131362	1.342723264	0.419504264	3.200738058	0.001370761	0.005913553	UP
VCAN	VCAN	25643.30216	2.692843085	0.407259138	6.612112132	3.79E-11	6.46E-09	UP
MSR1	MSR1	994.4845712	1.653843286	0.643392998	2.570502463	0.01015511	0.029412157	UP
RAI14	RAI14	1092.138106	0.722001787	0.266847885	2.705668012	0.006816716	0.021336893	UP
SOX30	SOX30	7.902175571	-1.300170798	0.49340705	-2.635087598	0.008411557	0.025215238	DOWN
BEST2	BEST2	4.533808893	2.210458004	0.862612427	2.562515835	0.010391685	0.029983463	UP
PHLPP2	PHLPP2	1619.621197	-1.041853127	0.257728484	-4.042444636	0.0000529	0.000455384	DOWN
SPDL1	SPDL1	682.8299119	0.78566498	0.194572081	4.037912192	0.0000539	0.000462233	UP
STAU2	STAU2	2660.999079	-1.151942787	0.233945861	-4.923971654	0.000000848	0.0000184	DOWN
CTNS	CTNS	1404.238237	0.51268291	0.175839077	2.915636956	0.003549633	0.012634565	UP
RTN4R	RTN4R	839.5873671	-2.198055307	0.565432721	-3.887386111	0.00010133	0.000764071	DOWN
INPP4A	INPP4A	3254.340288	-1.204006318	0.256173052	-4.699972576	0.0000026	0.000044	DOWN
RAB27B	RAB27B	1001.583879	-1.945385096	0.559362959	-3.477858274	0.000505437	0.002674156	DOWN
PARP3	PARP3	1940.218861	0.870120731	0.24040165	3.619445751	0.000295235	0.001751677	UP
TNC	TNC	14304.49371	2.515546443	0.608835965	4.131731024	0.000036	0.000339094	UP
TDP1	TDP1	638.5846458	-0.515059023	0.1883845	-2.734083878	0.006255411	0.019916245	DOWN
AP2S1	AP2S1	2723.12401	-0.953859144	0.27560771	-3.460930549	0.000538312	0.002815306	DOWN
JADE2	JADE2	2867.921465	-0.734848427	0.293773332	-2.501412988	0.012369884	0.034471369	DOWN
ADRB1	ADRB1	268.1481407	-1.955515429	0.526848364	-3.711723456	0.000205853	0.00131989	DOWN
CUL7	CUL7	1067.546671	-0.9731151	0.332711685	-2.924799893	0.003446778	0.012341382	DOWN
CNTLN	CNTLN	605.7048263	1.5949428	0.253316794	6.296237894	3.05E-10	3.61E-08	UP
OFD1	OFD1	1541.145662	0.704984245	0.237951791	2.962718805	0.00304935	0.011233115	UP
WDR37	WDR37	2479.423885	-0.792036264	0.224930196	-3.521253607	0.000429512	0.0023477	DOWN
CTPS2	CTPS2	1765.627676	1.518007975	0.186086288	8.157548778	3.42E-16	4.44E-13	UP
ATP6V1H	ATP6V1H	4263.507559	-1.511439336	0.255454668	-5.916663592	3.29E-09	0.000000228	DOWN
FAM214A	FAM214A	2749.433532	0.661205231	0.263377402	2.510485812	0.012056517	0.03383849	UP
TPR	TPR	7870.555482	0.700079546	0.160339363	4.366236301	0.0000126	0.000151435	UP
DTNBP1	DTNBP1	1081.642527	-1.103512575	0.271323651	-4.067144792	0.0000476	0.000420101	DOWN
XK	XK	219.8368812	-2.562907739	0.776700995	-3.299735364	0.00096776	0.004474831	DOWN
USP28	USP28	1036.704904	0.503858692	0.179810644	2.802162768	0.005076126	0.016871741	UP
TSPAN17	TSPAN17	1792.372544	-0.751348108	0.213982228	-3.511264075	0.000445981	0.00241558	DOWN
CC2D2A	CC2D2A	2048.986326	1.579447017	0.201130231	7.852857361	4.07E-15	3.43E-12	UP
ZNF800	ZNF800	1054.525885	0.63220579	0.182750242	3.45939783	0.000541385	0.002827268	UP
LMO3	LMO3	6458.085129	-1.015422373	0.500446574	-2.02903252	0.042454978	0.092892276	DOWN
GUCA1A	GUCA1A	23.84848848	-2.887992131	0.907997227	-3.180617786	0.001469614	0.006226939	DOWN
CELF2	CELF2	9727.865584	-0.637701236	0.238573737	-2.672973332	0.007518223	0.023129196	DOWN
R3HDM1	R3HDM1	2844.174199	-1.559515919	0.283042838	-5.509822938	3.59E-08	0.00000162	DOWN
COL9A2	COL9A2	3368.330394	-1.09680154	0.487577603	-2.249491229	0.02448126	0.059873843	DOWN
ERCC8	ERCC8	558.2905134	0.576318601	0.147367376	3.910761109	0.000092	0.000709302	UP
ADAMTS6	ADAMTS6	592.0581756	3.419691548	0.452249553	7.561514484	3.98E-14	2.32E-11	UP
TNFRSF9	TNFRSF9	12.63372844	1.639564021	0.735875392	2.228045725	0.025877466	0.062760762	UP
EPN3	EPN3	56.44802355	-1.738268065	0.729960885	-2.381316725	0.017250873	0.045212511	DOWN
RCN1	RCN1	5437.971539	1.308619384	0.222053604	5.893258916	3.79E-09	0.000000251	UP
ELN	ELN	4900.653914	1.777932518	0.485903544	3.659023563	0.000253178	0.001548883	UP
RFC2	RFC2	1453.731465	0.593809737	0.254780444	2.330672354	0.019770643	0.050437267	UP
NEDD4L	NEDD4L	2217.869905	-1.904140456	0.428665658	-4.442017734	0.00000891	0.000114491	DOWN
PPP1R3F	PPP1R3F	1686.968346	-1.433848442	0.281700948	-5.089966685	0.000000358	0.00000942	DOWN
KIAA2022	KIAA2022	859.3709672	-1.328747703	0.452854743	-2.934158743	0.003344531	0.012075246	DOWN
DKK3	DKK3	17462.13474	-1.597977055	0.44050643	-3.627590762	0.000286078	0.001712279	DOWN
LIMA1	LIMA1	6673.118087	2.414821055	0.349970701	6.900066337	5.2E-12	1.15E-09	UP
SLC4A8	SLC4A8	3137.37697	-1.159163309	0.3186441	-3.637799379	0.000274977	0.001657727	DOWN
PTGER3	PTGER3	103.5878566	-3.006066136	0.841162867	-3.573702849	0.000351968	0.002014592	DOWN
TNIP3	TNIP3	7.516330722	-2.941841731	0.869965639	-3.381560833	0.000720753	0.003576833	DOWN
MAPK9	MAPK9	4068.163265	-1.605698781	0.268436298	-5.981675324	2.21E-09	0.000000166	DOWN
HOMER3	HOMER3	2355.554907	0.738204198	0.317967927	2.321631008	0.020252813	0.051395283	UP
RAD51	RAD51	142.5710264	2.26049149	0.580802663	3.89201296	0.0000994	0.000753116	UP
POLQ	POLQ	108.8979366	2.18713575	0.641087859	3.411600639	0.000645827	0.00327929	UP
PIK3CB	PIK3CB	2441.620271	-0.796428118	0.199656991	-3.988981868	0.0000664	0.000544231	DOWN
CYBA	CYBA	2076.566283	0.972716489	0.472106661	2.06037442	0.03936276	0.087433637	UP
THOC3	THOC3	284.6120047	-0.97130591	0.25206002	-3.853470738	0.000116455	0.000854444	DOWN
RRP12	RRP12	2048.603333	-0.624116998	0.184039629	-3.391209828	0.000695848	0.003481924	DOWN
FNIP2	FNIP2	2570.528513	-0.699368248	0.243430584	-2.87296788	0.004066355	0.014084449	DOWN
TTC17	TTC17	3399.197796	0.634945134	0.158957004	3.994445787	0.0000648	0.00053566	UP
FSTL4	FSTL4	413.7465573	-2.562098955	0.792690569	-3.232155215	0.001228603	0.005423731	DOWN
FOXN3	FOXN3	4181.747926	0.614976403	0.222339932	2.765928717	0.005676094	0.018412376	UP
NNAT	NNAT	1990.71465	-2.341534498	0.908116013	-2.578453045	0.009924379	0.028852882	DOWN
MCF2L2	MCF2L2	1337.881122	-1.035969968	0.486365117	-2.130025228	0.033169531	0.076341062	DOWN
NRIP2	NRIP2	493.2541063	-1.268672104	0.350812084	-3.616386558	0.000298744	0.001765668	DOWN
KCNQ1	KCNQ1	550.0926828	1.06814484	0.405246766	2.635788684	0.008394199	0.025187282	UP
OPN3	OPN3	168.8177502	-1.36228028	0.430465015	-3.164671302	0.001552582	0.006509618	DOWN
SDCCAG8	SDCCAG8	1941.53326	0.543692511	0.17268603	3.148445259	0.001641415	0.006823837	UP
PTPRN	PTPRN	5521.353232	-2.479762381	0.741272537	-3.345277555	0.000822003	0.003967251	DOWN
KIF1B	KIF1B	26384.50879	-0.62718539	0.278676493	-2.250585915	0.024411776	0.059755891	DOWN
SYNE2	SYNE2	5351.085284	2.018399759	0.341464037	5.911017085	3.4E-09	0.000000233	UP
PLEKHH1	PLEKHH1	5620.771114	-1.689476148	0.467029626	-3.617492454	0.000297471	0.001761321	DOWN
ATP9A	ATP9A	23552.91029	-0.79337782	0.316810708	-2.504264536	0.012270625	0.034268362	DOWN
CBLN4	CBLN4	323.1522904	-3.11759418	1.04755837	-2.976057726	0.002919799	0.010839851	DOWN
SZRD1	SZRD1	4946.754466	0.689205004	0.221762472	3.107852282	0.001884522	0.007615746	UP
FAM114A2	FAM114A2	1177.266736	0.719129038	0.15116985	4.757093032	0.00000196	0.0000355	UP
CYFIP2	CYFIP2	11822.57862	-1.455159951	0.345736697	-4.20886751	0.0000257	0.000262154	DOWN
TAB2	TAB2	5521.165556	0.745179929	0.234459181	3.178292815	0.001481451	0.006262934	UP
CCDC85A	CCDC85A	323.891932	-1.702656248	0.569582234	-2.989307153	0.002796109	0.010502707	DOWN
PHF21B	PHF21B	1268.883399	1.671072548	0.352567605	4.739722319	0.00000214	0.0000379	UP
TRAF3IP2	TRAF3IP2	1645.344556	1.093894354	0.269854925	4.053638646	0.0000504	0.000438908	UP
GYG2	GYG2	1674.579514	1.141316525	0.575349046	1.983694129	0.047289948	0.101075374	UP
SOAT1	SOAT1	2078.852983	1.130694694	0.231334931	4.887695469	0.00000102	0.0000214	UP
PRDM1	PRDM1	372.897884	0.737639156	0.361268502	2.041803122	0.041171064	0.090579564	UP
PITHD1	PITHD1	4271.638189	-1.292818402	0.245990396	-5.255564541	0.000000148	0.0000047	DOWN
MTA3	MTA3	3928.580558	-0.765375821	0.191935361	-3.987674896	0.0000667	0.00054636	DOWN
LAMC2	LAMC2	31.22531018	-2.17236494	0.649293475	-3.345736595	0.000820643	0.003961823	DOWN
CDK14	CDK14	4564.076132	-0.749468927	0.278544603	-2.690660374	0.007131075	0.022127847	DOWN
SEC61A1	SEC61A1	15597.16928	1.017790836	0.200644078	5.072618358	0.000000392	0.0000101	UP
RASGRF1	RASGRF1	2618.991203	-1.911315447	0.666743491	-2.866642827	0.004148509	0.014313163	DOWN
CAMK2B	CAMK2B	4945.475834	-2.615972065	0.652326982	-4.010215948	0.0000607	0.000506819	DOWN
FLYWCH1	FLYWCH1	4007.188368	-0.596662946	0.186993646	-3.190819358	0.0014187	0.006067602	DOWN
TBXAS1	TBXAS1	1363.912192	0.900717943	0.449325117	2.004601813	0.045005633	0.097048561	UP
ALDH18A1	ALDH18A1	3302.027367	0.900704187	0.215921949	4.171434134	0.0000303	0.000298233	UP
GATB	GATB	1995.745668	-0.516838266	0.206941791	-2.497505522	0.012507052	0.034784658	DOWN
CDK17	CDK17	3358.055391	-1.110193286	0.185681682	-5.979013529	2.24E-09	0.000000168	DOWN
SLC2A3	SLC2A3	1856.385145	-2.554679776	0.493029222	-5.181599106	0.00000022	0.0000065	DOWN
PSD	PSD	7070.538918	-1.88152098	0.562358186	-3.345769699	0.000820545	0.003961823	DOWN
YBX3	YBX3	2505.674334	1.01795556	0.421259728	2.416455913	0.015672424	0.041875883	UP
STYK1	STYK1	130.7644459	-3.044736532	0.971020678	-3.135604214	0.001715005	0.007073032	DOWN
PTPRU	PTPRU	1039.838027	-1.210278191	0.491383685	-2.463000357	0.013777978	0.037697799	DOWN
RIMBP2	RIMBP2	920.5742391	-2.999218337	0.759362904	-3.949650848	0.0000783	0.000621553	DOWN
QSER1	QSER1	3449.405104	1.290413917	0.251248991	5.135996414	0.000000281	0.0000078	UP
LZTS1	LZTS1	1485.262082	-1.331984704	0.612988291	-2.172936617	0.029785088	0.070003465	DOWN
WNT8A	WNT8A	3.461372832	-2.855999301	0.633502268	-4.50827005	0.00000654	0.0000901	DOWN
GUCY1B3	GUCY1B3	1731.101166	-2.370396839	0.509356626	-4.653707673	0.00000326	0.0000525	DOWN
DGAT2	DGAT2	340.8981512	-1.08483033	0.464134446	-2.337319151	0.019422595	0.049699688	DOWN
POLD1	POLD1	910.4590822	0.770706668	0.328089319	2.349075766	0.018820077	0.048444538	UP
EIF4B	EIF4B	16891.0954	0.835497508	0.254482515	3.283123435	0.001026637	0.004693039	UP
RPL18	RPL18	24591.41643	1.054617854	0.33036385	3.192291938	0.001411486	0.006045948	UP
CA11	CA11	5564.458896	-2.51221875	0.555786804	-4.520112267	0.00000618	0.0000862	DOWN
EPN1	EPN1	8444.23251	-0.938130152	0.232025086	-4.043227256	0.0000527	0.000454647	DOWN
AHRR	AHRR	167.937176	-1.621518812	0.395627624	-4.098598565	0.0000416	0.000380431	DOWN
ZNF275	ZNF275	5569.716477	1.310073688	0.258640214	5.06523586	0.000000408	0.0000104	UP
HAGH	HAGH	3225.673828	-0.758304036	0.201784894	-3.757982189	0.000171289	0.001149743	DOWN
ASUN	ASUN	1265.084314	0.720901066	0.20007878	3.603086083	0.000314461	0.001839228	UP
ST3GAL6	ST3GAL6	1576.426974	0.801370191	0.400267835	2.002084905	0.045275601	0.097572739	UP
ATP2C2	ATP2C2	142.77129	-1.189875545	0.520676206	-2.285250472	0.022298145	0.055428724	DOWN
MEF2BNB-MEF2B	MEF2BNB-MEF2B	64.98371242	1.406507822	0.313400464	4.487893232	0.00000719	0.0000964	UP
RFXANK	RFXANK	2263.224547	1.026950331	0.282416724	3.63629432	0.000276588	0.001666247	UP
LPAR2	LPAR2	489.6684789	1.086270724	0.416270197	2.609532779	0.009066596	0.026783772	UP
SUGP2	SUGP2	7202.605478	-0.528548231	0.151108164	-3.497813862	0.000469088	0.002518327	DOWN
SLC12A2	SLC12A2	3012.34208	-1.261077838	0.326253049	-3.865336558	0.000110936	0.000823623	DOWN
CNN2	CNN2	1115.823049	1.141213032	0.552009389	2.067379748	0.038698385	0.086378769	UP
SNCAIP	SNCAIP	2327.43793	2.932655976	0.411086781	7.133909697	9.76E-13	2.99E-10	UP
FAR2	FAR2	638.3066633	-1.022668561	0.342281097	-2.987803216	0.002809904	0.010536096	DOWN
POU1F1	POU1F1	3.192355208	-1.781650809	0.479241263	-3.717649017	0.000201085	0.001298587	DOWN
HMG20B	HMG20B	2861.474274	1.349278296	0.284813631	4.737407725	0.00000216	0.0000382	UP
CALCRL	CALCRL	6588.110814	3.276260072	0.499919119	6.553580269	5.62E-11	8.86E-09	UP
GNAI3	GNAI3	4444.538898	1.146710553	0.244218089	4.695436593	0.00000266	0.0000447	UP
OAT	OAT	6284.444003	-0.784711278	0.236106856	-3.323542964	0.000888817	0.004203132	DOWN
WDR3	WDR3	2148.011989	0.662371216	0.235257322	2.81551796	0.004869867	0.016311373	UP
PKN2	PKN2	2350.772029	0.647784925	0.246672475	2.626093262	0.008637115	0.025744982	UP
TRAM2	TRAM2	1066.863247	1.071866537	0.393108364	2.726643935	0.006398204	0.02029045	UP
NTN1	NTN1	6472.493432	2.848659752	0.377359363	7.548930884	4.39E-14	2.35E-11	UP
GLP2R	GLP2R	114.3048146	-4.038604432	0.787216749	-5.130231839	0.000000289	0.00000798	DOWN
MCM10	MCM10	222.2491922	3.936293471	0.770830079	5.106564437	0.000000328	0.00000873	UP
ANKRD44	ANKRD44	1822.403108	0.716900821	0.236933006	3.025753286	0.002480146	0.009503657	UP
KARS	KARS	6233.999225	0.698270828	0.152269642	4.58575209	0.00000452	0.0000672	UP
PDIA5	PDIA5	287.6412192	1.009354618	0.445094895	2.26772904	0.023345727	0.057631759	UP
ZC3H15	ZC3H15	3243.761648	-0.60782724	0.129616811	-4.68941672	0.00000274	0.0000458	DOWN
MAP2K4	MAP2K4	2684.259523	-1.667476087	0.303916349	-5.486628445	0.000000041	0.00000181	DOWN
SNAP91	SNAP91	5747.603834	-1.942130433	0.549258398	-3.53591395	0.000406367	0.002248147	DOWN
SLK	SLK	2891.926543	-0.634310568	0.193899544	-3.271336048	0.001070406	0.004854965	DOWN
GSTO2	GSTO2	262.008336	-1.793793751	0.440989942	-4.067652303	0.0000475	0.000420079	DOWN
SEC61A2	SEC61A2	1932.271726	-1.162019394	0.268693447	-4.324703149	0.0000153	0.000175502	DOWN
PRKCQ	PRKCQ	440.3587341	-1.243985534	0.401301035	-3.099881201	0.001935983	0.007777774	DOWN
FAM107B	FAM107B	4993.5738	-1.135428573	0.369165498	-3.075662758	0.002100353	0.008306858	DOWN
ME1	ME1	835.9371601	-1.653158143	0.566278229	-2.919339041	0.003507745	0.012511872	DOWN
MTHFD2	MTHFD2	5847.456548	3.900618558	0.474161559	8.226349191	1.93E-16	3.26E-13	UP
SLC9A7	SLC9A7	3040.657129	-0.733035512	0.36896143	-1.98675377	0.04694969	0.100527059	DOWN
YBX1	YBX1	18206.50976	1.548816223	0.294774393	5.254242772	0.000000149	0.00000472	UP
PDE4A	PDE4A	2092.040552	-1.189887987	0.35582333	-3.344041508	0.000825674	0.003977038	DOWN
PPP2R5A	PPP2R5A	5393.322333	1.052573364	0.342725943	3.071180877	0.002132139	0.008404984	UP
CTNNA2	CTNNA2	7534.341925	-0.796179176	0.342928015	-2.321709342	0.020248592	0.051395283	DOWN
TIE1	TIE1	2142.801108	0.798027951	0.326856643	2.441522811	0.014625464	0.039569279	UP
SMARCD1	SMARCD1	4799.017851	0.565785251	0.19378708	2.919623184	0.003504549	0.01250576	UP
NGEF	NGEF	2908.357338	-2.646570231	0.747770468	-3.539281563	0.000401218	0.002227696	DOWN
ASPM	ASPM	374.6560558	3.601703887	0.822507646	4.378930584	0.0000119	0.000144625	UP
CD84	CD84	1138.687512	1.151966143	0.529453173	2.175765867	0.029572772	0.069679218	UP
ZNRD1	ZNRD1	648.0966324	1.271282035	0.258136108	4.924851643	0.000000844	0.0000184	UP
ZBTB11	ZBTB11	1438.649316	-0.700056741	0.172144624	-4.066677917	0.0000477	0.000420392	DOWN
FGFR2	FGFR2	4132.330193	-1.34549924	0.497902131	-2.702336781	0.006885398	0.021503961	DOWN
EML1	EML1	1368.072313	-0.616252694	0.217838935	-2.828937326	0.004670284	0.015784882	DOWN
KIF26A	KIF26A	1154.399807	1.338738361	0.560816598	2.387123286	0.016980796	0.044664285	UP
ATG2B	ATG2B	2563.846292	-0.744891065	0.204009639	-3.651254263	0.000260963	0.001588567	DOWN
MYO9A	MYO9A	2844.230658	-0.579497563	0.217643856	-2.66259555	0.007754055	0.023710254	DOWN
PFKP	PFKP	9221.800074	-1.176585096	0.337316147	-3.488078197	0.000486506	0.002596955	DOWN
TRAM1	TRAM1	4788.659697	0.60272777	0.227674655	2.647320453	0.008113243	0.024569871	UP
PHKA1	PHKA1	1823.066988	1.061302229	0.351272052	3.021311325	0.002516824	0.009624528	UP
CACNB1	CACNB1	2025.952744	-2.334096839	0.453988225	-5.141315813	0.000000273	0.00000767	DOWN
STOML1	STOML1	2050.957313	-1.244943945	0.241564988	-5.153660538	0.000000255	0.00000729	DOWN
PKM	PKM	53427.47623	-0.530985564	0.246669734	-2.152617408	0.031348759	0.072966865	DOWN
PRKCZ	PRKCZ	2401.093849	-2.234627988	0.465495948	-4.800531557	0.00000158	0.00003	DOWN
SYT1	SYT1	10472.17953	-3.063702986	0.898000552	-3.41169388	0.000645606	0.003279156	DOWN
NAV3	NAV3	1478.145577	-1.781286483	0.416871582	-4.272986117	0.0000193	0.000210261	DOWN
ROGDI	ROGDI	3263.019539	-1.560545971	0.355655501	-4.387802148	0.0000115	0.000140671	DOWN
PDZD4	PDZD4	16014.46457	-0.87996738	0.403830772	-2.179049842	0.029327966	0.06917004	DOWN
ATP2B3	ATP2B3	1058.531788	-2.764897994	0.828300072	-3.33803906	0.000843719	0.004040843	DOWN
ROCK1	ROCK1	2996.352963	1.086086688	0.256192028	4.239346151	0.0000224	0.000236726	UP
CBFB	CBFB	2658.784131	0.760134971	0.232735365	3.266091386	0.001090431	0.00493777	UP
PDK3	PDK3	225.3803132	-0.904413921	0.377002164	-2.398962149	0.016441614	0.043497043	DOWN
HYAL2	HYAL2	2259.727255	1.407408857	0.290305111	4.84803334	0.00000125	0.0000249	UP
IFI35	IFI35	1396.137758	1.358220816	0.42741543	3.177753352	0.00148421	0.006273026	UP
PLEKHH3	PLEKHH3	1498.401683	1.199684485	0.237740011	5.046203544	0.000000451	0.0000112	UP
MEF2A	MEF2A	3486.979407	-1.133803002	0.252419852	-4.491734674	0.00000706	0.000095	DOWN
OTUD5	OTUD5	5695.948599	-0.535599006	0.144592565	-3.704194659	0.000212063	0.001351373	DOWN
TBC1D25	TBC1D25	1313.129564	-0.868825704	0.149549078	-5.809635994	6.26E-09	0.000000387	DOWN
ACSL4	ACSL4	2834.161591	-1.08020052	0.249108747	-4.336260911	0.0000145	0.000168595	DOWN
INPP5A	INPP5A	1755.730105	-1.138637891	0.245749011	-4.633336611	0.0000036	0.0000566	DOWN
GRIPAP1	GRIPAP1	5095.489525	-0.893390044	0.191738108	-4.659428709	0.00000317	0.0000514	DOWN
PRR11	PRR11	505.9962583	1.766586513	0.421275342	4.193424909	0.0000275	0.000276051	UP
REEP1	REEP1	2453.356043	-1.40918465	0.395502215	-3.563025935	0.000366604	0.002076459	DOWN
LAPTM4A	LAPTM4A	10939.42505	0.992568088	0.2033151	4.881920185	0.00000105	0.0000217	UP
STON1-GTF2A1L	STON1-GTF2A1L	11.88023403	1.929848057	0.806119556	2.39399732	0.016665871	0.044021282	UP
SRBD1	SRBD1	1016.663847	1.385206942	0.185587075	7.46391924	8.4E-14	3.83E-11	UP
IFT80	IFT80	956.115411	-0.980613055	0.236071307	-4.153884964	0.0000327	0.000316723	DOWN
ERLEC1	ERLEC1	3786.75165	-0.531569243	0.142808925	-3.722241051	0.000197462	0.001281053	DOWN
PPP2R5B	PPP2R5B	3451.522198	-1.114695458	0.186683599	-5.971041198	2.36E-09	0.000000174	DOWN
PITX1	PITX1	53.79633414	5.212302566	1.143069549	4.55991726	0.00000512	0.0000742	UP
SDK2	SDK2	720.929885	-0.834856005	0.376719561	-2.216120668	0.026683239	0.064400678	DOWN
KCNAB2	KCNAB2	5333.0101	-2.571029745	0.61362386	-4.189911623	0.0000279	0.000279859	DOWN
CLEC2D	CLEC2D	480.9895435	2.113236307	0.372591542	5.671723779	1.41E-08	0.000000748	UP
KIAA1107	KIAA1107	1153.698037	-2.109226096	0.486058135	-4.339452309	0.0000143	0.00016674	DOWN
NEDD4	NEDD4	962.3501356	2.156711256	0.405314045	5.321086899	0.000000103	0.00000362	UP
MAPK6	MAPK6	3248.57443	-0.898344255	0.210518301	-4.267297669	0.0000198	0.000214763	DOWN
GNB5	GNB5	2177.416556	-1.610747666	0.351641609	-4.580651503	0.00000464	0.0000686	DOWN
CECR5	CECR5	2883.267325	0.854761237	0.230111488	3.714552643	0.000203563	0.001311577	UP
LRP6	LRP6	3334.325204	0.611076891	0.278485558	2.194285748	0.028214873	0.06718358	UP
SCT	SCT	17.15854086	1.595933905	0.652856239	2.444541095	0.014503656	0.039288207	UP
PTPN3	PTPN3	266.2033059	-2.995518591	0.849179935	-3.527542828	0.000419436	0.002303824	DOWN
SPTB	SPTB	496.5626221	-2.725270497	0.711130316	-3.832308135	0.000126947	0.000913929	DOWN
CLTCL1	CLTCL1	867.0900438	0.830367769	0.288887594	2.87436285	0.004048436	0.014033911	UP
FGF22	FGF22	26.94496506	-2.193150239	0.571946625	-3.834536549	0.000125801	0.000908531	DOWN
RNF126	RNF126	1738.097859	-0.644633193	0.201575654	-3.197971476	0.00138398	0.00595383	DOWN
MNT	MNT	1793.361702	-0.994854058	0.154143742	-6.454067131	1.09E-10	1.53E-08	DOWN
GBA2	GBA2	4739.722668	-0.655975085	0.16604473	-3.950592615	0.000078	0.000619988	DOWN
ASNS	ASNS	2710.30693	-0.86730722	0.268576267	-3.229277218	0.001241035	0.005468596	DOWN
AP3M2	AP3M2	2680.870499	-1.18974906	0.228376449	-5.209596098	0.000000189	0.00000576	DOWN
CNGB1	CNGB1	81.42220088	-3.801393146	1.161168032	-3.273766622	0.001061242	0.004821178	DOWN
ST6GALNAC2	ST6GALNAC2	180.7959713	1.198681086	0.576994521	2.077456616	0.037759435	0.084765259	UP
PABPC1	PABPC1	34202.47057	1.871523251	0.307016988	6.095829628	1.09E-09	9.78E-08	UP
TESK2	TESK2	439.9531833	-0.998751368	0.401037047	-2.490421707	0.01275916	0.035357568	DOWN
PTPN21	PTPN21	1589.764438	0.761986229	0.327938781	2.323562423	0.020148958	0.051199694	UP
EIF2B3	EIF2B3	1070.404629	-0.571815442	0.187223028	-3.054193964	0.002256661	0.00880124	DOWN
CAMK2A	CAMK2A	11849.79421	-2.926555668	1.00266745	-2.918769995	0.003514154	0.012526786	DOWN
EPHA8	EPHA8	32.72717363	-2.893468484	0.753588753	-3.839585547	0.000123242	0.000893947	DOWN
RAD18	RAD18	636.9952281	0.77049962	0.269718088	2.856685009	0.004280904	0.01469481	UP
ATP2B1	ATP2B1	4880.799084	-2.056573917	0.480995541	-4.275661089	0.0000191	0.000208331	DOWN
RPL31	RPL31	23680.61273	0.568526545	0.282668687	2.011282365	0.04429564	0.096013731	UP
RPS6KA2	RPS6KA2	5408.226086	-1.044898438	0.280803186	-3.721106057	0.000198352	0.001284394	DOWN
ING3	ING3	1087.040299	0.876995359	0.209996021	4.176247511	0.0000296	0.000293412	UP
LMCD1	LMCD1	957.2506372	0.882838078	0.420524096	2.099375723	0.035783793	0.081096469	UP
ATP6AP1	ATP6AP1	11062.38018	-0.810311426	0.160423035	-5.0510915	0.000000439	0.000011	DOWN
TCF3	TCF3	5536.213036	1.853340045	0.252943722	7.327084583	2.35E-13	9.23E-11	UP
TRIB2	TRIB2	6781.211882	0.954191306	0.410129128	2.326563127	0.019988529	0.050893058	UP
MBD3	MBD3	7069.350832	0.510970407	0.238840065	2.139383136	0.032404652	0.074959058	UP
CDH19	CDH19	205.0311485	-1.820491538	0.823443948	-2.210826302	0.027047868	0.065087404	DOWN
SLC6A15	SLC6A15	545.1354391	-2.742893919	0.822787665	-3.333659502	0.000857115	0.004089906	DOWN
PRKACA	PRKACA	5396.581757	-0.882224992	0.175900666	-5.015472714	0.000000529	0.0000126	DOWN
LPHN1	LPHN1	11935.80194	-0.866758339	0.23280567	-3.723098057	0.000196793	0.001278208	DOWN
ZFYVE26	ZFYVE26	2687.027048	0.635233774	0.193504728	3.282781676	0.001027882	0.004696186	UP
ASIC4	ASIC4	6544.269356	3.005158577	0.657094615	4.57340314	0.0000048	0.0000703	UP
LNX1	LNX1	904.350233	-1.741072661	0.605954519	-2.873272841	0.004062431	0.01407375	DOWN
ALDH3A2	ALDH3A2	5888.20631	0.806753657	0.20873359	3.864992013	0.000111093	0.000824172	UP
TRPC5	TRPC5	49.47296784	-2.52353499	0.871036827	-2.897162222	0.00376555	0.013224505	DOWN
SMC1A	SMC1A	6076.084676	0.717648501	0.237973931	3.015660159	0.002564205	0.009765863	UP
HSD17B10	HSD17B10	3617.199351	1.08675933	0.235339316	4.6178401	0.00000388	0.0000598	UP
MARK2	MARK2	2762.818356	-0.765290078	0.133973535	-5.712248167	1.11E-08	0.000000618	DOWN
HMMR	HMMR	181.1445687	2.433408608	0.612988041	3.969748913	0.0000719	0.000581238	UP
TRHDE	TRHDE	290.1270209	-2.881301311	0.913113376	-3.155469394	0.001602401	0.00669042	DOWN
P4HA2	P4HA2	573.7432458	-0.960016847	0.399070449	-2.405632509	0.016144496	0.042858885	DOWN
STK10	STK10	1803.99323	1.061128619	0.244196311	4.345391691	0.0000139	0.000163195	UP
DERL2	DERL2	2041.645834	0.648948913	0.122733286	5.287472796	0.000000124	0.00000415	UP
SIDT1	SIDT1	809.4457697	-1.282630113	0.558615329	-2.296088284	0.021670834	0.054256675	DOWN
TMEM38A	TMEM38A	1484.717397	-1.46695505	0.403842745	-3.632490789	0.000280699	0.001686792	DOWN
AP1M1	AP1M1	4955.527112	-0.694978682	0.137063462	-5.070488298	0.000000397	0.0000102	DOWN
PVR	PVR	997.3077887	-1.083825464	0.250493722	-4.326756991	0.0000151	0.000174251	DOWN
CYP2W1	CYP2W1	6.353421064	2.401353356	0.803056608	2.990266602	0.002787341	0.010478462	UP
MCM2	MCM2	1638.787527	1.128487007	0.428269786	2.634990944	0.008413953	0.025217938	UP
PANX2	PANX2	647.6263846	-1.611786879	0.544091632	-2.962344547	0.003053059	0.011244324	DOWN
LLGL2	LLGL2	303.7321925	-1.124764518	0.421507204	-2.668434866	0.007620555	0.023376831	DOWN
CLCN4	CLCN4	3010.957336	-2.137141692	0.440096852	-4.856071297	0.0000012	0.0000243	DOWN
SMARCE1	SMARCE1	3282.442302	0.527419332	0.150124078	3.51322279	0.000442706	0.002401147	UP
FNDC8	FNDC8	8.132905208	0.928718352	0.464815142	1.998038076	0.045712532	0.098351913	UP
KDM5A	KDM5A	2848.67088	0.831043715	0.267110897	3.111231045	0.001863091	0.007547219	UP
ADAM11	ADAM11	1090.452236	-2.743869066	0.661049368	-4.150777838	0.0000331	0.000319199	DOWN
FERMT2	FERMT2	6178.2528	0.59777626	0.236248364	2.530287408	0.011396913	0.032320633	UP
CD5L	CD5L	32.05672309	2.86463051	1.026780765	2.789914468	0.005272197	0.017365432	UP
TBX21	TBX21	21.49684287	1.716598023	0.721376427	2.379614801	0.017330744	0.045365454	UP
NSF	NSF	5618.20876	-2.332131541	0.443741105	-5.255613048	0.000000148	0.0000047	DOWN
GLI2	GLI2	479.6116444	1.619309251	0.451039077	3.590175072	0.000330456	0.001917486	UP
NOTCH3	NOTCH3	4423.474612	0.833207551	0.344386099	2.419399488	0.015546156	0.041591208	UP
CLNS1A	CLNS1A	7234.717174	1.106918883	0.183429987	6.034557918	1.59E-09	0.00000013	UP
PPP2R2C	PPP2R2C	4830.130138	-2.389408224	0.681020086	-3.508572322	0.000450519	0.002435133	DOWN
TEAD2	TEAD2	468.251179	1.311564226	0.479884474	2.733083264	0.006274447	0.019958018	UP
CDHR2	CDHR2	134.1445269	-1.734385087	0.462230733	-3.752206339	0.000175285	0.00117051	DOWN
SNCB	SNCB	4472.765394	-2.571987542	0.799947807	-3.215194192	0.001303563	0.005686191	DOWN
CA12	CA12	1589.384023	2.003919177	0.679794228	2.947831999	0.003200109	0.011667324	UP
MGLL	MGLL	8360.409803	-0.773486208	0.350004531	-2.209931983	0.027109883	0.065178094	DOWN
NUAK1	NUAK1	2498.470668	-2.260099334	0.497632103	-4.541707254	0.00000558	0.0000793	DOWN
ZNF532	ZNF532	7559.495753	0.520374433	0.19345333	2.689922333	0.007146865	0.022160537	UP
LMAN1	LMAN1	3939.483129	0.500339421	0.18545881	2.697846602	0.006978959	0.021747845	UP
IPCEF1	IPCEF1	965.5425255	-2.25601224	0.650115554	-3.470171147	0.000520127	0.002735734	DOWN
SLC12A1	SLC12A1	23.5156125	-1.422017006	0.505221802	-2.814639033	0.004883205	0.016327037	DOWN
ARHGEF10L	ARHGEF10L	6807.411836	1.230261395	0.324299728	3.793593668	0.000148483	0.001031126	UP
WSCD2	WSCD2	684.7615108	-2.506538515	0.801720347	-3.126449921	0.001769306	0.007249128	DOWN
KCNQ2	KCNQ2	10990.41685	-1.50864833	0.433919622	-3.476792138	0.000507451	0.002682446	DOWN
TACR2	TACR2	36.83354846	-2.66426577	0.479604103	-5.555135487	2.77E-08	0.0000013	DOWN
TIPIN	TIPIN	390.838572	0.644584959	0.190803554	3.378264943	0.000729448	0.003612543	UP
SRI	SRI	21382.25792	1.328726904	0.229471851	5.790369931	7.02E-09	0.000000425	UP
EIF4G3	EIF4G3	6690.608107	-0.672062405	0.231657352	-2.90110544	0.003718487	0.013109626	DOWN
NUP37	NUP37	489.1250502	1.007682488	0.19737537	5.105411524	0.00000033	0.00000877	UP
GTSE1	GTSE1	306.0399553	3.755638801	0.692657552	5.422071546	5.89E-08	0.00000239	UP
ACAT1	ACAT1	4648.772042	0.559913115	0.192781758	2.904388468	0.003679713	0.013004273	UP
CELSR1	CELSR1	318.3226115	2.180082823	0.751089919	2.902559023	0.003701274	0.013064049	UP
ADD2	ADD2	6332.514726	-1.072187368	0.336464335	-3.186630072	0.001439407	0.006131294	DOWN
RASAL2	RASAL2	2266.179291	-0.774561856	0.270144913	-2.867208741	0.004141098	0.014302219	DOWN
FNDC3B	FNDC3B	1175.997404	1.005814202	0.335048521	3.001995647	0.00268216	0.010146373	UP
CACNG4	CACNG4	10942.44882	1.738752408	0.525163362	3.310879119	0.000930034	0.004343054	UP
FSCN1	FSCN1	12461.82393	-0.714655961	0.354766196	-2.014442098	0.043963138	0.095477046	DOWN
PLD1	PLD1	571.501818	-1.947907748	0.516815012	-3.769061858	0.000163862	0.001107827	DOWN
DLG1	DLG1	4079.900104	-1.00115758	0.216338948	-4.627726955	0.0000037	0.0000576	DOWN
BCAP29	BCAP29	4401.043205	-0.534947142	0.198453996	-2.695572545	0.007026777	0.021879283	DOWN
ARHGAP15	ARHGAP15	228.0274938	1.041300079	0.492051876	2.116240443	0.034324363	0.078516864	UP
PAX2	PAX2	18.88716876	-2.553103177	0.908705039	-2.809606053	0.004960217	0.016548767	DOWN
EXOSC7	EXOSC7	1530.630322	0.510635106	0.214950385	2.375595214	0.017520671	0.045749023	UP
KIFAP3	KIFAP3	5616.363593	-0.931018933	0.193489457	-4.81172953	0.0000015	0.0000286	DOWN
MCM6	MCM6	1831.552033	0.722938477	0.286722828	2.521384434	0.011689407	0.033033491	UP
RBM7	RBM7	958.1742788	0.535789303	0.178791614	2.996725013	0.002728968	0.010298037	UP
RBMS2	RBMS2	1682.73106	1.018023367	0.180006424	5.65548354	1.55E-08	0.000000807	UP
UNG	UNG	2107.624351	0.610806746	0.197985699	3.085105392	0.0020348	0.00808742	UP
KLHL20	KLHL20	1507.143615	0.819284048	0.207164092	3.954758953	0.0000766	0.000610434	UP
PLXNA2	PLXNA2	3424.43328	-1.283271914	0.299258699	-4.288169126	0.000018	0.00019979	DOWN
TPD52	TPD52	3176.677209	-1.278945677	0.354093985	-3.611881959	0.000303983	0.001789108	DOWN
ACACB	ACACB	1175.44566	-0.929866309	0.441893147	-2.104278637	0.035354148	0.080284569	DOWN
TRAF4	TRAF4	4281.613196	1.240310112	0.376842263	3.291324338	0.000997169	0.004593185	UP
PAG1	PAG1	3309.163451	1.133827117	0.25783351	4.397516513	0.0000109	0.00013541	UP
CAMSAP3	CAMSAP3	1029.282415	-1.185746737	0.521126615	-2.275352482	0.022884793	0.056676068	DOWN
RAP1GAP	RAP1GAP	4503.069639	-2.212240163	0.457749856	-4.832858238	0.00000135	0.0000264	DOWN
CTTNBP2	CTTNBP2	4222.8058	0.924101693	0.383920221	2.407014903	0.016083514	0.042723891	UP
PPP1R12B	PPP1R12B	4480.097998	-0.780398416	0.26617307	-2.931921005	0.003368724	0.012134025	DOWN
USP33	USP33	3989.046235	-0.664797078	0.194102409	-3.424981081	0.000614842	0.003144681	DOWN
PAK3	PAK3	2299.341287	-2.010471776	0.530478512	-3.789921231	0.000150695	0.001040919	DOWN
DCX	DCX	4985.070917	2.508873626	0.587338087	4.271600433	0.0000194	0.000211068	UP
SNRPA	SNRPA	2633.068819	0.744551322	0.225483998	3.302014024	0.000959933	0.004448391	UP
FAM76B	FAM76B	1071.030786	0.709504486	0.213251385	3.327080311	0.000877611	0.004164146	UP
SIRT6	SIRT6	1298.638629	0.552285522	0.22875441	2.414316394	0.015764766	0.042066796	UP
ACTN2	ACTN2	2356.961393	-1.278370314	0.376109039	-3.398935369	0.000676487	0.003398149	DOWN
GPR137B	GPR137B	4015.471927	0.971304706	0.266905012	3.639140001	0.00027355	0.001652074	UP
JADE1	JADE1	3611.675634	0.828912403	0.307206458	2.698225841	0.006971013	0.021727097	UP
AMPH	AMPH	2336.33917	-2.58101264	0.558077588	-4.624827612	0.00000375	0.0000582	DOWN
ARAF	ARAF	2530.376696	0.584238635	0.169380275	3.449271979	0.0005621	0.002918485	UP
LAMP3	LAMP3	36.64629776	1.58601023	0.675403682	2.348240426	0.018862341	0.048538516	UP
UBE2K	UBE2K	4290.22684	-0.996841667	0.171869713	-5.799984474	6.63E-09	0.000000405	DOWN
N4BP2	N4BP2	860.5601307	1.30053166	0.280395018	4.638212434	0.00000351	0.0000556	UP
TULP3	TULP3	1394.189327	0.594883149	0.262048299	2.270127881	0.023199825	0.057313218	UP
SYNJ2	SYNJ2	2120.814148	-2.426564106	0.594271773	-4.083256547	0.0000444	0.000400935	DOWN
RBFOX1	RBFOX1	1727.39708	-2.949656989	0.88207427	-3.344000713	0.000825795	0.003977038	DOWN
GNB1	GNB1	27801.95159	-0.737213656	0.185894745	-3.965758459	0.0000732	0.000588513	DOWN
ZCWPW1	ZCWPW1	677.1300674	0.627883523	0.275967496	2.275208247	0.02289344	0.056683937	UP
ADCYAP1R1	ADCYAP1R1	48495.25596	1.953495738	0.463067253	4.218600488	0.0000246	0.000253457	UP
VDAC3	VDAC3	5118.14866	-0.584117148	0.151261547	-3.861636732	0.00011263	0.000833264	DOWN
CBFA2T2	CBFA2T2	2022.777181	-0.862363563	0.162880623	-5.294451516	0.000000119	0.00000403	DOWN
BRINP1	BRINP1	3179.382678	-1.381152079	0.571843735	-2.415261364	0.015723922	0.04198688	DOWN
PKD2L2	PKD2L2	8.944205279	-1.227730489	0.447158874	-2.745624787	0.006039579	0.019389444	DOWN
MYH7B	MYH7B	468.6813792	-1.639804567	0.456774029	-3.589968921	0.000330717	0.001918343	DOWN
BPIFB2	BPIFB2	62.72984092	6.41712237	1.285543302	4.991759018	0.000000598	0.0000139	UP
TOLLIP	TOLLIP	7997.405589	-1.664691136	0.288830967	-5.763547982	8.24E-09	0.000000477	DOWN
CLUL1	CLUL1	77.98136127	-2.196507237	0.737478657	-2.978401092	0.002897565	0.010775161	DOWN
RUNX1T1	RUNX1T1	850.5391226	-0.819604462	0.372955175	-2.197595088	0.027977974	0.066798649	DOWN
FKBP7	FKBP7	359.0611146	1.669955945	0.241035577	6.928255005	4.26E-12	1.01E-09	UP
REXO1	REXO1	1986.095063	-0.956848946	0.193381108	-4.947995991	0.00000075	0.0000167	DOWN
RAPGEF3	RAPGEF3	1903.4978	-1.375497142	0.388540071	-3.54016804	0.000399872	0.002221689	DOWN
SENP1	SENP1	824.6502945	0.744058079	0.191229629	3.890914209	0.0000999	0.000755408	UP
CIC	CIC	6836.135312	-0.659778062	0.202355387	-3.26049172	0.001112192	0.005004123	DOWN
LIPE	LIPE	1406.224935	-1.688224828	0.447883801	-3.769336653	0.000163682	0.001107052	DOWN
OPHN1	OPHN1	6686.239499	1.675451099	0.410361421	4.082866992	0.0000445	0.000400935	UP
KIF22	KIF22	2378.931369	0.777097383	0.274387657	2.83211494	0.004624122	0.015665735	UP
RIMS1	RIMS1	1114.652557	-2.151906562	0.679323363	-3.167720526	0.001536391	0.006454757	DOWN
STX7	STX7	4751.886829	-0.531262899	0.167693719	-3.168054848	0.001534626	0.006450552	DOWN
PTPRH	PTPRH	184.7813029	-1.688461958	0.638853805	-2.642955157	0.008218592	0.024817617	DOWN
DCT	DCT	354.1894627	1.519567133	0.593223184	2.561543741	0.010420812	0.030047565	UP
EPHA6	EPHA6	81.24415239	-2.543471852	0.80061267	-3.176906819	0.001488549	0.006286639	DOWN
SLC4A4	SLC4A4	17335.55588	1.200670874	0.437670851	2.743319258	0.006082152	0.019485991	UP
SMARCA2	SMARCA2	8218.375033	-0.625066938	0.241274792	-2.590684802	0.009578518	0.028015096	DOWN
KIAA0020	KIAA0020	648.4392007	0.533929635	0.209142647	2.552944808	0.010681642	0.03068948	UP
CPB2	CPB2	8.674022963	-0.858661635	0.418711461	-2.050723983	0.040293834	0.089099097	DOWN
KCNN2	KCNN2	1796.612646	1.623097928	0.401499836	4.042586777	0.0000529	0.000455384	UP
CPOX	CPOX	1157.099306	-1.047720976	0.280703981	-3.732476371	0.000189606	0.001245895	DOWN
CLDND1	CLDND1	13915.9868	-1.068106827	0.384665182	-2.776718241	0.005491076	0.017932907	DOWN
HSP90AA1	HSP90AA1	58422.8905	-0.736492332	0.221938119	-3.318458024	0.000905159	0.004260108	DOWN
RBL1	RBL1	639.6296948	1.284879519	0.28601174	4.49240133	0.00000704	0.0000949	UP
DLGAP4	DLGAP4	6262.321691	-0.67642463	0.194259369	-3.482069525	0.000497554	0.00264006	DOWN
NDC80	NDC80	270.6758916	4.423991412	0.751340378	5.888132123	3.91E-09	0.000000257	UP
COL4A4	COL4A4	429.0767302	1.960326896	0.580811477	3.375151787	0.00073775	0.003645675	UP
TCF7	TCF7	329.3835055	1.231141617	0.485351209	2.536599464	0.011193494	0.031834742	UP
CDH7	CDH7	192.2241574	-1.559875764	0.779769936	-2.000430757	0.04545377	0.097895071	DOWN
MEF2C	MEF2C	5029.253569	-2.17813685	0.484396947	-4.496594918	0.00000691	0.0000939	DOWN
CACNA1S	CACNA1S	37.20790324	-1.824904661	0.827167189	-2.206210167	0.027369288	0.065624044	DOWN
PKP1	PKP1	52.14549324	-2.034077768	0.827126537	-2.4592099	0.013924318	0.037981145	DOWN
STK17B	STK17B	2306.763981	2.584660339	0.410722436	6.292961169	3.11E-10	3.65E-08	UP
CDC14B	CDC14B	3051.429688	0.547610055	0.175838811	3.114272961	0.001843988	0.007487817	UP
LRP2	LRP2	785.6361964	-2.290325157	0.798930513	-2.86673887	0.004147251	0.014313163	DOWN
AACS	AACS	1473.818927	-1.883595064	0.321285323	-5.862686312	4.55E-09	0.000000291	DOWN
CADPS2	CADPS2	1266.186226	-1.27850998	0.5353853	-2.388018459	0.016939491	0.044578337	DOWN
IL12RB2	IL12RB2	29.72136674	-3.426438977	0.723108799	-4.738483314	0.00000215	0.0000381	DOWN
FYB	FYB	1399.93694	1.381952019	0.522615182	2.644301329	0.008185975	0.024732405	UP
STRADB	STRADB	2157.951865	0.75006772	0.237254908	3.161442375	0.001569899	0.006567721	UP
C1QTNF3	C1QTNF3	895.7333161	0.977817738	0.44664803	2.189235535	0.028579725	0.067927688	UP
C5orf22	C5orf22	1078.576621	-0.788274139	0.166699741	-4.728706434	0.00000226	0.0000394	DOWN
COL19A1	COL19A1	29.1143014	-2.438869695	0.863726469	-2.823659785	0.004747875	0.015984971	DOWN
EPB41L3	EPB41L3	4785.642789	-1.868243982	0.454292564	-4.112424744	0.0000392	0.00036307	DOWN
DLG3	DLG3	2303.898892	-1.616197775	0.37133159	-4.352438143	0.0000135	0.000159143	DOWN
OPRK1	OPRK1	100.3844783	-2.859922314	0.908964284	-3.146352795	0.001653205	0.006863464	DOWN
KAT6A	KAT6A	5169.308978	0.666069043	0.229765811	2.89890406	0.003744695	0.013174951	UP
ULK2	ULK2	3076.158878	-0.853066369	0.281472969	-3.03072217	0.002439696	0.009381036	DOWN
TNPO1	TNPO1	7532.168367	0.784918715	0.200821974	3.908530032	0.0000929	0.000714251	UP
P2RX5	P2RX5	95.5286446	-1.880388202	0.588442845	-3.195532443	0.001395731	0.005992158	DOWN
PIBF1	PIBF1	686.8804112	0.550260857	0.189883363	2.897888729	0.003756839	0.013209027	UP
PDS5B	PDS5B	2553.10494	-0.907156762	0.20966331	-4.32673109	0.0000151	0.000174251	DOWN
OXCT1	OXCT1	4361.376737	-1.242974493	0.241964022	-5.137021961	0.000000279	0.00000777	DOWN
CYLD	CYLD	3445.202409	-0.875808359	0.206800137	-4.235047297	0.0000229	0.000240149	DOWN
ZNF324	ZNF324	701.6460189	-0.66697178	0.203590413	-3.276047081	0.00105271	0.00479145	DOWN
RPS5	RPS5	18742.63572	1.169276867	0.298441282	3.917946135	0.0000893	0.000692291	UP
FAT1	FAT1	9436.882992	0.938729243	0.403936248	2.323953961	0.020127962	0.05115541	UP
SMAP2	SMAP2	5988.236901	-0.930906981	0.282482201	-3.295453586	0.000982629	0.004536123	DOWN
REST	REST	1083.391511	0.792361676	0.375491519	2.110198597	0.034841253	0.079451435	UP
SSH1	SSH1	2509.609194	-0.567522236	0.194165164	-2.922883925	0.003468058	0.01240178	DOWN
GSTP1	GSTP1	11493.54109	0.892900286	0.268451055	3.326119491	0.000880642	0.004173831	UP
KIAA1467	KIAA1467	2669.918611	-1.225587188	0.306263767	-4.001737454	0.0000629	0.000522227	DOWN
EFR3B	EFR3B	5059.208065	-1.164643951	0.267713807	-4.350332033	0.0000136	0.000160567	DOWN
KIF3C	KIF3C	9915.79251	-1.57150392	0.384621287	-4.085847496	0.0000439	0.000398054	DOWN
HADHA	HADHA	13945.83573	0.83103083	0.172435053	4.819384552	0.00000144	0.0000278	UP
MAPRE3	MAPRE3	4443.708904	-1.914774922	0.313454441	-6.108622726	0.000000001	9.47E-08	DOWN
CAD	CAD	3330.687743	0.929462078	0.202035969	4.600478231	0.00000422	0.0000638	UP
CD82	CD82	5784.783236	0.874363381	0.30029843	2.91164819	0.003595273	0.012770071	UP
SCAMP1	SCAMP1	4241.314534	-0.761195227	0.229008933	-3.323866959	0.000887785	0.004201258	DOWN
PREP	PREP	1529.091892	-0.5949337	0.2157241	-2.757845325	0.005818372	0.018797989	DOWN
HACE1	HACE1	1248.312937	-0.720593457	0.189111118	-3.810423546	0.000138729	0.000978703	DOWN
SEH1L	SEH1L	1963.510014	-0.902698977	0.159330608	-5.665571673	1.47E-08	0.00000077	DOWN
WDR47	WDR47	3077.033143	-1.749901004	0.329934334	-5.3037857	0.000000113	0.00000386	DOWN
PILRA	PILRA	435.5768994	0.992900865	0.371095348	2.675595018	0.007459672	0.022974211	UP
IGSF9	IGSF9	103.0512312	1.345876092	0.509448775	2.641828104	0.008245989	0.024871174	UP
CPNE3	CPNE3	6915.371059	1.262337847	0.20886427	6.043819019	1.51E-09	0.000000126	UP
DDHD2	DDHD2	3978.521165	-0.900180434	0.190653666	-4.721548001	0.00000234	0.0000405	DOWN
TTC39A	TTC39A	78.74350167	-1.480492058	0.596913972	-2.480243601	0.013129265	0.036145658	DOWN
EPS15	EPS15	5885.722174	-1.112730285	0.310751027	-3.580777504	0.000342573	0.001974215	DOWN
ORC1	ORC1	121.291943	2.544299481	0.627475084	4.05482153	0.0000502	0.000437041	UP
ATG16L1	ATG16L1	1342.775909	-0.84947224	0.165612099	-5.129288545	0.000000291	0.00000798	DOWN
USP40	USP40	2520.811822	0.517327182	0.17902568	2.889681425	0.003856324	0.013473172	UP
DNAJA1	DNAJA1	11491.5969	-0.584965776	0.172502131	-3.391064051	0.000696218	0.003482339	DOWN
B4GALT1	B4GALT1	1327.101926	0.91324677	0.362479446	2.519444291	0.011754024	0.033171637	UP
AQP6	AQP6	365.8227217	1.137707996	0.503702482	2.258690467	0.023902646	0.05869702	UP
FOLH1	FOLH1	733.1998205	-1.583870583	0.715681339	-2.213094707	0.026891117	0.0647814	DOWN
EPDR1	EPDR1	2697.925436	-1.232960339	0.334524218	-3.685713241	0.000228063	0.001432229	DOWN
SNX10	SNX10	1760.086949	-1.81927754	0.548729826	-3.315434031	0.000915009	0.004293881	DOWN
SEPHS1	SEPHS1	4400.915444	1.013006184	0.200221113	5.059437384	0.00000042	0.0000106	UP
HBQ1	HBQ1	33.63125677	-2.003524922	0.629531879	-3.182563087	0.001459777	0.006199275	DOWN
ZFAND6	ZFAND6	3301.244669	0.856773298	0.176116027	4.864822991	0.00000115	0.0000234	UP
PPEF1	PPEF1	62.28410104	-2.810076416	0.698471132	-4.023181902	0.0000574	0.000486201	DOWN
MYBPC2	MYBPC2	15.40030032	-2.319863734	0.626729063	-3.701541655	0.000214293	0.001361693	DOWN
NOX4	NOX4	75.18816245	1.738913586	0.64972165	2.676397785	0.007441826	0.022933262	UP
PPP1R15A	PPP1R15A	1834.33583	-1.159243055	0.380814359	-3.044115924	0.002333652	0.009045046	DOWN
HSD17B14	HSD17B14	1618.704218	0.66304943	0.32739139	2.025250052	0.042841694	0.093595869	UP
TRIP6	TRIP6	2775.825629	0.983283572	0.460897904	2.133408646	0.032891218	0.075835029	UP
ACHE	ACHE	1141.300543	-0.970148562	0.439810633	-2.205832443	0.027395734	0.065656074	DOWN
BAX	BAX	2249.913409	0.782064164	0.283142171	2.76209002	0.005743264	0.018586652	UP
NLK	NLK	2739.813785	-1.392602127	0.276278146	-5.040580101	0.000000464	0.0000114	DOWN
ATXN7L3	ATXN7L3	4559.852068	-1.453463149	0.25951898	-5.600604433	2.14E-08	0.00000104	DOWN
UIMC1	UIMC1	1236.104086	0.635161121	0.133408763	4.761015001	0.00000193	0.000035	UP
CETP	CETP	133.5792176	2.036694813	0.561826457	3.625131548	0.000288814	0.001722899	UP
MMP2	MMP2	3187.603932	2.413310584	0.486170157	4.963921681	0.000000691	0.0000156	UP
GNAO1	GNAO1	18247.14168	-1.262073841	0.269169301	-4.688773336	0.00000275	0.0000459	DOWN
SH3BP2	SH3BP2	5040.927261	1.224415472	0.312776099	3.914670836	0.0000905	0.000700468	UP
NID2	NID2	390.1547451	1.362334217	0.559383509	2.435420773	0.014874482	0.040131599	UP
DNM1L	DNM1L	5810.888149	-0.884372496	0.180178542	-4.908311989	0.000000919	0.0000196	DOWN
PTHLH	PTHLH	190.995545	-1.558299177	0.56738244	-2.746470579	0.006024029	0.019365984	DOWN
AURKA	AURKA	259.7477788	1.450821914	0.484766121	2.992828604	0.002764049	0.010414113	UP
AAMDC	AAMDC	858.4339457	1.180587791	0.279657956	4.221541937	0.0000243	0.000250784	UP
RFX2	RFX2	1698.00626	1.556214492	0.393290121	3.956912241	0.0000759	0.000605818	UP
ALG6	ALG6	569.8044815	0.714313344	0.268486824	2.660515454	0.007802115	0.023815793	UP
GP6	GP6	16.71276318	-1.528046632	0.45591348	-3.351615378	0.000803416	0.003900982	DOWN
PTPN4	PTPN4	1945.516963	-0.98136315	0.259392355	-3.783315624	0.000154753	0.001060265	DOWN
ASAP3	ASAP3	3345.01183	0.977137588	0.376669072	2.594154025	0.0094824	0.027773766	UP
EDEM2	EDEM2	1023.148726	0.593153511	0.21069554	2.815216269	0.004874442	0.016311373	UP
REM1	REM1	206.2025356	2.450383903	0.884657074	2.769868658	0.00560789	0.018243759	UP
TPX2	TPX2	1198.796072	2.361154353	0.647634314	3.645814163	0.000266547	0.001616723	UP
EPB41L1	EPB41L1	8523.600552	-1.815439467	0.368803859	-4.922506703	0.000000854	0.0000185	DOWN
DOCK9	DOCK9	3493.227745	-1.559437549	0.369957266	-4.215182923	0.000025	0.000256698	DOWN
ANKRD10	ANKRD10	5348.877528	0.779720898	0.314563965	2.478735599	0.0131849	0.036269227	UP
TGDS	TGDS	433.6059791	0.591837143	0.202147938	2.927742659	0.003414325	0.012261024	UP
DOCK3	DOCK3	3574.077464	-1.816901635	0.386503697	-4.700864824	0.00000259	0.0000439	DOWN
COQ9	COQ9	3480.921512	0.55160193	0.173340441	3.182188346	0.001461667	0.00620574	UP
TMEM40	TMEM40	3.233332699	-1.207149955	0.604289264	-1.997635946	0.045756143	0.098433188	DOWN
CRLS1	CRLS1	3340.638143	1.218194063	0.223342984	5.454364579	4.91E-08	0.00000209	UP
PPP1R13B	PPP1R13B	1388.650486	-1.427253131	0.308259308	-4.630040664	0.00000366	0.0000572	DOWN
SMOX	SMOX	7531.356097	1.132745302	0.33136313	3.41844098	0.00062981	0.003208587	UP
SIGLEC1	SIGLEC1	658.630137	1.573416919	0.743525469	2.116157393	0.034331424	0.078522367	UP
FKBP1A	FKBP1A	7285.012107	-0.71904288	0.190165573	-3.78114119	0.000156111	0.001066003	DOWN
C20orf194	C20orf194	4675.805459	-0.507460698	0.22455814	-2.259818762	0.023832501	0.05855034	DOWN
EBF4	EBF4	3685.873545	1.430334769	0.328051119	4.360097214	0.000013	0.000154897	UP
CPXM1	CPXM1	3489.70224	3.725673872	0.59378642	6.274434281	3.51E-10	4.03E-08	UP
MAVS	MAVS	7844.428842	0.907734008	0.152470665	5.953499382	2.62E-09	0.000000192	UP
LZTS3	LZTS3	5506.288703	-1.528592237	0.33547234	-4.556537323	0.0000052	0.0000751	DOWN
F11	F11	3.660058844	-2.133572966	0.719721642	-2.964441863	0.003032325	0.011177724	DOWN
XRN2	XRN2	3664.009686	0.832899882	0.184081167	4.524633859	0.00000605	0.0000848	UP
KIZ	KIZ	3198.404775	0.953661132	0.272135665	3.504359232	0.000457707	0.002466648	UP
DYNLL1	DYNLL1	10448.48956	-0.684830723	0.218837982	-3.129396077	0.00175166	0.007190802	DOWN
TESC	TESC	393.6712364	-1.340392115	0.475239757	-2.820454511	0.004795567	0.016104358	DOWN
SNX5	SNX5	6223.679389	0.78300285	0.14728688	5.31617514	0.000000106	0.00000368	UP
RPL6	RPL6	26360.10892	1.158137434	0.265907417	4.355416052	0.0000133	0.000157436	UP
ESF1	ESF1	1604.687943	0.717021382	0.160177114	4.476428405	0.00000759	0.00010026	UP
RBBP9	RBBP9	1831.590254	0.644454462	0.176742782	3.646284474	0.000266059	0.001614349	UP
LHX5	LHX5	247.8575072	5.297903771	1.185989379	4.467075226	0.00000793	0.00010401	UP
TASP1	TASP1	357.8455842	-0.747736924	0.174282889	-4.290363379	0.0000178	0.000198347	DOWN
GCN1L1	GCN1L1	6468.750302	0.610183747	0.166360176	3.667847437	0.000244601	0.001508606	UP
RPLP0	RPLP0	52427.01628	2.269873248	0.330196602	6.874308326	6.23E-12	1.36E-09	UP
PXN	PXN	4324.158761	0.819947747	0.212166144	3.864649327	0.000111249	0.000824493	UP
RPH3A	RPH3A	4196.454378	-1.93298373	0.791261564	-2.44291372	0.01456922	0.039446806	DOWN
PEBP1	PEBP1	37261.32623	-0.563921461	0.266160075	-2.118730471	0.034113252	0.078097493	DOWN
TBX5	TBX5	145.0902181	7.693084356	1.479656393	5.199237061	0.0000002	0.00000602	UP
NOS1	NOS1	566.367862	-1.664991577	0.712168747	-2.337917221	0.019391543	0.049657893	DOWN
FXYD5	FXYD5	1167.359285	1.11226635	0.463438274	2.400031273	0.016393671	0.043404245	UP
CDIP1	CDIP1	9679.461009	-0.783155018	0.251824289	-3.109926447	0.001871339	0.007571541	DOWN
KCNH4	KCNH4	97.41665376	-1.57016174	0.526642192	-2.981458312	0.002868791	0.010704845	DOWN
BIRC5	BIRC5	762.7900077	4.037312815	0.793344246	5.088979766	0.00000036	0.00000946	UP
LAG3	LAG3	74.49079285	2.09001565	0.527507156	3.962061231	0.0000743	0.000596282	UP
OTUB2	OTUB2	123.5622448	-1.414404973	0.33340603	-4.242289717	0.0000221	0.000234573	DOWN
DDX24	DDX24	11928.78635	-0.947789342	0.189128382	-5.011354357	0.00000054	0.0000128	DOWN
NECAP1	NECAP1	4776.435591	-1.371932112	0.269611501	-5.088551886	0.000000361	0.00000946	DOWN
ANKRD24	ANKRD24	872.076531	-1.55264874	0.445891256	-3.482124216	0.000497453	0.00264006	DOWN
SLC9A1	SLC9A1	1448.268563	-1.395287399	0.333817179	-4.179795069	0.0000292	0.000289677	DOWN
RGS1	RGS1	3334.656359	1.556833597	0.692964714	2.24662752	0.024663842	0.060241773	UP
YPEL3	YPEL3	4869.403911	-0.604379321	0.286454702	-2.109860016	0.034870415	0.07949644	DOWN
MAEA	MAEA	3004.341468	-0.50980221	0.136601659	-3.732035266	0.000189939	0.001247135	DOWN
IRAK3	IRAK3	577.8699558	1.154277695	0.378003991	3.053612454	0.00226104	0.008816277	UP
LYZ	LYZ	518.3821031	1.954767042	0.814223959	2.400773179	0.016360474	0.043329954	UP
TFAP4	TFAP4	846.3270246	0.883461331	0.276353141	3.196856487	0.00138934	0.005970801	UP
SPG21	SPG21	3871.790063	0.593723831	0.158367633	3.749022579	0.000177525	0.001183594	UP
THPO	THPO	75.49878186	-1.590233152	0.354927865	-4.480440423	0.00000745	0.0000991	DOWN
CHRD	CHRD	1215.490829	-1.312580188	0.346884484	-3.783911501	0.000154383	0.001059026	DOWN
FLT3LG	FLT3LG	111.215026	1.253059689	0.350800047	3.572005473	0.000354258	0.002023577	UP
ZNF268	ZNF268	1465.640136	0.645608781	0.170619495	3.783909822	0.000154384	0.001059026	UP
GOLGA3	GOLGA3	4798.094562	-0.506789537	0.133988834	-3.782326646	0.000155369	0.001063192	DOWN
USP48	USP48	2662.902009	-0.578649808	0.16650311	-3.475309314	0.000510265	0.002694785	DOWN
EFNB1	EFNB1	1177.292074	0.769281548	0.28902338	2.661658541	0.007775671	0.023752268	UP
PDPR	PDPR	4606.992371	0.654462958	0.24490834	2.672277137	0.00753384	0.023164567	UP
KIF4A	KIF4A	440.0123723	3.307842081	0.668685748	4.946781194	0.000000755	0.0000168	UP
PLEKHG2	PLEKHG2	1863.545978	1.998916793	0.349958868	5.711862093	1.12E-08	0.000000618	UP
DLL3	DLL3	14001.95254	4.932482338	0.641666654	7.686985618	1.51E-14	1.06E-11	UP
PITPNM2	PITPNM2	2005.320452	-1.261336653	0.299678374	-4.208967894	0.0000257	0.000262154	DOWN
POU4F3	POU4F3	5.620474505	1.382112361	0.628089841	2.20050106	0.027771365	0.066371122	UP
LAMB4	LAMB4	18.57743271	2.179863155	0.685630201	3.179356964	0.001476022	0.006246247	UP
SLC26A4	SLC26A4	106.1571202	-2.626184917	0.675351147	-3.888621393	0.000100815	0.000761214	DOWN
WDR7	WDR7	2789.71448	-1.536851537	0.27772927	-5.533631863	3.14E-08	0.00000145	DOWN
ABCC6	ABCC6	162.654675	1.318878123	0.372665422	3.539040769	0.000401584	0.002228262	UP
CMTM6	CMTM6	2348.169232	1.121244278	0.257605108	4.352570045	0.0000135	0.000159143	UP
RAPGEF4	RAPGEF4	5378.711113	-1.902558475	0.524790682	-3.62536634	0.000288552	0.001722899	DOWN
SMPX	SMPX	11.38471336	-3.11631182	1.047974032	-2.973653665	0.00294277	0.010909593	DOWN
TF	TF	22869.39588	-1.358890378	0.597285492	-2.275110304	0.022899314	0.056683937	DOWN
MYO15A	MYO15A	61.47248108	-2.452432666	0.630184941	-3.891607855	0.0000996	0.000753928	DOWN
ALKBH5	ALKBH5	5135.267129	-0.534104945	0.119230683	-4.479593094	0.00000748	0.0000993	DOWN
PITPNM3	PITPNM3	1727.212421	-2.484733085	0.678644248	-3.661319009	0.00025092	0.001538539	DOWN
ZFHX4	ZFHX4	2284.085564	0.894453506	0.338577168	2.641801012	0.008246649	0.024871174	UP
SLC17A6	SLC17A6	189.1788263	-3.040191092	0.962040309	-3.160149387	0.001576883	0.006595303	DOWN
ZC3HC1	ZC3HC1	1334.633326	0.821333274	0.165020692	4.977153249	0.000000645	0.0000148	UP
ANGPT2	ANGPT2	751.6890738	1.893416504	0.675272849	2.803928082	0.005048416	0.016796191	UP
CD200	CD200	2062.685576	-1.507727353	0.331671179	-4.54584977	0.00000547	0.000078	DOWN
CCDC80	CCDC80	10384.19087	3.485265197	0.452170247	7.707860528	1.28E-14	9.81E-12	UP
PSME1	PSME1	4371.862321	0.891694022	0.227187082	3.924932764	0.0000868	0.00067592	UP
HAUS4	HAUS4	1000.069949	1.261272264	0.206064966	6.120750594	9.31E-10	8.93E-08	UP
JPH4	JPH4	7605.021867	-1.296303219	0.470564945	-2.754780678	0.005873149	0.018949556	DOWN
MYH7	MYH7	2440.977165	2.290109745	0.620087063	3.693206779	0.000221444	0.001397424	UP
SLC22A17	SLC22A17	22563.5942	-0.728140491	0.257539411	-2.827297337	0.004694272	0.015842548	DOWN
HNRNPC	HNRNPC	21226.1973	0.522255975	0.137128903	3.808504005	0.00013981	0.000983041	UP
RPGRIP1	RPGRIP1	55.98334643	0.522558793	0.257545955	2.028992431	0.042459061	0.092892276	UP
TGM1	TGM1	93.80554369	0.95123905	0.422791738	2.249899807	0.024455306	0.059827716	UP
TYRO3	TYRO3	6764.679113	-1.584530137	0.323833276	-4.893042981	0.000000993	0.0000208	DOWN
WDR76	WDR76	495.8654979	1.892075306	0.396966074	4.766340073	0.00000188	0.0000342	UP
CAPN3	CAPN3	472.3805633	-1.740876435	0.599395029	-2.904389178	0.003679704	0.013004273	DOWN
SNAP23	SNAP23	1544.499145	0.614011037	0.208030809	2.951538962	0.003161947	0.011557034	UP
TBX15	TBX15	307.5660175	2.515511092	0.561265334	4.481857224	0.0000074	0.0000987	UP
PHGDH	PHGDH	15617.43553	0.778257771	0.332074444	2.343624402	0.019097392	0.049001341	UP
EZR	EZR	17713.0497	0.926930291	0.365301441	2.537439463	0.011166668	0.031790608	UP
RFFL	RFFL	1736.678308	-0.677822796	0.261839461	-2.588696116	0.009634007	0.028156043	DOWN
UNC13D	UNC13D	1001.766456	1.386987445	0.370486026	3.743697056	0.000181332	0.001202797	UP
DPYSL2	DPYSL2	38497.30418	-1.10596534	0.203863094	-5.425039525	5.79E-08	0.00000237	DOWN
CDC45	CDC45	214.8687868	3.969207836	0.719513445	5.516516566	3.46E-08	0.00000157	UP
COMT	COMT	9019.531512	0.673579439	0.200011448	3.367704429	0.000757968	0.003722795	UP
KRT31	KRT31	13.024541	-2.583251616	1.087686917	-2.374995577	0.01754916	0.045802141	DOWN
AAAS	AAAS	2510.820743	0.705643288	0.189236863	3.728889167	0.000192326	0.001258886	UP
CBX5	CBX5	16442.09177	0.65013213	0.177519964	3.662304313	0.000249957	0.00153382	UP
FMO2	FMO2	225.3500346	1.73469477	0.621179627	2.792581555	0.005228928	0.017250172	UP
SUCO	SUCO	3568.520762	0.650296533	0.182179881	3.569529909	0.000357622	0.002038653	UP
MAP3K1	MAP3K1	1377.558582	1.277598738	0.362422859	3.525160472	0.000423226	0.002320111	UP
EPB41L4B	EPB41L4B	689.1886252	-2.542236251	0.593580315	-4.282885039	0.0000184	0.000203792	DOWN
NUP188	NUP188	4152.937672	0.880191486	0.206343986	4.265651271	0.0000199	0.000216011	UP
SH2D3C	SH2D3C	862.4462784	-1.463212283	0.307979734	-4.751001835	0.00000202	0.0000363	DOWN
DFNB31	DFNB31	972.6815827	-1.455670721	0.382188834	-3.80877355	0.000139658	0.00098238	DOWN
TLL2	TLL2	165.3014381	-1.695766771	0.549815832	-3.084245075	0.002040694	0.008105296	DOWN
CYP26A1	CYP26A1	27.08129923	-2.50975688	0.653523899	-3.840344453	0.000122862	0.000892136	DOWN
SORBS1	SORBS1	17080.78981	0.703409596	0.332319589	2.116666064	0.034288199	0.078444777	UP
IL11	IL11	31.3429938	-2.132551045	0.527084268	-4.045939474	0.0000521	0.000450104	DOWN
NUBP2	NUBP2	3306.786437	0.763669446	0.21578269	3.539067227	0.000401544	0.002228262	UP
SMIM24	SMIM24	43.094181	-1.378994368	0.632524813	-2.180142724	0.029246884	0.069056169	DOWN
TREM2	TREM2	2677.669275	1.587381331	0.549405397	2.889271456	0.003861356	0.013487958	UP
TMEM14A	TMEM14A	1515.315793	-0.676846882	0.230283262	-2.939192701	0.003290684	0.011926785	DOWN
EFHC1	EFHC1	1601.073889	0.958152284	0.26642779	3.59629258	0.000322785	0.001881387	UP
HSP90AB1	HSP90AB1	58324.78979	-0.673674928	0.191571455	-3.516572593	0.000437157	0.002378699	DOWN
ZNF184	ZNF184	759.1509312	-0.518287998	0.208173381	-2.48969391	0.012785315	0.035404116	DOWN
SIRT1	SIRT1	1762.480903	0.562061475	0.227751368	2.467873099	0.013591849	0.037224763	UP
HNRNPH3	HNRNPH3	9703.043036	0.541480816	0.166244502	3.257135177	0.001125428	0.005052894	UP
ACOT7	ACOT7	3098.982445	-2.016088733	0.376327108	-5.357277464	8.45E-08	0.00000309	DOWN
TMED1	TMED1	754.3031859	0.688315285	0.208416661	3.302592415	0.000957955	0.004442889	UP
ERMP1	ERMP1	2141.521633	-0.702155312	0.273460566	-2.567665683	0.010238585	0.029628487	DOWN
PRTFDC1	PRTFDC1	2695.845487	1.061937056	0.266640547	3.982654051	0.0000681	0.000554804	UP
TSPAN15	TSPAN15	2059.687526	-1.083631302	0.411853733	-2.631107153	0.00851072	0.025458206	DOWN
H2AFY2	H2AFY2	2002.067579	1.331277453	0.432059619	3.081235538	0.002061435	0.00817018	UP
MAST3	MAST3	3889.380552	-2.661522077	0.460352965	-5.781481342	7.4E-09	0.000000443	DOWN
PSMD8	PSMD8	5517.30913	-0.697801383	0.203198264	-3.434091254	0.000594544	0.00306035	DOWN
FBXL19	FBXL19	2195.719479	-0.758095456	0.23173216	-3.271429645	0.001070052	0.004854663	DOWN
STX1B	STX1B	5423.204981	-2.286169232	0.508437844	-4.49645765	0.00000691	0.0000939	DOWN
BCL7C	BCL7C	2009.489211	0.914508757	0.283819723	3.222146609	0.00127234	0.0055803	UP
EFNA2	EFNA2	101.2081113	1.746670842	0.47849158	3.650369027	0.000261864	0.001592903	UP
C19orf26	C19orf26	927.9069684	-0.805032804	0.285652264	-2.818226584	0.004828972	0.016193856	DOWN
PCDH11Y	PCDH11Y	93.67528458	-2.351934017	1.03649851	-2.269114711	0.023261351	0.057448385	DOWN
TIMM13	TIMM13	3312.727905	0.518786558	0.256297072	2.024161079	0.042953581	0.093774884	UP
MTAP	MTAP	1435.822785	0.690929725	0.281760051	2.452191931	0.01419889	0.03857206	UP
CEP170B	CEP170B	2996.53984	-2.40200225	0.461369196	-5.206247556	0.000000193	0.00000585	DOWN
HCN2	HCN2	3056.633224	-1.367569607	0.389782229	-3.508547866	0.00045056	0.002435133	DOWN
RASSF7	RASSF7	234.4020297	-0.945866985	0.386260686	-2.448778817	0.014334144	0.038903997	DOWN
PALM	PALM	7485.235923	-1.391988293	0.331382275	-4.200551441	0.0000266	0.000269267	DOWN
RANBP1	RANBP1	3480.708436	0.531184633	0.20456068	2.59670936	0.009412153	0.02761548	UP
SERPIND1	SERPIND1	24.28828123	-3.484621509	1.025700241	-3.397309827	0.000680519	0.003415349	DOWN
CECR2	CECR2	1991.359834	0.971204502	0.325351725	2.98509099	0.00283494	0.010607756	UP
SMARCB1	SMARCB1	6056.671475	0.552943184	0.172912508	3.197820621	0.001384704	0.005955427	UP
SLC7A4	SLC7A4	107.21593	-2.893519293	0.753324256	-3.841001097	0.000122534	0.000890904	DOWN
TBC1D10A	TBC1D10A	1769.247463	1.061084266	0.395826662	2.680679114	0.007347293	0.022681944	UP
GGT5	GGT5	2230.845404	1.122582847	0.419563215	2.67559883	0.007459588	0.022974211	UP
YPEL1	YPEL1	490.3016954	-0.899621126	0.291544234	-3.085710572	0.002030664	0.008072882	DOWN
PES1	PES1	5182.030298	0.549274896	0.226831762	2.421507862	0.015456267	0.041414046	UP
MAPK1	MAPK1	16078.16987	-0.981212291	0.204144834	-4.806451734	0.00000154	0.0000292	DOWN
SLC35E4	SLC35E4	412.5198193	-0.825506911	0.251755975	-3.278996303	0.00104177	0.004749345	DOWN
MFNG	MFNG	947.8872611	1.632795549	0.417339981	3.912387081	0.0000914	0.000705832	UP
SLC25A1	SLC25A1	5131.324039	1.206701118	0.308907917	3.906345712	0.0000937	0.000719423	UP
ADRBK2	ADRBK2	2219.777097	-1.087584076	0.353658243	-3.075240289	0.00210333	0.00831084	DOWN
PATZ1	PATZ1	5228.359586	1.047504989	0.204522559	5.121708797	0.000000303	0.00000822	UP
TRIOBP	TRIOBP	1009.710567	1.026047907	0.19050814	5.385848104	7.21E-08	0.00000276	UP
EIF3L	EIF3L	10337.65081	1.025533302	0.307164896	3.338706071	0.000841696	0.004033444	UP
NHP2L1	NHP2L1	8150.717363	-0.561479674	0.200098053	-2.806022674	0.005015716	0.01670387	DOWN
POLR2F	POLR2F	524.0967224	-0.859342344	0.434891011	-1.975994729	0.048155374	0.102496511	DOWN
PICK1	PICK1	940.2601884	-1.616743916	0.449312281	-3.598263359	0.000320349	0.001869128	DOWN
TTC28	TTC28	2539.649313	0.988972549	0.197931648	4.996535709	0.000000584	0.0000136	UP
SLC16A8	SLC16A8	77.41632869	-1.861948465	0.542082074	-3.434809143	0.000592971	0.003054119	DOWN
CENPM	CENPM	198.7007774	2.586586214	0.547704369	4.722595548	0.00000233	0.0000404	UP
45172	45172	19332.70008	-0.962313004	0.359230088	-2.678820724	0.007388194	0.022791524	DOWN
DMC1	DMC1	13.47931308	-1.756191651	0.541553911	-3.242875024	0.001183301	0.005255377	DOWN
TCF20	TCF20	2239.394746	-0.77992433	0.210829072	-3.69932061	0.000216177	0.001370857	DOWN
HSCB	HSCB	549.3848624	0.721054353	0.189103698	3.813010319	0.000137284	0.000969003	UP
CBY1	CBY1	1415.418908	0.763369797	0.200642031	3.80463551	0.000142013	0.000996041	UP
JOSD1	JOSD1	3294.432508	-0.705206366	0.13814297	-5.104902286	0.000000331	0.00000878	DOWN
POLDIP3	POLDIP3	8283.881086	0.687042012	0.188176363	3.651053728	0.000261167	0.001589235	UP
RAB36	RAB36	484.7997275	-1.705145904	0.672185681	-2.536718579	0.011189687	0.031833235	DOWN
TIMP3	TIMP3	758.5381644	1.678952511	0.46310902	3.625393669	0.000288522	0.001722899	UP
SBF1	SBF1	12388.96673	-0.989720425	0.194660283	-5.084346995	0.000000369	0.00000958	DOWN
SUN2	SUN2	10323.18474	-1.526395817	0.276288533	-5.524644113	0.000000033	0.00000151	DOWN
DNAL4	DNAL4	1214.402735	-0.968742337	0.183267806	-5.285938426	0.000000125	0.00000417	DOWN
RHBDD3	RHBDD3	1654.91802	0.559124372	0.214792474	2.603091072	0.009238741	0.027211294	UP
NEFH	NEFH	1364.056489	-1.775534793	0.806155355	-2.202472242	0.027631968	0.066084791	DOWN
MCM5	MCM5	2134.944157	1.143538962	0.299520696	3.817896314	0.000134594	0.000956187	UP
RASD2	RASD2	763.1832037	-2.152080368	0.637269617	-3.377032748	0.000732723	0.003626636	DOWN
TTLL12	TTLL12	3548.696688	0.517169295	0.257570363	2.007875787	0.044656493	0.096535399	UP
CBX7	CBX7	3975.476715	-1.430615489	0.375771813	-3.807138902	0.000140584	0.000987247	DOWN
RPL3	RPL3	94351.53263	1.256536514	0.286318734	4.388593423	0.0000114	0.000140263	UP
ZMAT5	ZMAT5	977.8147768	0.588547131	0.175949258	3.344982176	0.000822879	0.003969207	UP
RBFOX2	RBFOX2	5790.638903	-1.117496539	0.291063846	-3.839351931	0.000123359	0.000894211	DOWN
SYNGR1	SYNGR1	8395.225553	-2.154532988	0.441286321	-4.882392421	0.00000105	0.0000217	DOWN
ASCC2	ASCC2	2948.415782	0.770606955	0.178866169	4.308287916	0.0000165	0.000186629	UP
APOL4	APOL4	628.3481881	2.408261355	0.844749851	2.85085739	0.004360152	0.01492359	UP
PNPLA5	PNPLA5	21.35437698	-2.758879168	1.0544328	-2.61645803	0.008884729	0.026334142	DOWN
CACNA1I	CACNA1I	640.0723104	-2.48952996	0.711977274	-3.496642449	0.000471153	0.002527801	DOWN
TXN2	TXN2	6357.422026	0.653945659	0.204656878	3.195327062	0.001396725	0.005993664	UP
EIF3D	EIF3D	8295.668829	0.89391766	0.195782814	4.565863778	0.00000497	0.0000726	UP
SGSM3	SGSM3	3536.363284	-0.641481635	0.207089711	-3.097602643	0.001950928	0.007822422	DOWN
KIAA0930	KIAA0930	8569.470735	-0.948493918	0.262233131	-3.616987352	0.000298052	0.00176343	DOWN
NCF4	NCF4	403.092941	1.461564456	0.470929571	3.103573329	0.001911988	0.007705957	UP
KCTD17	KCTD17	2549.027926	-1.14022727	0.232216432	-4.91019201	0.00000091	0.0000195	DOWN
ST13	ST13	18886.73459	0.649612294	0.200217103	3.244539474	0.001176407	0.005231646	UP
L3MBTL2	L3MBTL2	2545.911035	-0.5932607	0.1366728	-4.340737166	0.0000142	0.000165932	DOWN
RANGAP1	RANGAP1	7699.787247	-1.251448256	0.229423578	-5.454749981	0.000000049	0.00000209	DOWN
ACO2	ACO2	11122.06721	-0.565352662	0.23450677	-2.41081595	0.015916878	0.042381358	DOWN
ZBED4	ZBED4	1350.279339	0.636705619	0.216643932	2.938949698	0.003293265	0.011930847	UP
ABHD4	ABHD4	5340.462526	1.954199349	0.250515016	7.800727412	6.16E-15	4.94E-12	UP
KHNYN	KHNYN	824.1207491	-0.851982711	0.406391872	-2.096456079	0.036041752	0.081582431	DOWN
PRMT5	PRMT5	3534.303423	0.777306668	0.20974403	3.705977558	0.000210577	0.001344441	UP
COCH	COCH	67.5427193	-2.127659131	0.599372974	-3.549808256	0.000385512	0.002159686	DOWN
AP4S1	AP4S1	1009.25138	-0.825050369	0.215702575	-3.824944461	0.000130802	0.000934107	DOWN
POLE2	POLE2	106.2201195	1.308318076	0.411264104	3.181211449	0.001466605	0.006218879	UP
VCPKMT	VCPKMT	287.6661647	-1.071594383	0.248229715	-4.316946439	0.0000158	0.000180872	DOWN
PYGL	PYGL	1462.624656	1.539764951	0.488444807	3.152382681	0.001619439	0.006748195	UP
TRIM9	TRIM9	15083.29553	0.654558011	0.272924019	2.398315884	0.016470654	0.043567038	UP
ATP6V1D	ATP6V1D	4279.557957	-1.023734332	0.211060579	-4.850428898	0.00000123	0.0000248	DOWN
LRRC74A	LRRC74A	10.30926298	3.120711758	0.807029412	3.866912051	0.000110222	0.000818682	UP
VTI1B	VTI1B	4135.506889	-0.563932661	0.166675355	-3.383419594	0.000715892	0.003561676	DOWN
ISM2	ISM2	16.0040724	-2.293349045	0.665947625	-3.443737853	0.000573732	0.002966801	DOWN
SPTLC2	SPTLC2	4237.101996	-0.748897408	0.276400932	-2.709460502	0.006739273	0.021161216	DOWN
RIN3	RIN3	1547.596017	1.258481974	0.361601192	3.480303724	0.000500846	0.002655852	UP
CHGA	CHGA	4198.47021	-1.797966457	0.77497298	-2.320037606	0.020338843	0.051543811	DOWN
ITPK1	ITPK1	15572.4568	-0.550535674	0.266359991	-2.066885765	0.038744919	0.086436887	DOWN
PPM1A	PPM1A	4303.823289	-0.889837147	0.193789301	-4.591776441	0.00000439	0.0000659	DOWN
SIX4	SIX4	291.6231734	1.759446966	0.465764836	3.777543579	0.000158383	0.001079435	UP
ASB2	ASB2	80.58156571	-2.179353325	0.750091869	-2.905448538	0.003667271	0.012977123	DOWN
CEP128	CEP128	195.1658336	0.573762763	0.244089148	2.350627906	0.018741765	0.048279794	UP
ERH	ERH	5022.904641	0.626007503	0.175539482	3.566192044	0.000362206	0.00205753	UP
HIF1A	HIF1A	13443.8946	1.357248426	0.309595238	4.38394478	0.0000117	0.000142058	UP
SLC10A1	SLC10A1	3.517953867	-1.183520564	0.455156115	-2.600251923	0.009315535	0.027406692	DOWN
EIF5	EIF5	13404.3699	-0.532554954	0.162103178	-3.285283853	0.001018797	0.00466605	DOWN
BDKRB1	BDKRB1	4.14049562	-2.761999834	0.750307153	-3.681158874	0.000232176	0.0014505	DOWN
GSKIP	GSKIP	772.8745088	-1.253831014	0.221963971	-5.648804203	1.62E-08	0.000000828	DOWN
PSMC1	PSMC1	769.4332499	-0.521603184	0.147329475	-3.540385812	0.000399542	0.002220587	DOWN
C14orf93	C14orf93	689.2183661	1.27668271	0.200945572	6.353375679	2.11E-10	2.73E-08	UP
CCNB1IP1	CCNB1IP1	2328.308856	1.136595818	0.294928484	3.853801448	0.000116298	0.000853661	UP
APEX1	APEX1	8747.12314	0.823337424	0.178257695	4.618804379	0.00000386	0.0000597	UP
CPNE6	CPNE6	1584.092421	-3.200920152	0.874205362	-3.661519697	0.000250724	0.001537893	DOWN
KIAA0391	KIAA0391	393.5562428	0.512604754	0.169408802	3.025844868	0.002479395	0.009502938	UP
NFKBIA	NFKBIA	7078.267995	1.295950249	0.318949649	4.063181305	0.0000484	0.000424833	UP
PSME2	PSME2	3063.242785	0.716538227	0.263458243	2.719741159	0.006533304	0.020637409	UP
BRMS1L	BRMS1L	1228.141108	-0.592616293	0.201834483	-2.93614988	0.003323137	0.012021162	DOWN
REC8	REC8	2918.809245	1.303294499	0.40915796	3.185308915	0.001445996	0.00615159	UP
SEC23A	SEC23A	2429.84523	-0.6034036	0.211844987	-2.848326069	0.004394987	0.015016131	DOWN
PNN	PNN	5654.26866	0.698801902	0.192587527	3.628489937	0.000285084	0.001707062	UP
PLTP	PLTP	14876.48246	1.552565219	0.39348551	3.945673163	0.0000796	0.000629297	UP
MMP9	MMP9	113.3088219	2.697941658	0.994169039	2.71376552	0.006652323	0.020961958	UP
PROCR	PROCR	327.1080567	1.299371816	0.385374397	3.371712875	0.000747023	0.003680135	UP
GINS1	GINS1	528.1677033	1.149135954	0.432691183	2.655787778	0.007912339	0.024066347	UP
SGK2	SGK2	297.4417698	-1.792420015	0.551787892	-3.24838591	0.001160617	0.005184665	DOWN
IFT52	IFT52	1768.751695	0.597406243	0.146893015	4.066947934	0.0000476	0.000420226	UP
MYBL2	MYBL2	581.065561	5.509557102	0.885640321	6.220987202	4.94E-10	5.32E-08	UP
NDRG3	NDRG3	7322.954324	-0.83004727	0.229777554	-3.612394924	0.000303382	0.001786195	DOWN
SLA2	SLA2	23.86150831	0.999785828	0.483664527	2.067105965	0.03872417	0.086413455	UP
RIMS4	RIMS4	2498.715779	-1.360471795	0.551265287	-2.467907607	0.013590539	0.037224763	DOWN
PABPC1L	PABPC1L	716.933258	1.307314183	0.524865635	2.490759722	0.012747029	0.035341369	UP
BMP7	BMP7	8053.635684	1.106201991	0.301461481	3.669463795	0.00024306	0.001502908	UP
DNAJC5	DNAJC5	11348.69741	-1.167041117	0.17797346	-6.557388493	5.48E-11	8.8E-09	DOWN
SLMO2	SLMO2	2720.612575	0.502168135	0.255778499	1.963292994	0.049612139	0.104859902	UP
HRH3	HRH3	639.9005678	-1.915200977	0.771705053	-2.481778459	0.013072852	0.036002102	DOWN
NTSR1	NTSR1	59.93430775	-2.559595431	0.884565224	-2.893619783	0.00380829	0.013335735	DOWN
TCFL5	TCFL5	1164.416654	-0.904757144	0.354434741	-2.552676246	0.010689881	0.030707921	DOWN
BIRC7	BIRC7	52.48830353	1.515619985	0.553462975	2.738430671	0.006173317	0.019725615	UP
NKAIN4	NKAIN4	12514.62301	2.718215579	0.46371234	5.861857334	4.58E-09	0.000000291	UP
COL20A1	COL20A1	5935.294646	2.785555297	0.787328168	3.537985063	0.000403193	0.002235414	UP
EEF1A2	EEF1A2	9108.209454	-2.609545618	0.636166372	-4.101986105	0.000041	0.000376127	DOWN
NDUFAF5	NDUFAF5	838.8639721	-0.68652953	0.169591888	-4.048127166	0.0000516	0.000447523	DOWN
SEL1L2	SEL1L2	3.943290302	-1.779804441	0.674809284	-2.637492523	0.008352147	0.025108539	DOWN
TRIB3	TRIB3	759.1599361	1.289451984	0.496950592	2.594728741	0.00946656	0.027743599	UP
RASSF2	RASSF2	27566.98571	0.837147445	0.398056384	2.103087597	0.035458113	0.080447797	UP
SLC52A3	SLC52A3	583.6756957	1.360129624	0.393728648	3.454484787	0.000551345	0.002870399	UP
ANGPT4	ANGPT4	57.45900967	1.469682118	0.599202652	2.452729661	0.014177684	0.038541367	UP
PROKR2	PROKR2	12.53111526	-2.909092924	1.075335512	-2.70528862	0.006824507	0.021353325	DOWN
HM13	HM13	6363.741328	0.562327582	0.213080421	2.639039192	0.008314137	0.025043368	UP
SNPH	SNPH	3008.889338	-1.882417317	0.429043087	-4.387478492	0.0000115	0.000140778	DOWN
MYLK2	MYLK2	231.9737823	0.822918141	0.349497586	2.354574608	0.018543921	0.047901815	UP
FERMT1	FERMT1	4831.166189	4.161669203	0.619599984	6.716703214	1.86E-11	3.69E-09	UP
PDYN	PDYN	918.9169357	-3.146501395	1.136229523	-2.769248054	0.005618584	0.018263251	DOWN
POFUT1	POFUT1	4039.205723	1.172408383	0.194450779	6.029332399	1.65E-09	0.000000133	UP
SAMHD1	SAMHD1	5989.636718	1.063477279	0.376489263	2.824721404	0.004732174	0.01593896	UP
PAK7	PAK7	674.1342926	-1.437095398	0.562648067	-2.554163931	0.010644313	0.030597865	DOWN
KIF3B	KIF3B	5689.19608	-0.79632858	0.203291484	-3.91717628	0.0000896	0.000694185	DOWN
MAPRE1	MAPRE1	10355.78546	1.395050764	0.169522785	8.229281766	1.88E-16	3.26E-13	UP
JAG1	JAG1	3192.158426	1.431625731	0.428633516	3.339976174	0.000837856	0.004020754	UP
BPI	BPI	34.32764269	1.672852262	0.489293533	3.418913494	0.000628717	0.003203988	UP
SLC32A1	SLC32A1	530.1257795	-2.959556505	0.938497767	-3.153504046	0.00161323	0.006728972	DOWN
ASIP	ASIP	39.61754473	2.817284592	0.633758911	4.445356974	0.00000877	0.000113158	UP
WFDC2	WFDC2	78.18417433	-1.249095036	0.613513053	-2.035971411	0.041753226	0.09158562	DOWN
PPP1R16B	PPP1R16B	3651.828178	-2.24573689	0.562211201	-3.99447198	0.0000648	0.00053566	DOWN
DNTTIP1	DNTTIP1	1617.67097	0.504245667	0.159152338	3.168320826	0.001533222	0.006446259	UP
MAP1LC3A	MAP1LC3A	1809.806009	-2.147200151	0.49384502	-4.347923063	0.0000137	0.000161774	DOWN
SYNDIG1	SYNDIG1	2096.172595	-1.151850836	0.351305566	-3.278771953	0.001042599	0.004750554	DOWN
TNNC2	TNNC2	33.31830912	-1.10565768	0.412194421	-2.682369346	0.00731027	0.022588319	DOWN
CELF4	CELF4	2347.894428	-2.612897713	0.736933906	-3.54563373	0.00039167	0.002186199	DOWN
ZNF516	ZNF516	1911.451223	0.991208266	0.216818031	4.571613626	0.00000484	0.0000709	UP
CDH20	CDH20	4864.232253	0.824810074	0.358722116	2.299300869	0.021487861	0.053872954	UP
USP14	USP14	3313.66002	-0.955857176	0.158374214	-6.03543438	1.59E-09	0.00000013	DOWN
LPIN2	LPIN2	4748.205503	-0.501001267	0.226491813	-2.212006078	0.026966245	0.064934564	DOWN
SMCHD1	SMCHD1	3708.972913	0.699350206	0.215301574	3.248235447	0.001161231	0.005186034	UP
ST8SIA5	ST8SIA5	1323.021825	-2.083854592	0.749879474	-2.778919366	0.005454006	0.01784986	DOWN
CEP192	CEP192	1852.312019	0.545343186	0.218399482	2.496998536	0.012524947	0.034822946	UP
RNMT	RNMT	3231.912988	-0.57825498	0.179755874	-3.216890586	0.00129588	0.005655603	DOWN
SMAD7	SMAD7	1294.614168	-0.513940343	0.245063697	-2.097170445	0.03597849	0.081489765	DOWN
RNF125	RNF125	309.7234765	-0.979731021	0.38724557	-2.529999301	0.011406275	0.032330878	DOWN
NOL4	NOL4	1327.626793	-0.646072425	0.316946551	-2.038427054	0.041507243	0.091140871	DOWN
MIB1	MIB1	5509.809647	0.574448795	0.243179121	2.362245545	0.018164606	0.047058913	UP
RBBP8	RBBP8	1082.234184	1.50564438	0.306456508	4.913076867	0.000000897	0.0000192	UP
CSTF2	CSTF2	1019.255817	0.729014049	0.164689159	4.426606184	0.00000957	0.000121333	UP
MXRA5	MXRA5	545.3654571	2.013245571	0.76950991	2.616269841	0.008889627	0.026344033	UP
VSIG1	VSIG1	13.04476089	-1.608850576	0.603815587	-2.664473409	0.007710896	0.023608577	DOWN
ATG4A	ATG4A	500.2436448	0.533039087	0.173061095	3.080063071	0.002069568	0.00819856	UP
STS	STS	1235.475883	-1.338505235	0.363360662	-3.683682288	0.000229889	0.00144018	DOWN
GPR143	GPR143	87.03110248	-1.430103831	0.578454394	-2.472284498	0.013425263	0.036840302	DOWN
PGRMC1	PGRMC1	8160.637105	-0.931628771	0.202105485	-4.609616466	0.00000403	0.0000618	DOWN
POLA1	POLA1	1463.426198	1.251791103	0.223690984	5.596073128	2.19E-08	0.00000106	UP
MID1	MID1	1553.962755	0.943236969	0.347704385	2.712755462	0.006672633	0.021018482	UP
NXT2	NXT2	1079.205926	1.645041588	0.274003832	6.003717446	1.93E-09	0.00000015	UP
GUCY2F	GUCY2F	5.300085224	2.439319888	0.907424423	2.688179673	0.007184273	0.022251986	UP
ATP1B4	ATP1B4	7.610673841	-2.525001397	0.878478772	-2.87428846	0.004049389	0.014034333	DOWN
PRPS2	PRPS2	569.9284939	-1.42215579	0.513881909	-2.767475884	0.005649222	0.018347284	DOWN
TLR8	TLR8	85.03152702	1.470031347	0.685475671	2.144541973	0.031989486	0.074192032	UP
AMMECR1	AMMECR1	315.4180593	0.510318632	0.241982365	2.108908355	0.034952493	0.079651263	UP
SRPX	SRPX	2984.489251	2.412256406	0.520938854	4.63059414	0.00000365	0.0000571	UP
GLRA2	GLRA2	143.3500665	-2.785785162	0.909164052	-3.064117149	0.002183134	0.008567963	DOWN
STAG2	STAG2	8033.536765	1.026807309	0.19239611	5.336944229	9.45E-08	0.0000034	UP
ATP11C	ATP11C	710.2272697	0.935630956	0.282399141	3.313150859	0.000922512	0.004317684	UP
ABCD1	ABCD1	835.3636318	0.723852486	0.276021703	2.622447717	0.008730066	0.025980726	UP
CACNA1F	CACNA1F	33.52635486	-2.53026113	0.529902518	-4.774955849	0.0000018	0.0000329	DOWN
SYP	SYP	11557.69297	-2.537674137	0.531476457	-4.774763028	0.0000018	0.0000329	DOWN
PLP2	PLP2	805.8298003	1.493008688	0.583650604	2.558052161	0.01052603	0.030319856	UP
PLS3	PLS3	1878.033488	-0.787057335	0.362280234	-2.172509737	0.029817236	0.070049741	DOWN
SMARCA1	SMARCA1	5301.015874	0.590939275	0.240566804	2.456445634	0.014031903	0.038188148	UP
ZC3H12B	ZC3H12B	643.2544976	-0.844953549	0.411281145	-2.054442708	0.039932863	0.088466973	DOWN
RBBP7	RBBP7	7857.231269	0.55162801	0.17141971	3.217996405	0.001290894	0.005636761	UP
SLC25A14	SLC25A14	636.9834073	-1.141519376	0.197768182	-5.772007237	7.83E-09	0.00000046	DOWN
PIM2	PIM2	609.0934506	-1.0782615	0.295081313	-3.654116521	0.000258069	0.001574361	DOWN
SCML2	SCML2	223.2400028	1.03619188	0.40658083	2.548550754	0.010817155	0.030968052	UP
RS1	RS1	34.15014764	-2.397319002	0.742587757	-3.228330899	0.001245149	0.005483855	DOWN
PGK1	PGK1	15248.78218	-0.672905109	0.225753054	-2.980713203	0.00287578	0.010715107	DOWN
PHEX	PHEX	275.5747076	1.644487865	0.567616094	2.897183295	0.003765297	0.013224505	UP
UBL4A	UBL4A	2259.728179	-0.832224098	0.23309513	-3.570319549	0.000356546	0.002033892	DOWN
CD99L2	CD99L2	10315.79604	-0.978975431	0.211462738	-4.629541084	0.00000366	0.0000572	DOWN
RP2	RP2	1144.508797	1.781882467	0.268152027	6.645045671	3.03E-11	5.38E-09	UP
JADE3	JADE3	1566.695359	1.629799345	0.348426472	4.67759908	0.0000029	0.0000477	UP
CDK16	CDK16	5899.524768	-0.77944217	0.182728554	-4.265573996	0.0000199	0.000216011	DOWN
USP11	USP11	20465.57035	-0.888860189	0.215965434	-4.1157521	0.0000386	0.000359452	DOWN
GABRE	GABRE	128.8704771	-1.380276817	0.653247812	-2.112945182	0.03460546	0.079020563	DOWN
KLF8	KLF8	99.42540238	-1.806959351	0.521497512	-3.464943382	0.000530343	0.002778207	DOWN
SRPX2	SRPX2	315.7896558	2.60961695	0.793544672	3.288557081	0.001007024	0.004625946	UP
SYTL4	SYTL4	4605.854918	3.424085582	0.504323352	6.789464679	1.13E-11	2.34E-09	UP
ZDHHC15	ZDHHC15	857.8866841	0.542440441	0.229340704	2.365216604	0.018019528	0.0467415	UP
CENPI	CENPI	116.9612783	1.82946308	0.481383378	3.800428439	0.000144446	0.001008075	UP
DRP2	DRP2	1580.355701	-0.81746196	0.383682451	-2.130569064	0.03312466	0.076289838	DOWN
TAF7L	TAF7L	15.99641532	-1.835899453	0.495092027	-3.708198377	0.000208739	0.00133574	DOWN
PBDC1	PBDC1	1004.807568	0.743156216	0.20018939	3.712265747	0.000205412	0.001317951	UP
BEX4	BEX4	7976.747663	-0.785798311	0.217419405	-3.614205056	0.000301271	0.001778108	DOWN
NALCN	NALCN	3216.150158	-0.916221081	0.345622995	-2.650926283	0.008027136	0.02435574	DOWN
HTR2A	HTR2A	629.5182832	-2.711441927	0.687128977	-3.946045094	0.0000795	0.000628615	DOWN
NDFIP2	NDFIP2	3163.185428	-1.513970369	0.295676925	-5.120353468	0.000000305	0.00000823	DOWN
TNFSF13B	TNFSF13B	748.2910029	2.284097058	0.716513313	3.187794302	0.001433625	0.006112837	UP
KLF5	KLF5	95.50037186	-1.666547814	0.520908732	-3.199308652	0.001377576	0.005929306	DOWN
STK24	STK24	1801.54471	-0.851528012	0.238872924	-3.56477409	0.00036417	0.002066201	DOWN
UGGT2	UGGT2	1018.948872	0.53756422	0.208058331	2.583718791	0.009774145	0.028479924	UP
ARHGEF7	ARHGEF7	8472.533171	-0.521287131	0.24459881	-2.131192423	0.033073293	0.076192339	DOWN
FGF9	FGF9	254.5359414	-1.219016026	0.591819089	-2.059778146	0.039419755	0.087525658	DOWN
PARP4	PARP4	2517.904574	1.041074863	0.238212534	4.370361394	0.0000124	0.000149322	UP
SUPT20H	SUPT20H	2288.321265	0.708655573	0.2006433	3.531917451	0.000412558	0.002273593	UP
DGKH	DGKH	771.0914931	-0.953894308	0.326188801	-2.924362536	0.003451625	0.012356114	DOWN
KATNAL1	KATNAL1	1774.948518	-0.592434882	0.216721987	-2.733616878	0.006264289	0.019936913	DOWN
CLN5	CLN5	816.799393	0.565208051	0.218066337	2.591908765	0.009544508	0.02793143	UP
MGRN1	MGRN1	6411.687022	-0.582740731	0.148152769	-3.933377264	0.0000838	0.000656235	DOWN
CORO1A	CORO1A	3345.757946	-1.019063662	0.374472649	-2.721330019	0.006501981	0.020580864	DOWN
MAPK3	MAPK3	6245.742227	-1.099508755	0.202633854	-5.426086177	5.76E-08	0.00000236	DOWN
PLLP	PLLP	3400.058819	-1.964262229	0.520556971	-3.773385699	0.000161047	0.001093616	DOWN
ZNF423	ZNF423	2940.192532	1.307476696	0.321929459	4.061376365	0.0000488	0.000427255	UP
DHODH	DHODH	897.5772446	0.732057501	0.177270639	4.129603777	0.0000363	0.000341675	UP
CCL17	CCL17	11.61450046	1.394398464	0.607229769	2.296327578	0.021657158	0.054240972	UP
PARD6A	PARD6A	910.1021552	-0.511652252	0.259113868	-1.974623188	0.048310926	0.102775721	DOWN
MMP15	MMP15	2269.236788	1.114006841	0.371510813	2.998585246	0.002712363	0.010253728	UP
NDRG4	NDRG4	26721.67134	-1.2227601	0.395185441	-3.094142582	0.001973826	0.007893432	DOWN
HAS3	HAS3	164.0718302	0.831702239	0.38836434	2.141551511	0.032229589	0.074625767	UP
COG4	COG4	5070.875664	0.713966379	0.149206291	4.785095672	0.00000171	0.0000318	UP
SLC7A6OS	SLC7A6OS	480.6435284	0.562780669	0.166225555	3.385644706	0.000710113	0.00353756	UP
FA2H	FA2H	2187.4219	-1.705638921	0.641956553	-2.656938249	0.007885389	0.024017379	DOWN
AXIN1	AXIN1	2491.87668	0.525546007	0.167965268	3.128896897	0.001754639	0.007197774	UP
NECAB2	NECAB2	1485.353715	-2.423964017	0.529314856	-4.579436965	0.00000466	0.0000688	DOWN
NAGPA	NAGPA	765.2136426	-1.289814965	0.263099131	-4.902391573	0.000000947	0.00002	DOWN
SEC14L5	SEC14L5	1276.179871	-2.224982002	0.728336481	-3.054881996	0.002251491	0.00878717	DOWN
COTL1	COTL1	9181.403054	0.89034359	0.346252729	2.571369167	0.010129728	0.029368899	UP
NME4	NME4	5410.887598	1.721293083	0.237523718	7.246826127	4.27E-13	1.47E-10	UP
MTHFSD	MTHFSD	1043.99963	0.510176076	0.146017222	3.493944551	0.00047594	0.00254943	UP
METRN	METRN	12761.91795	1.361685126	0.311095389	4.377066248	0.000012	0.000145553	UP
RHBDL1	RHBDL1	421.165989	-1.288648722	0.479410846	-2.68798408	0.007188482	0.022260936	DOWN
NUBP1	NUBP1	812.9490869	0.857324965	0.149686483	5.727470815	1.02E-08	0.000000573	UP
MEFV	MEFV	29.8024776	-1.467692942	0.446560571	-3.286660391	0.00101383	0.004652146	DOWN
CRYM	CRYM	1269.244768	-3.165337387	0.9577337	-3.305028722	0.000949667	0.004418006	DOWN
CPPED1	CPPED1	733.5205783	-1.436981958	0.435276699	-3.301306876	0.000962356	0.004455947	DOWN
USP31	USP31	1116.331284	-1.347048964	0.260433854	-5.172326655	0.000000231	0.00000671	DOWN
HMOX2	HMOX2	3783.404417	-0.782741342	0.239076803	-3.27401626	0.001060305	0.004819517	DOWN
TOX3	TOX3	1445.315731	1.240119883	0.529737707	2.341007384	0.019231787	0.049304952	UP
RBL2	RBL2	4471.489308	0.631438513	0.220203879	2.867517668	0.004137057	0.014291189	UP
SYT17	SYT17	2993.469851	-0.677606007	0.203709071	-3.326341848	0.000879939	0.004171674	DOWN
TMC5	TMC5	19.87422194	-2.185392697	0.527603755	-4.142109822	0.0000344	0.000327579	DOWN
CCP110	CCP110	2326.624157	-1.274111235	0.277914709	-4.584540488	0.00000455	0.0000675	DOWN
AQP9	AQP9	61.91261852	-1.712321303	0.833265041	-2.054953967	0.039883451	0.088380722	DOWN
AAGAB	AAGAB	1858.340221	-0.811571934	0.187360005	-4.331617802	0.0000148	0.000171599	DOWN
CORO2B	CORO2B	6616.422969	-0.74059861	0.289325807	-2.559739201	0.010475074	0.030193703	DOWN
CSK	CSK	3839.54897	0.542706089	0.192265941	2.822684481	0.004762341	0.016022568	UP
HERC1	HERC1	5937.993352	-1.000553612	0.247159029	-4.04821793	0.0000516	0.000447523	DOWN
AP3B2	AP3B2	3231.994466	-1.677941797	0.391379681	-4.287248112	0.0000181	0.000200488	DOWN
IGDCC4	IGDCC4	2182.331834	1.289498514	0.498130826	2.588674393	0.009634615	0.028156043	UP
TTC23	TTC23	1051.687315	0.996121429	0.205099338	4.856775442	0.00000119	0.0000242	UP
CD276	CD276	2960.347147	1.266688374	0.345005675	3.671500104	0.000241131	0.001493719	UP
HOMER2	HOMER2	851.7209708	-0.782301977	0.359752484	-2.174556154	0.029663393	0.069824465	DOWN
CEP152	CEP152	214.5934481	1.250549521	0.395263622	3.163836614	0.001557042	0.006525262	UP
OCA2	OCA2	30.31467903	-3.178005351	0.913587419	-3.47860017	0.00050404	0.002668596	DOWN
TGM5	TGM5	40.4650967	3.455803062	0.890137508	3.882324957	0.000103462	0.000777374	UP
FAM189A1	FAM189A1	608.3554257	-2.305995074	0.584243813	-3.94697389	0.0000791	0.00062677	DOWN
BMF	BMF	687.4941185	2.292825155	0.474437338	4.832724939	0.00000135	0.0000264	UP
DMXL2	DMXL2	3758.247126	-0.97210273	0.274217121	-3.545011073	0.000392597	0.002190645	DOWN
SCG3	SCG3	35213.78166	1.112781084	0.491171289	2.265566225	0.023477955	0.057856267	UP
RHOV	RHOV	39.19719179	-2.171627983	0.724653271	-2.996782143	0.002728456	0.010298037	DOWN
OIP5	OIP5	72.16594454	2.344992304	0.551316446	4.253441599	0.0000211	0.000225739	UP
SLC30A4	SLC30A4	782.6089917	-0.8114066	0.185149038	-4.382451069	0.0000117	0.000142717	DOWN
CSPP1	CSPP1	945.4371023	0.620624772	0.24465097	2.536776253	0.011187843	0.031833235	UP
BRF2	BRF2	508.7721703	-0.715569003	0.150426849	-4.756923441	0.00000197	0.0000355	DOWN
FZD3	FZD3	3379.990391	-0.518746985	0.260705892	-1.989778525	0.046615338	0.099975527	DOWN
INTS9	INTS9	1076.836704	0.784578054	0.167083126	4.695734832	0.00000266	0.0000447	UP
RIPK2	RIPK2	1430.22256	1.186529188	0.327380579	3.624311471	0.000289732	0.001726927	UP
EYA1	EYA1	1550.748883	2.902590661	0.58250842	4.982916235	0.000000626	0.0000144	UP
NBN	NBN	3594.417931	0.723189908	0.185080932	3.907425248	0.0000933	0.000717026	UP
DECR1	DECR1	3826.477701	1.195445273	0.188241359	6.350598394	2.14E-10	2.76E-08	UP
SFRP1	SFRP1	889.6967054	-1.979030255	0.669600083	-2.955540635	0.003121216	0.01144484	DOWN
LAPTM4B	LAPTM4B	8520.266232	0.983125128	0.244654851	4.018416658	0.0000586	0.000493906	UP
UBE2W	UBE2W	1804.319467	-0.764942318	0.158416759	-4.828670424	0.00000137	0.0000267	DOWN
NIPAL2	NIPAL2	423.8031352	-2.06694926	0.584595529	-3.535691188	0.00040671	0.002249305	DOWN
IKBKB	IKBKB	2893.102339	1.107584396	0.165824474	6.679257705	2.4E-11	4.6E-09	UP
JPH1	JPH1	233.2324452	-2.522065629	0.677501564	-3.7225975	0.000197184	0.00127976	DOWN
GDAP1	GDAP1	3542.704517	-1.184358368	0.296912277	-3.988916788	0.0000664	0.000544231	DOWN
EIF3E	EIF3E	10846.04557	1.508858284	0.275673428	5.473354094	4.42E-08	0.00000192	UP
ESRP1	ESRP1	9.063857439	-1.755977846	0.835050153	-2.102841177	0.035479655	0.080461256	DOWN
NDRG1	NDRG1	11509.83721	-1.512746044	0.431576131	-3.505166148	0.000456322	0.002460757	DOWN
IL7	IL7	42.29546645	1.225733827	0.552169895	2.219849067	0.026429015	0.063841418	UP
STMN2	STMN2	6775.277342	-2.171550673	0.842531814	-2.57741089	0.009954354	0.028935042	DOWN
TRPS1	TRPS1	2330.18487	0.994126006	0.257932724	3.854206601	0.000116106	0.00085262	UP
NCALD	NCALD	4872.428227	-1.472965893	0.445099015	-3.309299378	0.000935298	0.004362998	DOWN
UBR5	UBR5	7148.134374	0.563511346	0.207481684	2.715957065	0.006608449	0.020851349	UP
EEF1D	EEF1D	6681.318173	0.946840287	0.257695244	3.674263733	0.000238536	0.00147982	UP
ERI1	ERI1	816.9240421	1.020582742	0.245186876	4.162468878	0.0000315	0.000307853	UP
SLC39A14	SLC39A14	4733.637122	0.819388456	0.346808964	2.36265074	0.018144761	0.047014719	UP
MTMR9	MTMR9	2611.587448	-0.835540701	0.217106846	-3.848523047	0.000118832	0.00086908	DOWN
NEFM	NEFM	3241.57167	-2.580062144	1.026701813	-2.512961516	0.011972239	0.033669179	DOWN
TUSC3	TUSC3	1985.509474	-1.16539822	0.402800395	-2.893240014	0.003812898	0.0133491	DOWN
ASAH1	ASAH1	12881.54319	0.702848263	0.220536255	3.186996453	0.001437585	0.00612508	UP
MAN2B1	MAN2B1	2685.710897	1.16945384	0.294140095	3.975839605	0.0000701	0.000568192	UP
KCNN4	KCNN4	101.3265422	-1.297901818	0.636607093	-2.038780013	0.041471988	0.091087174	DOWN
TULP2	TULP2	12.34896861	-1.363558593	0.61589523	-2.213945696	0.026832515	0.064686417	DOWN
DHDH	DHDH	30.741087	-2.408431531	0.53587389	-4.494399848	0.00000698	0.0000946	DOWN
TUBB4A	TUBB4A	22958.942	-1.98591889	0.518335103	-3.83134169	0.000127446	0.000916354	DOWN
CLPTM1	CLPTM1	9696.153714	-0.623007416	0.184893788	-3.369542176	0.000752932	0.003701676	DOWN
LIN7B	LIN7B	427.7235651	-1.485975159	0.320468414	-4.636884933	0.00000354	0.0000559	DOWN
PPP1R37	PPP1R37	2191.085396	-1.558077303	0.234667676	-6.639505405	3.15E-11	5.53E-09	DOWN
FCGRT	FCGRT	5846.777034	1.480248637	0.330833212	4.47430482	0.00000767	0.000100866	UP
PPP1R13L	PPP1R13L	639.1264438	1.109137556	0.475716027	2.331511853	0.019726386	0.050339571	UP
DOT1L	DOT1L	3038.541032	0.843108473	0.334860501	2.517790154	0.011809366	0.033294397	UP
SLC17A7	SLC17A7	10048.3645	-3.281009942	1.006436897	-3.260025493	0.001114022	0.005008348	DOWN
RNASEH2A	RNASEH2A	1110.14946	1.275471803	0.348192671	3.663120766	0.000249161	0.001530692	UP
KLC3	KLC3	6.824948107	-2.250200088	0.660513503	-3.406743508	0.000657429	0.00332519	DOWN
SF3A2	SF3A2	4529.729892	1.004356624	0.276068576	3.638069344	0.000274689	0.001657175	UP
AMH	AMH	877.6072596	2.91178844	0.632559269	4.603186739	0.00000416	0.0000631	UP
OAZ1	OAZ1	17993.50174	-0.583242078	0.202499666	-2.880212541	0.003974072	0.013821575	DOWN
STX10	STX10	2189.377692	0.809250716	0.228293095	3.544788413	0.000392928	0.002191473	UP
FCER2	FCER2	44.56860001	-3.632422635	1.118428922	-3.247790328	0.001163049	0.005191066	DOWN
TLE6	TLE6	260.3227759	2.493117963	0.572773208	4.352714006	0.0000134	0.000159143	UP
AES	AES	16267.55844	-0.999534878	0.265301417	-3.767544446	0.000164861	0.001113242	DOWN
NOVA2	NOVA2	3717.764054	-0.957329763	0.208338229	-4.595074874	0.00000433	0.0000651	DOWN
ASF1B	ASF1B	310.2746493	3.762474127	0.68769035	5.471174816	4.47E-08	0.00000194	UP
TNNT1	TNNT1	233.0587911	-1.51026386	0.74453109	-2.028476553	0.042511634	0.092985092	DOWN
PPP6R1	PPP6R1	4362.678938	-0.843658004	0.184034666	-4.584234164	0.00000456	0.0000675	DOWN
C19orf44	C19orf44	594.7620092	0.554919098	0.266066596	2.085639862	0.037011258	0.083351922	UP
SYDE1	SYDE1	1075.036981	1.464014648	0.340749653	4.296452352	0.0000174	0.000194131	UP
SLC1A6	SLC1A6	518.878622	-1.392030697	0.625826005	-2.224309448	0.026127631	0.063285596	DOWN
RPS16	RPS16	22637.54175	1.282169304	0.311642369	4.114232952	0.0000388	0.000361229	UP
FBL	FBL	4091.990686	0.901856564	0.309484019	2.914065053	0.003567556	0.012684976	UP
DYRK1B	DYRK1B	1292.011058	-0.716929112	0.229215298	-3.127754208	0.001761474	0.007222301	DOWN
GPI	GPI	13657.88895	-1.551745061	0.297566549	-5.214783266	0.000000184	0.00000563	DOWN
PLD3	PLD3	12780.03476	-1.978166321	0.335460496	-5.896868175	3.7E-09	0.000000249	DOWN
NUMBL	NUMBL	2638.462893	-1.361769162	0.328319493	-4.147695134	0.0000336	0.000321871	DOWN
EBI3	EBI3	350.8892005	0.924301151	0.460787831	2.005914845	0.044865334	0.096825544	UP
CCDC94	CCDC94	2064.384774	0.687506037	0.246351774	2.790749278	0.005258619	0.017328069	UP
SHD	SHD	7264.740725	4.261156722	0.617447046	6.901250478	5.15E-12	1.15E-09	UP
TBCB	TBCB	6672.178916	-0.613192439	0.234716394	-2.612482362	0.008988733	0.026595676	DOWN
CLIP3	CLIP3	22691.88929	-0.951635502	0.251151558	-3.789088595	0.000151201	0.001043063	DOWN
SLC1A5	SLC1A5	915.0524252	1.517369186	0.48995978	3.096926007	0.001955387	0.007832691	UP
PRKD2	PRKD2	1327.789736	0.97751347	0.284284671	3.43850221	0.000584942	0.003016447	UP
TJP3	TJP3	42.12724863	-1.254069041	0.47603174	-2.634423163	0.008428038	0.025242212	DOWN
APLP1	APLP1	21396.47428	-2.160816432	0.437748493	-4.936205301	0.000000797	0.0000175	DOWN
CCDC9	CCDC9	903.7773845	-0.537567845	0.244285779	-2.200569545	0.027766512	0.066368927	DOWN
HNRNPUL1	HNRNPUL1	15087.32131	0.705388538	0.193105481	3.652866473	0.000259329	0.001580905	UP
CEACAM4	CEACAM4	14.32188015	2.198837791	0.709224253	3.100342072	0.001932973	0.007768735	UP
MYH14	MYH14	4121.703104	-0.608621543	0.308439189	-1.973230263	0.048469334	0.103086714	DOWN
SIGLEC8	SIGLEC8	1427.015981	1.402258939	0.546230334	2.567156839	0.010253622	0.029658888	UP
RPS19	RPS19	27370.59814	1.551194071	0.345116882	4.494691954	0.00000697	0.0000945	UP
GLTSCR2	GLTSCR2	11741.21509	1.016409387	0.318642693	3.189809181	0.001423668	0.006078331	UP
ICAM5	ICAM5	909.0976868	-3.464481579	0.802652186	-4.316292459	0.0000159	0.00018121	DOWN
CD33	CD33	267.9044121	1.150036019	0.474675246	2.4227849	0.015402043	0.041336781	UP
TYK2	TYK2	4779.265689	0.559504828	0.183233413	3.053508732	0.002261821	0.008817288	UP
NAPA	NAPA	4209.766097	-1.112597505	0.215405098	-5.165140088	0.00000024	0.00000695	DOWN
ATP1A3	ATP1A3	19564.89855	-2.312180655	0.512199932	-4.514215073	0.00000636	0.0000882	DOWN
MEIS3	MEIS3	3104.582081	-1.201340358	0.361321328	-3.32485316	0.000884651	0.004188519	DOWN
MEGF8	MEGF8	11252.55953	-0.756424791	0.290883203	-2.600441631	0.009310386	0.027403173	DOWN
SYNGR4	SYNGR4	11.97635631	-2.43994977	0.824023492	-2.961019672	0.003066224	0.011273487	DOWN
CARD8	CARD8	1966.871371	1.24580423	0.250895881	4.96542321	0.000000686	0.0000155	UP
PLA2G4C	PLA2G4C	1818.46484	-0.797165965	0.320878822	-2.484320905	0.012979878	0.035792804	DOWN
HAS1	HAS1	44.75849621	-2.553862294	0.748669989	-3.411198967	0.000646779	0.003282673	DOWN
RAB3D	RAB3D	473.5560645	-1.176687843	0.407954971	-2.884357164	0.003922136	0.013679598	DOWN
LPPR2	LPPR2	6191.765631	-0.794639856	0.22106343	-3.594623754	0.000324861	0.001890873	DOWN
PLEKHA4	PLEKHA4	2108.00271	2.244808463	0.662913215	3.386278041	0.000708476	0.003531361	UP
PPP2R1A	PPP2R1A	20174.12609	-0.654052085	0.189482642	-3.451778366	0.000556905	0.002894876	DOWN
WDR83OS	WDR83OS	4367.883329	0.540640268	0.208607181	2.591666616	0.009551228	0.027946247	UP
GCDH	GCDH	2635.824433	0.645869233	0.244148029	2.645400147	0.008159436	0.024683173	UP
DNASE2	DNASE2	3297.486952	1.03336199	0.233444936	4.42657703	0.00000957	0.000121333	UP
MAST1	MAST1	2986.974194	-1.419880501	0.44988691	-3.156083161	0.001599033	0.00667801	DOWN
TFPT	TFPT	1307.550255	-0.787553567	0.275937904	-2.854097083	0.004315934	0.014799995	DOWN
RPL18A	RPL18A	12947.10893	1.489025177	0.358570111	4.152675119	0.0000329	0.000317287	UP
SLC5A5	SLC5A5	18.82492991	-3.057810275	0.799060033	-3.826759129	0.000129841	0.000929218	DOWN
KCNN1	KCNN1	1132.156051	-1.813143507	0.509943733	-3.555575625	0.000377152	0.00212131	DOWN
RAB3A	RAB3A	3607.909451	-2.719123002	0.67852312	-4.007413929	0.0000614	0.000511854	DOWN
PDE4C	PDE4C	102.4557102	-3.034115862	0.610545015	-4.969520328	0.000000671	0.0000153	DOWN
CRTC1	CRTC1	4798.358897	-0.897674858	0.259020187	-3.465655978	0.00052894	0.00277336	DOWN
ATP4A	ATP4A	5.998108011	-2.401345747	0.835572496	-2.873892762	0.004054466	0.014049041	DOWN
MAG	MAG	8518.264171	-2.179970582	0.83001045	-2.626437513	0.008628383	0.025732597	DOWN
TMEM59L	TMEM59L	11156.09102	-1.474305771	0.353503325	-4.170557014	0.0000304	0.000299209	DOWN
FKBP8	FKBP8	23451.48429	-0.702698616	0.226714227	-3.099490608	0.001938537	0.007781829	DOWN
HPN	HPN	154.1628796	-1.935581216	0.663002185	-2.91941906	0.003506844	0.012511306	DOWN
SCN1B	SCN1B	1865.018266	-1.196992799	0.543674819	-2.201670479	0.027688593	0.066201445	DOWN
GSK3A	GSK3A	4248.990913	-1.066980796	0.21448564	-4.974602472	0.000000654	0.0000149	DOWN
GRIK5	GRIK5	4714.37632	-0.502824073	0.224096078	-2.243787917	0.02484605	0.0606166	DOWN
ZNF85	ZNF85	389.4650411	1.077980408	0.283428387	3.803360769	0.000142746	0.000999935	UP
ETHE1	ETHE1	778.9567353	0.514134042	0.257036317	2.000238911	0.045474472	0.097927154	UP
AVL9	AVL9	3679.073313	-0.542173054	0.204153931	-2.655707146	0.007914231	0.024066347	DOWN
RUNDC3B	RUNDC3B	581.3908537	-1.370272083	0.37880381	-3.617366162	0.000297616	0.00176147	DOWN
RASA4	RASA4	153.227726	1.050808414	0.386220954	2.720744179	0.006513515	0.020601819	UP
CDK6	CDK6	3066.326954	1.305865489	0.550679722	2.371370212	0.01772227	0.0461326	UP
PON2	PON2	17628.04439	1.297535332	0.372006367	3.487938505	0.00048676	0.002596983	UP
ITGB8	ITGB8	10943.6288	1.054194535	0.401156916	2.627885731	0.008591737	0.025641441	UP
HBP1	HBP1	2022.36353	0.59100889	0.196106997	3.013706282	0.002580775	0.009815675	UP
PTN	PTN	23185.8072	0.998467501	0.403738329	2.473056008	0.013396315	0.036772829	UP
DFNA5	DFNA5	3513.373336	1.189884657	0.231035722	5.150219396	0.00000026	0.00000737	UP
ZC3HAV1	ZC3HAV1	2743.755468	1.378154463	0.258921591	5.322671075	0.000000102	0.0000036	UP
TTC26	TTC26	382.3027137	0.840492358	0.392152072	2.143281694	0.032090486	0.074354714	UP
ADAP1	ADAP1	1080.430856	-2.369314896	0.529109362	-4.477930394	0.00000754	0.0000999	DOWN
TFEC	TFEC	295.5962816	1.029182982	0.512708717	2.00734442	0.044713003	0.09663279	UP
CAV1	CAV1	2175.445709	1.359012633	0.641807954	2.117475524	0.03421951	0.078308873	UP
MET	MET	318.3788943	-2.997102408	0.801962559	-3.73720989	0.000186074	0.001227009	DOWN
HOXA1	HOXA1	20.567115	4.826527065	1.302648191	3.705165446	0.000211253	0.001346717	UP
LFNG	LFNG	5607.96168	2.528678989	0.500248763	5.054843065	0.000000431	0.0000108	UP
BRAT1	BRAT1	4409.296293	0.99298477	0.238355815	4.165976697	0.000031	0.000304569	UP
VIPR2	VIPR2	2822.427641	3.828163998	0.737599563	5.190030188	0.00000021	0.00000624	UP
TSPAN12	TSPAN12	1904.832919	2.660790193	0.436407847	6.097026464	1.08E-09	9.78E-08	UP
SSBP1	SSBP1	2874.8373	0.556536268	0.17350448	3.207619	0.001338387	0.005808055	UP
EVX1	EVX1	14.89275032	3.656194582	1.222741097	2.990162505	0.002788291	0.010479698	UP
HIBADH	HIBADH	2692.499232	1.228947993	0.263668177	4.660964428	0.00000315	0.0000511	UP
CPVL	CPVL	1383.612747	1.665247243	0.510398343	3.26264234	0.001103787	0.00497719	UP
CHN2	CHN2	919.2918479	-1.911442324	0.452551796	-4.223698457	0.000024	0.000248968	DOWN
COBL	COBL	5580.188862	-1.265992476	0.425405562	-2.975965967	0.002920673	0.010839851	DOWN
FKBP14	FKBP14	1315.045994	1.079042791	0.272602021	3.95830812	0.0000755	0.000603431	UP
STX1A	STX1A	2213.893246	-2.856877671	0.69929773	-4.085352414	0.000044	0.000398476	DOWN
NOD1	NOD1	336.4710873	0.675870297	0.306164441	2.207540155	0.027276345	0.065484394	UP
CRHR2	CRHR2	47.25148513	-3.230002809	0.782939326	-4.125482912	0.000037	0.00034727	DOWN
EPHB6	EPHB6	2128.272441	-2.588172891	0.768882215	-3.36615003	0.000762252	0.003736609	DOWN
GHRHR	GHRHR	63.69495561	1.435880179	0.504677196	2.845145749	0.004439111	0.015148476	UP
CASP2	CASP2	1592.538549	0.927322764	0.246885888	3.756078454	0.000172597	0.001156678	UP
NPTX2	NPTX2	1781.962413	-3.567282472	0.867296552	-4.113105794	0.000039	0.000362399	DOWN
EIF3B	EIF3B	9716.295238	0.506184671	0.199926061	2.531859368	0.011345949	0.032203174	UP
NUDT1	NUDT1	1087.777384	1.189209415	0.310515136	3.829795326	0.00012825	0.000921345	UP
PTPRZ1	PTPRZ1	104564.2117	2.542750081	0.386639894	6.57653315	4.82E-11	7.89E-09	UP
AIMP2	AIMP2	1192.878694	0.788988954	0.175405697	4.498080543	0.00000686	0.0000934	UP
TFR2	TFR2	188.2744932	-1.793003324	0.545887948	-3.284562942	0.001021407	0.004675465	DOWN
MOSPD3	MOSPD3	1246.066726	0.668606626	0.222485825	3.005165053	0.002654368	0.010056174	UP
FBXO24	FBXO24	58.45440582	0.851131634	0.35167383	2.420230232	0.015510683	0.041516059	UP
RBM28	RBM28	2502.353425	0.603524661	0.205132347	2.942123308	0.003259701	0.011832287	UP
LSM5	LSM5	1766.032669	0.997968073	0.229466976	4.349070575	0.0000137	0.000161267	UP
AP1S1	AP1S1	3557.159352	-1.450224015	0.256424324	-5.655563371	1.55E-08	0.000000807	DOWN
ZNHIT1	ZNHIT1	4504.157585	0.666086268	0.258961327	2.572145718	0.010107034	0.02931822	UP
CLDN15	CLDN15	647.9006486	0.714956866	0.307624304	2.324123477	0.020118877	0.051144204	UP
GLCCI1	GLCCI1	4000.697893	1.508987217	0.393424465	3.835519528	0.000125299	0.000907052	UP
EZH2	EZH2	926.458106	3.361875425	0.483925172	6.947097653	3.73E-12	9.39E-10	UP
ZNF862	ZNF862	2465.125729	0.711416203	0.203378559	3.497990189	0.000468778	0.002517464	UP
SFRP4	SFRP4	833.330348	2.38413877	0.768229486	3.103420024	0.001912979	0.007705957	UP
MEST	MEST	3416.125652	1.718655233	0.470022435	3.656538723	0.000255644	0.001561825	UP
MEOX2	MEOX2	232.4443099	2.973779788	1.250619653	2.377845079	0.01741414	0.045543282	UP
ANKMY2	ANKMY2	1813.694981	-0.613653507	0.191776086	-3.199843738	0.001375021	0.005922844	DOWN
ACTR3C	ACTR3C	21.09954188	-2.025249374	0.605603328	-3.344184683	0.000825248	0.003977038	DOWN
POU6F2	POU6F2	64.95270854	-2.204535626	0.758822929	-2.905204286	0.003670135	0.012981303	DOWN
TSPAN13	TSPAN13	2422.706237	-1.158660435	0.398409961	-2.908211513	0.003635024	0.012884132	DOWN
CHCHD3	CHCHD3	2592.838575	0.623546763	0.156119785	3.994027816	0.000065	0.000536081	UP
GIMAP2	GIMAP2	355.321184	1.310080926	0.402693186	3.253297973	0.001140738	0.005112107	UP
BLVRA	BLVRA	2338.923178	0.55012182	0.198551096	2.770681357	0.005593914	0.018219374	UP
POLD2	POLD2	6713.650857	0.915104862	0.220786167	4.144756318	0.000034	0.000325103	UP
GALNTL5	GALNTL5	28.11804221	-2.915117473	0.957213281	-3.045421049	0.002323548	0.009018316	DOWN
LIMK1	LIMK1	4570.956856	-1.022239537	0.274714137	-3.721102781	0.000198355	0.001284394	DOWN
SPATA6L	SPATA6L	54.17420508	-1.045912824	0.38314172	-2.729832773	0.006336646	0.020117927	DOWN
LHX2	LHX2	1387.957766	-1.040644313	0.504951096	-2.060881384	0.039314358	0.087372146	DOWN
CNTNAP3	CNTNAP3	124.1000259	-1.157979014	0.465132209	-2.489569614	0.012789787	0.035407537	DOWN
SPIN1	SPIN1	7295.461635	-0.911112758	0.191559076	-4.756301696	0.00000197	0.0000355	DOWN
NMRK1	NMRK1	584.0256835	-0.785493742	0.282103684	-2.784415047	0.005362437	0.017611679	DOWN
MEGF9	MEGF9	5853.671203	-0.58234773	0.283311234	-2.055505256	0.039830229	0.088309187	DOWN
TRIM14	TRIM14	1687.006361	0.991758847	0.386003288	2.569301554	0.010190374	0.029502661	UP
CORO2A	CORO2A	127.0456637	-2.157381114	0.601078313	-3.58918475	0.000331714	0.001922139	DOWN
TGFBR1	TGFBR1	3218.970098	0.863687561	0.301670124	2.863019881	0.004196242	0.01446306	UP
SEC61B	SEC61B	2547.529582	0.770461645	0.200091504	3.850546535	0.000117855	0.000863959	UP
C5	C5	576.2924514	0.698300581	0.280146167	2.492629432	0.012680111	0.035178965	UP
ECM2	ECM2	1234.054969	2.172753221	0.675585584	3.216103591	0.001299439	0.005669669	UP
TLE4	TLE4	2101.837157	-0.982273035	0.330062832	-2.976018324	0.002920174	0.010839851	DOWN
LHX6	LHX6	268.3530812	-2.974193118	0.763126695	-3.897377902	0.0000972	0.000740898	DOWN
PTGR1	PTGR1	903.5688368	-0.831213127	0.325859353	-2.55083403	0.010746549	0.030833949	DOWN
SUSD1	SUSD1	688.6898323	-0.73715668	0.333809945	-2.208312518	0.027222495	0.06536499	DOWN
AKNA	AKNA	2481.287886	0.934431066	0.26378968	3.542333666	0.000396603	0.002207162	UP
TNFSF8	TNFSF8	105.3020915	1.151439753	0.562130425	2.048349817	0.040525735	0.089463172	UP
DNM1	DNM1	9803.050845	-3.072569562	0.730036863	-4.208786867	0.0000257	0.000262154	DOWN
ENG	ENG	3420.167387	0.731734139	0.368843865	1.983858775	0.047271586	0.10104893	UP
PLGRKT	PLGRKT	791.2936832	1.186006246	0.213994558	5.542226188	2.99E-08	0.00000139	UP
TBC1D13	TBC1D13	3476.587295	-0.572269366	0.134599113	-4.25165779	0.0000212	0.000227401	DOWN
KANK1	KANK1	7547.709497	1.13085524	0.296456582	3.814572882	0.000136419	0.000966447	UP
ELAVL2	ELAVL2	1128.306215	-1.956031332	0.603342801	-3.241990008	0.001186982	0.005265738	DOWN
NCS1	NCS1	11288.06828	-2.329656343	0.504825417	-4.614776247	0.00000394	0.0000606	DOWN
KCNT1	KCNT1	725.625887	-2.654752877	0.799242292	-3.321587087	0.00089507	0.004225594	DOWN
FUBP3	FUBP3	5805.678851	0.733425702	0.15088255	4.860904728	0.00000117	0.0000238	UP
TYRP1	TYRP1	36.20705113	-2.41638394	1.044601192	-2.313211931	0.02071099	0.052274873	DOWN
LHX3	LHX3	42.75299819	2.432633515	1.043358484	2.331541414	0.019724829	0.050339571	UP
PIP5K1B	PIP5K1B	378.6519606	-1.878178106	0.52790976	-3.557763558	0.000374026	0.002107941	DOWN
GLIS3	GLIS3	1958.936082	1.545308946	0.535850431	2.883843807	0.003928536	0.013691433	UP
APBA1	APBA1	2926.07948	-1.881773733	0.369210461	-5.096750862	0.000000346	0.00000912	DOWN
SH3GL2	SH3GL2	5508.883524	-1.625357452	0.524795099	-3.097127729	0.001954057	0.007831083	DOWN
PTGDS	PTGDS	35702.0699	-1.380604887	0.542503009	-2.544879685	0.01093154	0.03124779	DOWN
ABCA2	ABCA2	22817.25337	-1.862411584	0.418437677	-4.45086972	0.00000855	0.000110544	DOWN
ABHD17B	ABHD17B	1620.434406	-1.003957616	0.239024284	-4.200232702	0.0000267	0.000269485	DOWN
DVL1	DVL1	4816.188633	-0.699420187	0.211583869	-3.305640404	0.000947596	0.00441061	DOWN
CCNJ	CCNJ	470.8682463	0.70677696	0.224386599	3.149818055	0.001633722	0.00679596	UP
GATA3	GATA3	23.61573725	2.172014458	0.851816722	2.549861257	0.01077658	0.030883341	UP
ATRNL1	ATRNL1	2693.950276	-1.744403876	0.509880353	-3.421202376	0.000623449	0.003180025	DOWN
HPS1	HPS1	1418.869746	-1.106351857	0.389762744	-2.838526447	0.004532236	0.015413259	DOWN
RASSF4	RASSF4	18000.22927	1.711212662	0.364978263	4.68853309	0.00000275	0.0000459	UP
DNMBP	DNMBP	1814.31498	1.686882583	0.266620016	6.326916517	2.5E-10	3.19E-08	UP
RAB11FIP2	RAB11FIP2	1727.106141	-0.904215361	0.281518417	-3.211922587	0.001318499	0.005739469	DOWN
PKD2L1	PKD2L1	52.32578032	-2.714792704	0.667494443	-4.067139036	0.0000476	0.000420101	DOWN
ATE1	ATE1	2105.034974	-0.514323453	0.233936747	-2.198557775	0.027909382	0.066663192	DOWN
PLEKHA1	PLEKHA1	1735.038285	-1.893186644	0.350175211	-5.406398242	6.43E-08	0.00000252	DOWN
PALD1	PALD1	4164.782079	0.841433688	0.30756431	2.735797558	0.00622293	0.019831547	UP
UNC5B	UNC5B	3247.113238	-0.994123045	0.349660276	-2.84311119	0.004467548	0.015222813	DOWN
PPP3CB	PPP3CB	4863.081466	-1.798112296	0.331915192	-5.417384743	6.05E-08	0.00000241	DOWN
BMPR1A	BMPR1A	2450.337071	1.002099848	0.227732946	4.40032883	0.0000108	0.000134158	UP
MINPP1	MINPP1	955.5675452	0.521725526	0.200051802	2.60795215	0.009108569	0.026893635	UP
TLX1	TLX1	279.9831621	9.159856998	1.422202843	6.440612212	1.19E-10	1.66E-08	UP
C10orf2	C10orf2	1228.675749	1.376448493	0.264425588	5.205428511	0.000000194	0.00000586	UP
LZTS2	LZTS2	4409.760445	-0.65770737	0.23253272	-2.82845085	0.004677388	0.015804925	DOWN
SFXN3	SFXN3	2835.594535	-1.033467755	0.214731142	-4.81284523	0.00000149	0.0000285	DOWN
ARHGAP21	ARHGAP21	12966.15966	-0.505523431	0.224864045	-2.248129228	0.024567951	0.060042335	DOWN
CPEB3	CPEB3	1324.931285	-1.653496921	0.400553957	-4.128025433	0.0000366	0.000343836	DOWN
FBXL15	FBXL15	938.9873358	-0.971815062	0.359166057	-2.705754187	0.006814947	0.021336893	DOWN
SUFU	SUFU	2141.396193	0.558301968	0.19095299	2.92376657	0.00345824	0.012377167	UP
LHPP	LHPP	4405.818264	-0.891245823	0.406283936	-2.193652623	0.028260392	0.067282469	DOWN
BCCIP	BCCIP	2989.8043	0.764879715	0.199604783	3.831970865	0.000127121	0.000914402	UP
NEURL1	NEURL1	1085.782771	-2.708307157	0.762130606	-3.553599783	0.000379997	0.002133628	DOWN
SH3PXD2A	SH3PXD2A	3224.843206	-1.403029193	0.420687117	-3.335089516	0.000852719	0.004073989	DOWN
PITRM1	PITRM1	3574.153775	-0.666393513	0.204936199	-3.251712078	0.001147122	0.005133894	DOWN
SORCS1	SORCS1	918.132057	-1.588057324	0.543363127	-2.92264463	0.003470724	0.012406054	DOWN
FAM208B	FAM208B	3385.375709	0.776090219	0.265323878	2.925067378	0.003443816	0.012336015	UP
SMC3	SMC3	4554.099476	0.86871812	0.236992565	3.665592294	0.000246767	0.001519147	UP
SHOC2	SHOC2	2285.049458	-0.749441909	0.198975055	-3.766511879	0.000165544	0.001116067	DOWN
CCDC6	CCDC6	3604.237704	-0.889384293	0.184621185	-4.817346898	0.00000145	0.000028	DOWN
CUL2	CUL2	2036.325724	-0.605114066	0.169033958	-3.579837279	0.000343808	0.001978799	DOWN
CCNY	CCNY	6285.293575	-0.523284039	0.168051193	-3.113837101	0.001846714	0.007491673	DOWN
RPL28	RPL28	22006.81629	0.616357757	0.297029924	2.075069571	0.037980087	0.085113341	UP
DNAJC12	DNAJC12	1125.681558	-0.64402097	0.309163597	-2.083107376	0.037241437	0.083791992	DOWN
PPIF	PPIF	7221.590843	0.944049895	0.369406956	2.555582348	0.010601027	0.030507768	UP
LGI1	LGI1	1118.657382	-1.645081858	0.688376275	-2.389800342	0.016857534	0.044402387	DOWN
GIT1	GIT1	9004.220883	-0.870582996	0.208681249	-4.171831447	0.0000302	0.000297887	DOWN
RPL19	RPL19	40718.32966	1.230681263	0.255338565	4.81980176	0.00000144	0.0000277	UP
FBXL20	FBXL20	2075.758184	-0.604939416	0.15375008	-3.934563264	0.0000833	0.000653697	DOWN
RUNDC3A	RUNDC3A	8231.453263	-1.595525795	0.461985966	-3.453623946	0.000553108	0.00287811	DOWN
CSF3	CSF3	22.60830958	-2.589239263	1.275630145	-2.029772715	0.042379648	0.092778702	DOWN
CASC3	CASC3	10755.91418	0.504756583	0.176357888	2.862115145	0.00420824	0.014486651	UP
RAPGEFL1	RAPGEFL1	1712.348796	-1.934254351	0.424588529	-4.555597291	0.00000522	0.0000752	DOWN
RGS9	RGS9	1199.845549	1.787312434	0.530718009	3.36772524	0.000757911	0.003722795	UP
RNF43	RNF43	111.3900276	-1.586670617	0.719071578	-2.206554488	0.0273452	0.065575608	DOWN
WNT3	WNT3	846.4421198	0.729116395	0.322080923	2.263767715	0.023588405	0.058102982	UP
ASPA	ASPA	1208.370777	-2.083187661	0.572541538	-3.638491749	0.000274239	0.001655052	DOWN
45173	45173	10597.54923	-1.840518702	0.514958883	-3.574108071	0.000351424	0.002012753	DOWN
MTMR4	MTMR4	3855.786978	-0.532051303	0.171037864	-3.110722332	0.001866303	0.007555379	DOWN
TRIM37	TRIM37	4656.238005	-1.093984025	0.239715477	-4.563677075	0.00000503	0.0000731	DOWN
DHX40	DHX40	3659.011954	0.944883232	0.177926946	5.31051228	0.000000109	0.00000376	UP
TRIM16L	TRIM16L	809.987434	0.876321715	0.270482473	3.239846578	0.00119594	0.005297563	UP
CDK5RAP3	CDK5RAP3	7365.979552	0.778289591	0.275015528	2.829984173	0.004655031	0.015738837	UP
GALK1	GALK1	1276.648788	1.275915017	0.321592145	3.967494345	0.0000726	0.000585517	UP
CAMTA2	CAMTA2	4496.141642	-1.484734545	0.263278607	-5.639404432	1.71E-08	0.000000872	DOWN
MED13	MED13	5703.345023	0.637409945	0.203478825	3.132561556	0.001732881	0.007125849	UP
HOXB6	HOXB6	10.45606895	4.411536479	1.316942959	3.3498311	0.000808609	0.003916052	UP
ENO3	ENO3	318.9534309	1.171166094	0.398753857	2.937065242	0.003313344	0.011993452	UP
PFN1	PFN1	13914.21445	0.74089632	0.259266361	2.857664671	0.004267711	0.014652787	UP
RAI1	RAI1	3142.636671	-0.547702237	0.252737256	-2.167081515	0.030228639	0.070848504	DOWN
BLMH	BLMH	2432.825062	0.6376663	0.178639975	3.569561073	0.00035758	0.002038653	UP
CPD	CPD	3764.574206	-0.703869189	0.22542839	-3.122362674	0.001794058	0.007333811	DOWN
FTSJ3	FTSJ3	3624.263324	0.807265501	0.177353787	4.551724061	0.00000532	0.0000761	UP
CYTH1	CYTH1	5282.01355	-0.721542471	0.237531463	-3.037671139	0.00238414	0.009215323	DOWN
ASIC2	ASIC2	337.5755783	-2.599790563	0.776984145	-3.346002077	0.000819858	0.003961823	DOWN
PEX12	PEX12	1443.992694	0.879496675	0.178736214	4.92064063	0.000000863	0.0000186	UP
NAGLU	NAGLU	2240.562655	0.966358379	0.255080371	3.788446666	0.000151592	0.001044549	UP
CNTNAP1	CNTNAP1	4630.459938	-1.964689499	0.393955254	-4.987087945	0.000000613	0.0000142	DOWN
EZH1	EZH1	4177.668203	-0.590011328	0.172397839	-3.422382392	0.000620749	0.003169129	DOWN
PPP1R9B	PPP1R9B	9160.794424	-0.915364125	0.192382343	-4.758046444	0.00000195	0.0000354	DOWN
PTGES3L-AARSD1	PTGES3L-AARSD1	4.432001611	-1.976138713	0.459532629	-4.300322953	0.0000171	0.000192045	DOWN
VAT1	VAT1	9314.618735	1.086847854	0.255996987	4.245549389	0.0000218	0.000232064	UP
RND2	RND2	18365.89372	2.879893014	0.400573168	7.189430647	6.51E-13	2.03E-10	UP
ALOX12	ALOX12	109.0430267	0.820680139	0.288633445	2.843330022	0.004464482	0.01521966	UP
ABCC3	ABCC3	599.9920416	2.459620345	1.065001285	2.309499886	0.020915858	0.052736725	UP
LUC7L3	LUC7L3	10283.37078	0.578666053	0.244761499	2.364203749	0.018068872	0.04683967	UP
MPP2	MPP2	3081.206245	-1.412233372	0.303104599	-4.659227793	0.00000317	0.0000514	DOWN
SMURF2	SMURF2	2347.780377	0.832783813	0.170436503	4.886182228	0.00000103	0.0000214	UP
DUSP3	DUSP3	4091.636237	-1.382982101	0.26252007	-5.268100458	0.000000138	0.00000447	DOWN
CACNG1	CACNG1	67.19382604	1.103799908	0.555172622	1.988210267	0.04678844	0.100232081	UP
HLF	HLF	3044.500192	-1.618541689	0.4475315	-3.616598358	0.0002985	0.001764843	DOWN
SLC16A6	SLC16A6	242.0104603	-0.866094703	0.422169442	-2.051533383	0.040215032	0.088975231	DOWN
PRKAR1A	PRKAR1A	14728.06542	-0.770390892	0.198907799	-3.873105517	0.000107457	0.000801676	DOWN
EFNB3	EFNB3	2818.361632	-1.4782699	0.409705846	-3.60812499	0.000308418	0.001810158	DOWN
MMD	MMD	2051.492854	-1.757018234	0.293030836	-5.996018222	2.02E-09	0.000000156	DOWN
RANGRF	RANGRF	733.5932879	0.756203531	0.252144807	2.999084298	0.002707924	0.010239242	UP
RCVRN	RCVRN	24.36279061	-2.11180062	0.674107504	-3.132735664	0.001731853	0.007123361	DOWN
NAT9	NAT9	2065.345292	0.75646495	0.218614935	3.460261984	0.00053965	0.002819083	UP
TMEM97	TMEM97	2210.295809	1.19799832	0.394670502	3.035439218	0.002401856	0.0092753	UP
CDR2L	CDR2L	1433.174402	-1.093538172	0.300206139	-3.642624286	0.000269873	0.001635133	DOWN
PMP22	PMP22	6919.708705	-0.808708342	0.40183832	-2.012521706	0.044164971	0.095804363	DOWN
GABRA4	GABRA4	667.9979676	-2.845243823	0.950818812	-2.992414313	0.002767804	0.010417406	DOWN
GNRHR	GNRHR	18.05602114	-1.165206882	0.386198355	-3.017120262	0.002551885	0.009723335	DOWN
OCIAD1	OCIAD1	8321.057873	-0.596802	0.136967254	-4.357260454	0.0000132	0.000156539	DOWN
DCUN1D4	DCUN1D4	2206.175712	-0.626950257	0.176677077	-3.548565942	0.000387335	0.002167739	DOWN
CHIC2	CHIC2	564.0052283	0.957820322	0.344862438	2.777398221	0.0054796	0.017902361	UP
KIAA1211	KIAA1211	2056.848885	1.044971456	0.404985178	2.580270868	0.009872285	0.028716278	UP
MANBA	MANBA	1453.508871	0.532495599	0.211021963	2.523413159	0.011622176	0.032876618	UP
MAPK10	MAPK10	5755.321134	-1.011752954	0.302686583	-3.342576156	0.000830046	0.0039935	DOWN
TBC1D9	TBC1D9	2128.212603	-1.550482151	0.323270107	-4.796243504	0.00000162	0.0000305	DOWN
ZNF330	ZNF330	1450.275024	0.619776664	0.16573091	3.739656434	0.000184272	0.001216593	UP
INPP4B	INPP4B	517.30188	-0.763050585	0.379692458	-2.009654312	0.044467789	0.096312617	DOWN
KLHL2	KLHL2	2232.364205	-1.817782573	0.315725664	-5.75747486	8.54E-09	0.000000493	DOWN
RPL34	RPL34	16809.83772	1.011658179	0.309754789	3.265996891	0.001090794	0.00493777	UP
GAR1	GAR1	875.6362304	0.762106833	0.212563278	3.585317461	0.000336668	0.00194951	UP
TRIM2	TRIM2	11487.77331	-1.205156094	0.275043797	-4.381687958	0.0000118	0.000142909	DOWN
FBXW7	FBXW7	2290.605918	-2.160650124	0.439104861	-4.920578928	0.000000863	0.0000186	DOWN
NEIL3	NEIL3	62.89647891	2.375072568	0.777087883	3.056375758	0.002240303	0.008751605	UP
CLNK	CLNK	10.41869627	3.429858517	1.095964404	3.129534594	0.001750835	0.007189162	UP
NKX3-2	NKX3-2	24.71351922	5.168227716	1.243144009	4.157384566	0.0000322	0.000313149	UP
GLRB	GLRB	1999.98642	-1.318056107	0.389388186	-3.384941178	0.000711935	0.003544546	DOWN
RAPGEF2	RAPGEF2	5385.704242	-1.093518192	0.256387283	-4.265103084	0.00002	0.000216199	DOWN
SNX25	SNX25	798.6375871	-0.764129844	0.207860415	-3.676168177	0.000236763	0.001471528	DOWN
LRP2BP	LRP2BP	879.5790247	1.102400056	0.418502808	2.634152112	0.008434769	0.025248924	UP
KLHL5	KLHL5	4883.508169	0.979579487	0.277999543	3.523673008	0.000425609	0.002331658	UP
FAM149A	FAM149A	1158.497065	-0.649623448	0.303782102	-2.138452016	0.032480075	0.075102659	DOWN
NCAPG	NCAPG	304.9472032	4.246784728	0.763229743	5.564228551	2.63E-08	0.00000125	UP
UGDH	UGDH	1442.255333	0.822837521	0.302262966	2.722257156	0.006483767	0.020530914	UP
CRYAB	CRYAB	132047.1378	1.772854988	0.550101143	3.222780045	0.00126953	0.005572322	UP
HTATIP2	HTATIP2	465.424685	-1.073669643	0.439988865	-2.440220037	0.014678318	0.039697591	DOWN
CTSC	CTSC	1983.183395	1.222586291	0.514619516	2.375709148	0.017515263	0.045749023	UP
ELP4	ELP4	1246.033709	0.95212703	0.190279973	5.003821551	0.000000562	0.0000132	UP
B3GAT1	B3GAT1	12254.78458	-0.990712459	0.299962068	-3.30279247	0.000957272	0.004440942	DOWN
HSPA8	HSPA8	61874.93832	-0.544251263	0.182516637	-2.981926857	0.002864404	0.010694283	DOWN
VWA5A	VWA5A	2372.243968	0.65773522	0.29199131	2.252584912	0.024285333	0.059480906	UP
LPXN	LPXN	773.2810268	0.574874334	0.26230617	2.191615752	0.028407264	0.067565387	UP
PUS3	PUS3	678.5005249	0.918323353	0.207888151	4.417391509	0.00000999	0.000125541	UP
DCPS	DCPS	687.8350134	0.857324285	0.206772337	4.146223312	0.0000338	0.000323579	UP
SUV420H1	SUV420H1	3797.068317	0.519573876	0.160950565	3.22815814	0.001245901	0.005485736	UP
NRXN2	NRXN2	17216.05813	-0.636862315	0.307459129	-2.071372271	0.03832402	0.085690558	DOWN
MS4A6A	MS4A6A	1564.178844	2.473767923	0.657674133	3.761388502	0.000168973	0.00113691	UP
MS4A4A	MS4A4A	624.8477044	2.376370463	0.581122109	4.089279045	0.0000433	0.000392845	UP
ST3GAL4	ST3GAL4	1355.207543	-0.67851138	0.301571348	-2.24991991	0.02445403	0.059827716	DOWN
CCND1	CCND1	6912.261157	1.723736571	0.499741925	3.449253476	0.000562139	0.002918485	UP
PRPF19	PRPF19	8615.445072	-0.710103987	0.151865186	-4.675883952	0.00000293	0.000048	DOWN
CCKBR	CCKBR	254.5890492	-3.225440737	0.944656855	-3.414404626	0.000639216	0.003250615	DOWN
TRIM3	TRIM3	1288.764137	-1.291411486	0.238383171	-5.417376905	6.05E-08	0.00000241	DOWN
FOLR1	FOLR1	105.6281975	2.020650696	0.694622677	2.908990397	0.00362598	0.012865593	UP
KIAA1377	KIAA1377	892.9188262	-0.949312052	0.409858421	-2.316195063	0.020547621	0.051962669	DOWN
GALNT18	GALNT18	1422.394305	-1.217787579	0.341486039	-3.566141627	0.000362276	0.00205753	DOWN
UPK2	UPK2	97.01016413	1.910040527	0.513425075	3.720193305	0.00019907	0.001288534	UP
CBL	CBL	4481.630024	0.577157749	0.204881999	2.81702518	0.004847073	0.016244868	UP
PVRL1	PVRL1	4775.235462	-1.555491241	0.355326736	-4.377636371	0.000012	0.000145381	DOWN
KIAA1549L	KIAA1549L	4015.500697	-1.785772141	0.459630907	-3.88523077	0.000102233	0.000769849	DOWN
FBXO3	FBXO3	2698.305478	-0.568583582	0.166992486	-3.404845312	0.000662015	0.003346024	DOWN
SLC1A2	SLC1A2	62978.14983	-1.252498928	0.545528789	-2.295935527	0.021679568	0.054263385	DOWN
SLC15A3	SLC15A3	1216.649918	0.98878198	0.454977751	2.173253478	0.029761245	0.069986432	UP
MDK	MDK	2274.312202	2.039154456	0.567834987	3.591103935	0.00032928	0.001911321	UP
AMBRA1	AMBRA1	2564.602277	-0.756718625	0.144163794	-5.249019907	0.000000153	0.00000485	DOWN
MADD	MADD	7498.173449	-1.219615595	0.262334152	-4.649091944	0.00000333	0.0000534	DOWN
PTPMT1	PTPMT1	1432.599191	0.594981178	0.204045675	2.915921541	0.003546397	0.012630837	UP
NAA40	NAA40	2200.563396	0.613398975	0.192299235	3.189814955	0.001423639	0.006078331	UP
CD81	CD81	49995.56131	0.78720059	0.270667192	2.908370918	0.003633171	0.012880962	UP
SLC35F2	SLC35F2	810.2057079	1.228548499	0.36134994	3.399885718	0.00067414	0.003389286	UP
ELMOD1	ELMOD1	1601.385658	-2.039497682	0.527122335	-3.869116423	0.00010923	0.000812032	DOWN
SOX6	SOX6	6798.875366	2.54630674	0.390428949	6.521818491	6.95E-11	1.02E-08	UP
PITPNM1	PITPNM1	2505.296802	-1.288941369	0.316607651	-4.07109988	0.0000468	0.000414975	DOWN
RPS13	RPS13	16306.1876	1.473633126	0.301857999	4.881875355	0.00000105	0.0000217	UP
EXPH5	EXPH5	389.1939144	1.424073124	0.569070558	2.502454404	0.012333551	0.034392848	UP
HPS5	HPS5	1645.858978	0.718116766	0.195151291	3.679795104	0.000233421	0.001455583	UP
PTPN5	PTPN5	1490.082375	-2.881732393	0.80955547	-3.559647856	0.000371352	0.002098483	DOWN
PPFIBP1	PPFIBP1	1656.518498	-1.207587329	0.392678576	-3.075256463	0.002103216	0.00831084	DOWN
CORO1C	CORO1C	14004.75748	1.244061669	0.274408648	4.533609559	0.0000058	0.0000819	UP
ASIC1	ASIC1	9343.474306	1.004547535	0.402672881	2.494698753	0.01260641	0.035020575	UP
DAO	DAO	210.1134053	3.056736593	1.147379512	2.664102472	0.007719404	0.023614602	UP
TSPAN11	TSPAN11	5413.014318	2.85439491	0.395298447	7.220860429	5.17E-13	1.71E-10	UP
KCTD10	KCTD10	2588.821506	-0.530760445	0.190064806	-2.792523548	0.005229866	0.017250172	DOWN
MLEC	MLEC	10302.0669	0.528372133	0.17713437	2.982888823	0.002855417	0.010670176	UP
CSRNP2	CSRNP2	2728.958354	-0.745209555	0.172874892	-4.31068703	0.0000163	0.000185114	DOWN
CAMKK2	CAMKK2	4347.031879	-1.922919053	0.436394532	-4.406377508	0.0000105	0.000131046	DOWN
CYP27B1	CYP27B1	53.50175694	1.288392498	0.607568138	2.120572849	0.033957765	0.07782603	UP
LIN7A	LIN7A	897.7446766	-0.964312747	0.468768737	-2.057118299	0.039674848	0.087999386	DOWN
PPM1H	PPM1H	1627.370346	-2.071506022	0.407694237	-5.081028466	0.000000375	0.00000968	DOWN
METAP2	METAP2	5613.091498	0.743054871	0.132434896	5.610718139	2.01E-08	0.000000988	UP
LTA4H	LTA4H	3202.165443	0.526591369	0.144879876	3.63467573	0.00027833	0.00167435	UP
ELK3	ELK3	1452.659436	1.0828315	0.375828795	2.881182902	0.003961857	0.013784777	UP
SLC6A12	SLC6A12	549.1922739	-1.066112035	0.443994611	-2.401182379	0.016342189	0.043295123	DOWN
MAGOHB	MAGOHB	604.8342326	0.513389779	0.23603316	2.175074802	0.029624511	0.06976651	UP
TRPV4	TRPV4	48.38797443	1.654758493	0.488122347	3.390048627	0.000698802	0.003493597	UP
FOXM1	FOXM1	1109.004458	3.470682323	0.696324809	4.984286466	0.000000622	0.0000144	UP
PRMT8	PRMT8	370.9722072	-2.80584914	0.815643794	-3.440042286	0.000581623	0.003002087	DOWN
PARP11	PARP11	1004.676707	0.709376788	0.240132155	2.954109953	0.003135723	0.01148358	UP
RAD51AP1	RAD51AP1	257.1224623	2.134844035	0.549831774	3.882722199	0.000103294	0.000776451	UP
CUX2	CUX2	1252.783	-1.586030206	0.744527473	-2.130250747	0.033150917	0.076319049	DOWN
KCNA1	KCNA1	563.3144483	-2.262752372	0.826798537	-2.73676388	0.006204681	0.019795831	DOWN
ACAD10	ACAD10	1629.552347	0.568120648	0.177010373	3.209533077	0.001329507	0.005779931	UP
GPRC5D	GPRC5D	2.428948956	-1.293234574	0.620380055	-2.084584382	0.037107043	0.083545329	DOWN
GSG1	GSG1	19.2546605	-1.902071725	0.49650427	-3.830927224	0.000127661	0.000917508	DOWN
CDK2AP1	CDK2AP1	13548.22568	1.525263494	0.210767391	7.236714775	4.6E-13	1.55E-10	UP
ART4	ART4	4.857757142	2.356322831	0.912264889	2.582937104	0.009796318	0.028528942	UP
MGP	MGP	2314.746547	1.769593312	0.861521059	2.054033726	0.039972428	0.088542995	UP
RASAL1	RASAL1	614.218907	-3.788189276	0.875683572	-4.325979607	0.0000152	0.000174608	DOWN
ARHGDIB	ARHGDIB	3743.160025	1.086264951	0.396943189	2.736575364	0.006208237	0.019799687	UP
RFC5	RFC5	1030.096083	0.577787637	0.22809399	2.533112061	0.01130548	0.032099115	UP
COPZ1	COPZ1	6831.467036	0.609854093	0.145640018	4.187407413	0.0000282	0.000282087	UP
TBC1D30	TBC1D30	598.070751	-1.434815154	0.391557616	-3.664378101	0.00024794	0.001525814	DOWN
MDM1	MDM1	1045.432595	0.82179327	0.271675716	3.02490514	0.002487111	0.00952602	UP
NUP107	NUP107	1523.273322	0.911728165	0.228502822	3.990008338	0.0000661	0.000543468	UP
TIMELESS	TIMELESS	1325.063955	1.408798684	0.40792415	3.453579998	0.000553198	0.00287811	UP
NOP2	NOP2	1919.876822	0.759767652	0.234046127	3.246230394	0.001169442	0.00520956	UP
CHD4	CHD4	17729.96637	0.81882541	0.171967606	4.761509609	0.00000192	0.0000349	UP
ACRBP	ACRBP	102.6569162	0.807729213	0.345426646	2.33835236	0.019368977	0.049615171	UP
UHRF1BP1L	UHRF1BP1L	2371.982277	-0.626500887	0.217615852	-2.87893038	0.003990264	0.013863599	DOWN
COPS7A	COPS7A	5504.554187	-0.501830723	0.173970273	-2.884577439	0.003919394	0.013673698	DOWN
CDCA3	CDCA3	394.2048199	1.262659387	0.447345264	2.822561207	0.004764173	0.016022568	UP
USP5	USP5	8850.136176	-0.635278672	0.184968687	-3.434520096	0.000593604	0.003056445	DOWN
TPI1	TPI1	19403.57974	-0.726087248	0.239932322	-3.026216898	0.002476346	0.009497727	DOWN
GNPTAB	GNPTAB	3552.029466	-0.652323286	0.218405319	-2.986755489	0.002819551	0.01056189	DOWN
SPSB2	SPSB2	601.0647978	0.832294477	0.326505721	2.549096149	0.010800252	0.030930161	UP
ENO2	ENO2	18650.3715	-1.765869969	0.379689608	-4.650825131	0.00000331	0.000053	DOWN
LPCAT3	LPCAT3	569.4180492	0.882293106	0.2834525	3.112666517	0.001854054	0.007517832	UP
NT5DC3	NT5DC3	2777.570261	-0.938978109	0.454792058	-2.064631722	0.038957859	0.086800514	DOWN
SUDS3	SUDS3	1936.368821	-0.717591351	0.144199571	-4.97637648	0.000000648	0.0000148	DOWN
LDHB	LDHB	48751.52894	0.572485222	0.230051215	2.488512058	0.012827889	0.035501366	UP
PRKAB1	PRKAB1	2458.291311	0.530491135	0.130161633	4.075633687	0.0000459	0.000409772	UP
CMAS	CMAS	2066.811696	-1.470075433	0.240992674	-6.100083486	1.06E-09	9.78E-08	DOWN
ST8SIA1	ST8SIA1	2769.498495	0.943199175	0.277087029	3.403981695	0.000664112	0.003351957	UP
CLEC4A	CLEC4A	115.522484	0.774536871	0.335017081	2.311932479	0.020781405	0.052444753	UP
PHC1	PHC1	1552.905738	1.04317405	0.259176097	4.024962421	0.000057	0.000483508	UP
RFX4	RFX4	5532.268706	1.529763296	0.341591119	4.478346217	0.00000752	0.0000998	UP
FGFR1OP2	FGFR1OP2	2737.445368	-0.738952636	0.17610173	-4.196169091	0.0000271	0.000273871	DOWN
BTN3A3	BTN3A3	1604.182153	1.716737667	0.35509281	4.834616806	0.00000133	0.0000262	UP
FRK	FRK	94.37803584	-1.43504224	0.487376483	-2.944422412	0.003235581	0.011762606	DOWN
DSE	DSE	1000.115272	0.877843654	0.329303433	2.665759197	0.007681469	0.02353697	UP
GCNT2	GCNT2	631.8267837	1.350655252	0.498789483	2.707866339	0.006771729	0.021239405	UP
NEDD9	NEDD9	2035.96022	1.028228562	0.380204989	2.70440576	0.006842668	0.02140221	UP
ADTRP	ADTRP	30.06919653	-2.614898631	0.787054955	-3.322383798	0.000892518	0.004215906	DOWN
ASF1A	ASF1A	2169.828508	0.787095644	0.207901223	3.785911552	0.000153146	0.001052677	UP
FAM184A	FAM184A	956.8966812	-0.961920877	0.276768009	-3.475549362	0.000509808	0.002693218	DOWN
MAN1A1	MAN1A1	930.64165	-1.559207645	0.420381255	-3.709032278	0.000208053	0.00133236	DOWN
SERINC1	SERINC1	29939.91167	-0.848546702	0.220736529	-3.844160764	0.000120966	0.000881784	DOWN
HINT3	HINT3	3676.802515	-0.577964299	0.161320369	-3.582711235	0.000340046	0.001962334	DOWN
NCOA7	NCOA7	2002.051955	-2.112512451	0.392739957	-5.378908905	7.49E-08	0.00000285	DOWN
FAM65B	FAM65B	1067.045145	-1.866697311	0.483568572	-3.860253577	0.000113269	0.000836527	DOWN
UST	UST	5424.525994	2.693528434	0.387672034	6.947956507	3.71E-12	9.39E-10	UP
FBXO5	FBXO5	480.2763726	1.502433741	0.365879213	4.106365396	0.0000402	0.000370077	UP
FANCE	FANCE	505.8614786	1.135264258	0.231651003	4.900752609	0.000000955	0.0000202	UP
SLC26A8	SLC26A8	44.24626723	-2.918601115	0.65445972	-4.459558056	0.00000821	0.000106977	DOWN
KCTD20	KCTD20	7453.844295	0.8585422	0.19392728	4.42713474	0.00000955	0.000121293	UP
STK38	STK38	1544.11638	1.239724232	0.233128013	5.317783216	0.000000105	0.00000368	UP
MCM3	MCM3	3335.895674	1.118125046	0.241706099	4.62596951	0.00000373	0.000058	UP
PHACTR1	PHACTR1	3139.76737	-1.653795813	0.422727183	-3.912205978	0.0000915	0.000706039	DOWN
FBXO9	FBXO9	2890.599625	-0.915537614	0.170092801	-5.382577097	7.34E-08	0.0000028	DOWN
CD83	CD83	1198.288723	-1.071180605	0.483359083	-2.21611767	0.026683444	0.064400678	DOWN
SAYSD1	SAYSD1	1137.073132	0.850822292	0.171390132	4.96424317	0.00000069	0.0000156	UP
RBM24	RBM24	91.59304434	-2.575137151	0.781325853	-3.295855552	0.000981225	0.004530877	DOWN
CAP2	CAP2	2234.058949	-2.491588353	0.6077829	-4.099470968	0.0000414	0.000379205	DOWN
FHL5	FHL5	187.2710056	1.003219585	0.457120266	2.194651296	0.028188621	0.067140025	UP
GPR63	GPR63	128.2575148	-1.842689385	0.514117715	-3.584177962	0.000338141	0.001955018	DOWN
KHDRBS2	KHDRBS2	213.0000499	-1.401655315	0.682072945	-2.054993274	0.039879654	0.088380722	DOWN
ASCC3	ASCC3	2706.71403	1.104456242	0.24931145	4.430026151	0.00000942	0.000119859	UP
WASF1	WASF1	4813.689328	-1.382554283	0.381746341	-3.621656938	0.000292722	0.00173983	DOWN
VNN1	VNN1	42.03505235	2.898529996	0.714623717	4.056022668	0.0000499	0.000435579	UP
VNN2	VNN2	55.1792959	1.317235414	0.603631485	2.182184738	0.029095901	0.068805504	UP
RPS12	RPS12	27986.86886	1.286518025	0.327767658	3.925091424	0.0000867	0.00067592	UP
C6orf62	C6orf62	15100.04551	0.52620812	0.157437769	3.342324552	0.000830799	0.003995982	UP
GMNN	GMNN	1520.133991	2.009362155	0.399601466	5.02841537	0.000000495	0.0000119	UP
SOBP	SOBP	3257.369532	-0.644492922	0.220183493	-2.927071922	0.003421697	0.012282867	DOWN
HBS1L	HBS1L	2555.330711	-0.943271155	0.178790775	-5.275837937	0.000000132	0.00000434	DOWN
FIG4	FIG4	1602.141924	-0.7797289	0.175556967	-4.441458039	0.00000894	0.000114702	DOWN
KIAA1244	KIAA1244	5567.000135	-1.233782313	0.428704843	-2.877929496	0.004002946	0.013899072	DOWN
SLC22A2	SLC22A2	9.201643958	-2.300990608	0.91724233	-2.508596181	0.012121196	0.03395289	DOWN
C6orf118	C6orf118	86.67927716	2.146306514	0.737587471	2.909900993	0.003615433	0.012833569	UP
MDFI	MDFI	3008.233496	4.248511236	0.556428029	7.635329303	2.25E-14	1.46E-11	UP
PRPH2	PRPH2	80.20839979	-2.887056515	0.77871219	-3.707475693	0.000209336	0.001338034	DOWN
PPP2R5D	PPP2R5D	3921.230601	-0.669875165	0.151955153	-4.408374114	0.0000104	0.000130037	DOWN
PTK7	PTK7	2176.990594	1.811213387	0.297091319	6.096487078	1.08E-09	9.78E-08	UP
DUSP22	DUSP22	2039.862617	-0.817094006	0.181253976	-4.508005972	0.00000654	0.0000901	DOWN
IMPG1	IMPG1	27.19474823	-1.018507217	0.425360178	-2.394458318	0.016644935	0.043972869	DOWN
TTK	TTK	194.5127829	3.327843574	0.734920543	4.528167849	0.00000595	0.0000837	UP
LAMA4	LAMA4	2562.044171	1.427897329	0.445688095	3.203804065	0.001356247	0.00586444	UP
FAM46A	FAM46A	709.0925316	1.757561337	0.472456626	3.720048019	0.000199185	0.001288781	UP
CLIC5	CLIC5	218.2989203	-1.003522061	0.400166097	-2.507763822	0.012149785	0.03402101	DOWN
LY86	LY86	850.35699	1.082000249	0.494985691	2.185922279	0.028821292	0.068321389	UP
PRSS16	PRSS16	22.30442494	-2.141129846	1.086143634	-1.971313719	0.048688003	0.103421387	DOWN
MEP1A	MEP1A	28.95720127	2.261308904	0.721301589	3.135039405	0.00171831	0.007084932	UP
PCDHB2	PCDHB2	802.4602717	1.836372274	0.710559119	2.584404626	0.009754728	0.028447917	UP
NUDT12	NUDT12	1314.070567	0.511388831	0.240052463	2.130321118	0.033145111	0.076316098	UP
CEP72	CEP72	263.4882228	-0.951423303	0.227638933	-4.179528027	0.0000292	0.000289847	DOWN
MAN2A1	MAN2A1	2056.907537	-0.737616238	0.358465576	-2.057704522	0.039618506	0.087886574	DOWN
SEMA5A	SEMA5A	8936.277649	1.482891018	0.473082481	3.134529556	0.001721299	0.007093788	UP
DAP	DAP	4399.210491	0.712570227	0.241512761	2.950445451	0.003173161	0.011590488	UP
NME5	NME5	364.6896534	-0.938694203	0.404416976	-2.321104846	0.020281186	0.051454818	DOWN
KIF20A	KIF20A	251.0755755	4.624399861	0.791028143	5.846062369	5.03E-09	0.000000317	UP
SLC4A9	SLC4A9	19.07080267	-1.120131201	0.503043043	-2.226710451	0.025966632	0.06295891	DOWN
CDH9	CDH9	130.960937	-3.059549556	0.866329165	-3.531624793	0.000413015	0.002275224	DOWN
SPARC	SPARC	273041.035	3.552740861	0.473778534	7.498737504	6.44E-14	3.11E-11	UP
COL4A3BP	COL4A3BP	2661.811318	-0.747745358	0.193246343	-3.86938943	0.000109108	0.000811701	DOWN
PCDHB5	PCDHB5	1105.8848	1.686572672	0.773937967	2.179209116	0.029316137	0.06917004	UP
RNF130	RNF130	7445.053457	-0.73707814	0.177598138	-4.150258275	0.0000332	0.000319559	DOWN
THG1L	THG1L	563.6492307	0.731348841	0.204823482	3.570629867	0.000356124	0.002032858	UP
CNOT6	CNOT6	2635.6445	0.82147803	0.196835424	4.173425767	0.00003	0.000296329	UP
RASGRF2	RASGRF2	1528.045778	-2.318699643	0.589272013	-3.934854522	0.0000832	0.000653426	DOWN
GABRG2	GABRG2	2079.591011	-2.395397243	0.871745556	-2.747816982	0.005999349	0.019301357	DOWN
CCNG1	CCNG1	2402.890177	0.567393655	0.212208123	2.673760303	0.007500604	0.023092982	UP
LMNB1	LMNB1	1476.911173	2.438053844	0.47928861	5.086817822	0.000000364	0.00000949	UP
TARS	TARS	3792.786748	0.543424489	0.162290825	3.348460949	0.000812617	0.003933208	UP
PRLR	PRLR	25.62467903	-1.0675019	0.510265871	-2.092050361	0.036434011	0.082326711	DOWN
IL4	IL4	2.537308406	2.351601304	1.032912365	2.276670687	0.022805898	0.056505566	UP
PCDH12	PCDH12	869.9573027	0.891358426	0.38651081	2.306166871	0.02110131	0.053116982	UP
NUP155	NUP155	1728.605967	0.501194313	0.171076977	2.929642087	0.003393526	0.012197315	UP
PPP2CA	PPP2CA	9634.245345	-0.644765783	0.124913224	-5.16170956	0.000000245	0.00000706	DOWN
LIFR	LIFR	13599.17963	1.253926874	0.378139703	3.316041309	0.000913023	0.004288541	UP
TRIM23	TRIM23	2364.791704	-0.960126957	0.22100724	-4.344323554	0.000014	0.000163877	DOWN
C9	C9	4.113020309	1.783360281	0.900383176	1.980668152	0.047628501	0.101670153	UP
TTC33	TTC33	893.7298972	-0.691086077	0.215687497	-3.2041082	0.001354816	0.005859751	DOWN
DPYSL3	DPYSL3	52138.12023	2.231033307	0.275122689	8.109230521	5.09E-16	6.14E-13	UP
SMAD5	SMAD5	4188.420764	1.297310836	0.187066434	6.935027339	4.06E-12	9.93E-10	UP
ERGIC1	ERGIC1	7076.755262	0.610190894	0.166809757	3.658004817	0.000254186	0.001553483	UP
ATP6V0E1	ATP6V0E1	6161.963962	1.298794793	0.218532375	5.943260317	2.79E-09	0.000000201	UP
STC2	STC2	983.3021203	2.774298739	0.659045834	4.209568738	0.0000256	0.000261959	UP
HRH2	HRH2	109.1834301	-2.541354403	0.7021276	-3.619505063	0.000295167	0.001751677	DOWN
UNC5A	UNC5A	2173.083228	-1.848335658	0.546776427	-3.380423089	0.000723743	0.003587453	DOWN
SMC4	SMC4	844.1930258	1.260287394	0.501956339	2.510751031	0.012047463	0.033824336	UP
SELK	SELK	4026.419338	0.776942988	0.20897479	3.717879016	0.000200902	0.001297902	UP
TBCCD1	TBCCD1	764.8794598	0.510173293	0.155520399	3.280426858	0.001036501	0.004727881	UP
BCL6	BCL6	7819.138164	1.274366302	0.29247838	4.357129922	0.0000132	0.000156539	UP
CLDN16	CLDN16	6.037201673	-2.689619607	0.842572397	-3.192152526	0.001412167	0.006047208	DOWN
ARL6	ARL6	309.4264673	-1.153972323	0.25540351	-4.518232041	0.00000624	0.0000869	DOWN
CD86	CD86	717.0630888	1.08927839	0.509196034	2.139212242	0.032418483	0.07497052	UP
CEP70	CEP70	1278.134041	0.554636511	0.23277472	2.382717983	0.017185354	0.045068805	UP
TFDP2	TFDP2	3685.279461	0.796053528	0.241097568	3.301789948	0.0009607	0.004450724	UP
KAT2B	KAT2B	7834.62897	0.669434977	0.247234085	2.707696949	0.006775186	0.021246297	UP
BCHE	BCHE	4867.888515	2.566478236	0.351197631	7.307789151	2.72E-13	1.02E-10	UP
SERPINI2	SERPINI2	110.2305695	1.750149027	0.599535359	2.919175657	0.003509584	0.012515785	UP
WNT5A	WNT5A	1418.866168	1.688696135	0.478748444	3.5273141	0.000419798	0.002305065	UP
FGF12	FGF12	3735.807987	-0.90847965	0.445371195	-2.03982579	0.04136768	0.090905423	DOWN
GNAI2	GNAI2	26470.86985	0.759411777	0.186487467	4.072186671	0.0000466	0.000413478	UP
TUSC2	TUSC2	2507.44164	-0.516590138	0.174406557	-2.961988054	0.003056596	0.011252437	DOWN
RPL24	RPL24	19586.85346	0.993384992	0.28784409	3.451121723	0.000558262	0.002900141	UP
C3orf14	C3orf14	976.0310501	-1.223356407	0.467071454	-2.61920611	0.008813468	0.026164304	DOWN
CBLB	CBLB	1477.167115	1.587457484	0.315597855	5.030000863	0.00000049	0.0000119	UP
GNB4	GNB4	3979.858435	1.289536628	0.309283068	4.169438165	0.0000305	0.000300331	UP
HHLA2	HHLA2	9.299639958	-1.126662622	0.466721435	-2.413993742	0.015778733	0.042086603	DOWN
GBE1	GBE1	1475.825015	0.962734871	0.282517236	3.407703133	0.000655121	0.003314513	UP
UMPS	UMPS	1344.398231	0.559511879	0.13252231	4.22202027	0.0000242	0.000250406	UP
NCBP2	NCBP2	7362.081785	0.910501875	0.147587587	6.169230699	6.86E-10	6.93E-08	UP
FRMD4B	FRMD4B	1067.467723	-1.426225023	0.42883662	-3.325800449	0.00088165	0.004177437	DOWN
SLC41A3	SLC41A3	3942.045112	-0.726230515	0.158044326	-4.595106535	0.00000433	0.0000651	DOWN
PLXNA1	PLXNA1	4739.465107	-1.058863369	0.237300433	-4.462121512	0.00000812	0.000106032	DOWN
ATP6V1A	ATP6V1A	7638.574111	-1.61440548	0.286621376	-5.632536914	1.78E-08	0.000000897	DOWN
ABTB1	ABTB1	1483.223872	-1.193109107	0.373393493	-3.195313067	0.001396792	0.005993664	DOWN
KLHL18	KLHL18	1204.504231	-0.674583343	0.159663777	-4.225024342	0.0000239	0.000248159	DOWN
KIAA1257	KIAA1257	25.89444783	-1.293905063	0.593441811	-2.180340243	0.02923225	0.069040828	DOWN
HEMK1	HEMK1	1389.475159	0.753176553	0.220830521	3.410654235	0.000648072	0.003284917	UP
MAPKAPK3	MAPKAPK3	2012.559246	0.937275161	0.265488751	3.530376173	0.000414969	0.002283752	UP
ACVR2B	ACVR2B	1845.162997	0.589194189	0.290856228	2.025723128	0.042793165	0.093518231	UP
COMMD2	COMMD2	2376.31189	0.625490368	0.193663678	3.22977636	0.001238871	0.005461911	UP
PEX5L	PEX5L	2504.403377	-2.146992745	0.617060217	-3.479389347	0.000502558	0.00266242	DOWN
ABHD14B	ABHD14B	1379.726125	1.031889508	0.26843982	3.844025476	0.000121032	0.00088189	UP
ARHGEF26	ARHGEF26	4554.062889	1.625576395	0.286452626	5.674852473	1.39E-08	0.000000741	UP
PLCH1	PLCH1	633.0925102	-1.590186576	0.587686073	-2.705843561	0.006813113	0.021336893	DOWN
VIPR1	VIPR1	346.1618215	-2.665303295	0.607025886	-4.390757224	0.0000113	0.000139178	DOWN
FOXP1	FOXP1	1570.008839	-0.862079503	0.245095885	-3.51731529	0.000435936	0.002373584	DOWN
NEK4	NEK4	1963.514389	0.582857233	0.196518089	2.965921545	0.003017775	0.011131385	UP
SLC4A3	SLC4A3	2308.476719	-1.826510542	0.453945739	-4.023631873	0.0000573	0.000485516	DOWN
EEF1B2	EEF1B2	10944.13476	0.820727139	0.269190656	3.048869349	0.002297044	0.008940132	UP
ADAM23	ADAM23	2888.8748	-1.267441872	0.37752508	-3.35723887	0.000787251	0.003841291	DOWN
MOB1A	MOB1A	4151.057343	0.896107191	0.228389406	3.923593512	0.0000872	0.000678436	UP
LMAN2L	LMAN2L	1668.714423	0.890366731	0.174999257	5.087831497	0.000000362	0.00000946	UP
TTL	TTL	3202.978124	-0.984525404	0.189783161	-5.187633075	0.000000213	0.0000063	DOWN
IL1A	IL1A	50.45907693	-1.83070561	0.729461863	-2.509665964	0.012084541	0.033888952	DOWN
ACTR1B	ACTR1B	4480.251165	-0.800660934	0.163483047	-4.897516589	0.000000971	0.0000205	DOWN
STEAP3	STEAP3	1109.368209	1.696002106	0.702401869	2.414575162	0.015753572	0.042052739	UP
EPB41L5	EPB41L5	3099.936707	1.241339568	0.215829062	5.751494054	8.85E-09	0.000000504	UP
TFCP2L1	TFCP2L1	591.9608268	2.5061831	0.912622624	2.746132994	0.006030231	0.019371156	UP
SF3B6	SF3B6	2600.244988	0.968050698	0.1832994	5.281254042	0.000000128	0.00000424	UP
TP53I3	TP53I3	817.1212698	1.951952384	0.442081714	4.415365587	0.0000101	0.000126371	UP
DNAJC27	DNAJC27	671.2007944	-1.247119148	0.210401243	-5.927337349	3.08E-09	0.000000216	DOWN
POMC	POMC	54.32086372	-1.141293061	0.45548994	-2.505638346	0.012223057	0.034192508	DOWN
OTOF	OTOF	90.3737869	-2.833841511	0.757260535	-3.742227911	0.000182396	0.001207479	DOWN
CENPA	CENPA	90.48583031	3.812654376	0.799903864	4.766390746	0.00000188	0.0000342	UP
TANC1	TANC1	3815.42526	1.312756593	0.284274202	4.617923756	0.00000388	0.0000598	UP
SLC30A3	SLC30A3	691.9676805	-3.411333025	1.01607626	-3.357359247	0.000786908	0.00384073	DOWN
GTF3C2	GTF3C2	3023.659286	0.73433086	0.137257231	5.350034064	8.79E-08	0.0000032	UP
ITGB6	ITGB6	41.30746161	1.949450723	0.642451682	3.034392747	0.002410204	0.00930115	UP
ITGA4	ITGA4	185.9768792	1.170913986	0.588187669	1.99071495	0.046512234	0.099830559	UP
GPR75-ASB3	GPR75-ASB3	539.9345871	0.887277181	0.23685149	3.746132997	0.000179581	0.001194471	UP
PPM1G	PPM1G	6470.601998	0.62337957	0.161596021	3.857641829	0.000114486	0.000843667	UP
PDE1A	PDE1A	1022.289608	-2.762089024	0.644956029	-4.282600517	0.0000185	0.000203919	DOWN
APC2	APC2	25677.43299	0.550908436	0.270124232	2.039463222	0.041403818	0.090961136	UP
IFIH1	IFIH1	784.9840745	1.037665013	0.446297216	2.325053745	0.020069087	0.051051931	UP
RPS15	RPS15	12635.39435	0.803152671	0.320007519	2.509793127	0.012080191	0.033888019	UP
GCA	GCA	1011.121972	-0.996995547	0.33603659	-2.96692556	0.003007938	0.011107245	DOWN
TTC31	TTC31	1127.52781	1.060271411	0.212215165	4.996209445	0.000000585	0.0000136	UP
CLIP4	CLIP4	2208.010766	-0.717432962	0.220577228	-3.252525065	0.001143845	0.005121948	DOWN
TLX2	TLX2	14.59021452	-1.736142181	0.824956191	-2.104526519	0.035332544	0.080246311	DOWN
SPTBN1	SPTBN1	46487.72293	-0.675415469	0.216970864	-3.112931641	0.001852389	0.007512888	DOWN
AUP1	AUP1	5674.447566	0.52857384	0.168405944	3.13868873	0.001697056	0.007014443	UP
RTN4	RTN4	28623.97685	-1.260398591	0.206369872	-6.107473821	1.01E-09	9.49E-08	DOWN
LOXL3	LOXL3	988.5848825	1.279697822	0.362600224	3.529225131	0.000416778	0.002291466	UP
DOK1	DOK1	945.5359094	0.85227896	0.314491919	2.710018634	0.006727943	0.021137444	UP
EVA1A	EVA1A	86.89437518	2.340291288	0.671516086	3.485085966	0.000491979	0.002616236	UP
LANCL1	LANCL1	9162.677701	-1.146223442	0.27138421	-4.223618764	0.000024	0.000248968	DOWN
WDR75	WDR75	2065.730332	0.565943328	0.146429325	3.864958944	0.000111108	0.000824172	UP
EFEMP1	EFEMP1	8624.928033	2.118142629	0.595909759	3.554468773	0.000378743	0.002127975	UP
FN1	FN1	21091.93175	1.522909472	0.514343161	2.960882127	0.003067593	0.011275694	UP
GLS	GLS	3992.583359	-2.24262771	0.418606924	-5.35735933	8.44E-08	0.00000309	DOWN
PECR	PECR	561.2600398	0.847870152	0.199903545	4.241396289	0.0000222	0.000235066	UP
IGFBP2	IGFBP2	3483.87705	2.729033625	0.915363607	2.98136566	0.002869659	0.010704845	UP
KCNJ13	KCNJ13	8.523671221	-1.779169797	0.82967024	-2.144430053	0.031998444	0.074197726	DOWN
COQ10B	COQ10B	1270.11018	-0.733171695	0.182252313	-4.022838896	0.0000575	0.000486665	DOWN
KDM3A	KDM3A	5363.902797	0.889090028	0.207164182	4.291716944	0.0000177	0.000197272	UP
PLCD4	PLCD4	654.1884451	0.772161346	0.249194122	3.098633865	0.001944151	0.007802508	UP
IL1R2	IL1R2	28.7191684	2.716569457	0.83796414	3.24186839	0.001187488	0.005265738	UP
SMYD1	SMYD1	34.93603215	-2.429397966	0.882238152	-2.753675932	0.005893009	0.019002728	DOWN
IL1RL2	IL1RL2	21.60137858	-2.702138746	0.759172858	-3.559319485	0.000371817	0.00209974	DOWN
SLC9A2	SLC9A2	99.31568525	-1.245958071	0.596260664	-2.089619767	0.036651969	0.082719484	DOWN
FHL2	FHL2	379.7406142	-1.737450837	0.5454014	-3.185636918	0.001444357	0.006146171	DOWN
PPP1R7	PPP1R7	3728.77485	-0.737494184	0.206001473	-3.580043254	0.000343537	0.001978419	DOWN
STK25	STK25	6974.419265	-0.532680143	0.154026185	-3.458373943	0.000543447	0.002837158	DOWN
TPO	TPO	4.956563141	-2.275833061	0.862208639	-2.639538689	0.008301895	0.025019896	DOWN
PROC	PROC	26.01463905	-1.668679052	0.539442992	-3.09333716	0.001979191	0.007909263	DOWN
HPCAL1	HPCAL1	2683.488557	-1.483420115	0.386534789	-3.837740243	0.000124172	0.000899325	DOWN
ODC1	ODC1	6826.42823	1.193802745	0.275293032	4.336480065	0.0000145	0.000168543	UP
PLEKHB2	PLEKHB2	10087.98378	-0.909700239	0.178921412	-5.084356471	0.000000369	0.00000958	DOWN
STRN	STRN	2434.357814	-0.705035914	0.250631924	-2.813033161	0.004907659	0.016392553	DOWN
CEBPZ	CEBPZ	2786.87084	0.689414781	0.164036452	4.202814527	0.0000264	0.000267164	UP
PRKD3	PRKD3	2946.888281	1.395447377	0.22250494	6.271534353	3.58E-10	4.05E-08	UP
QPCT	QPCT	358.2670911	-1.487379281	0.452941632	-3.283821086	0.001024099	0.004683976	DOWN
RAB3GAP1	RAB3GAP1	4394.421762	-0.743966497	0.14790509	-5.03002633	0.00000049	0.0000119	DOWN
SLC25A12	SLC25A12	2193.018324	-1.005007111	0.251920526	-3.989381596	0.0000662	0.000544071	DOWN
DLX2	DLX2	47.1965119	-2.4120804	0.862394781	-2.796956165	0.005158653	0.01709161	DOWN
DARS	DARS	7617.622593	1.298561693	0.198132484	6.554007022	5.6E-11	8.86E-09	UP
PLCL1	PLCL1	1639.365798	-1.225988807	0.371575229	-3.299436319	0.000968792	0.004478373	DOWN
COX7A2L	COX7A2L	3672.726867	-0.62501537	0.176066525	-3.549881893	0.000385404	0.002159686	DOWN
THADA	THADA	1775.497808	0.656248553	0.149767913	4.381770022	0.0000118	0.000142909	UP
AAK1	AAK1	3720.990885	-1.811602661	0.304403747	-5.951315242	2.66E-09	0.000000193	DOWN
TIA1	TIA1	4495.97311	0.541557352	0.262771403	2.060944784	0.039308308	0.087372146	UP
KISS1R	KISS1R	11.49103254	-2.763663114	1.059705599	-2.607953678	0.009108528	0.026893635	DOWN
CD207	CD207	33.28982325	4.292805278	0.792285098	5.418258263	6.02E-08	0.00000241	UP
VAX2	VAX2	627.7444957	3.947802562	0.528464903	7.470321183	8E-14	3.75E-11	UP
ATP6V1B1	ATP6V1B1	178.0947783	4.181730908	0.551082708	7.588209265	3.24E-14	1.95E-11	UP
NFE2L2	NFE2L2	6334.020624	0.515470933	0.179451148	2.872486123	0.00407256	0.014100151	UP
SPR	SPR	900.644351	0.98457748	0.311774169	3.15798285	0.001588649	0.006639577	UP
EPHA4	EPHA4	2559.011745	-1.674009004	0.566339818	-2.955838439	0.003118204	0.011444269	DOWN
PARD3B	PARD3B	2060.647878	2.08496401	0.318934309	6.537283539	6.26E-11	9.54E-09	UP
ALMS1	ALMS1	1636.806113	0.785066871	0.217134327	3.615581568	0.000299674	0.001770196	UP
PRRX1	PRRX1	6200.655778	2.802867717	0.342979418	8.172116377	3.03E-16	4.26E-13	UP
DHCR24	DHCR24	7222.45172	-1.514415087	0.47041213	-3.219336815	0.001284875	0.005613509	DOWN
DNAJC16	DNAJC16	1376.365636	-0.799638556	0.198526259	-4.027872987	0.0000563	0.000478767	DOWN
MARK1	MARK1	1480.153685	-0.853723992	0.249136763	-3.426728283	0.0006109	0.003128313	DOWN
TNR	TNR	46778.87793	1.593593391	0.57201711	2.785919098	0.005337619	0.017547254	UP
GPX7	GPX7	452.9154001	1.35866667	0.352320203	3.856340508	0.000115097	0.000847059	UP
CACYBP	CACYBP	4172.451361	-0.685067046	0.170122282	-4.02690957	0.0000565	0.000480247	DOWN
FAM20B	FAM20B	3158.627353	-0.872224464	0.176222687	-4.949558296	0.000000744	0.0000166	DOWN
RPL22	RPL22	13062.6913	0.867138757	0.260980511	3.322618813	0.000891767	0.004213536	UP
CHD5	CHD5	2736.074451	-3.113608145	0.793464707	-3.924066334	0.0000871	0.000677418	DOWN
ERRFI1	ERRFI1	1357.134259	-0.740307942	0.311919988	-2.373390516	0.017625618	0.045937719	DOWN
KIAA1324	KIAA1324	456.2867789	-2.602602066	0.608963353	-4.273823794	0.0000192	0.000209784	DOWN
OPRD1	OPRD1	251.782463	-2.490106178	0.744420311	-3.345027187	0.000822745	0.003969207	DOWN
AMPD2	AMPD2	4848.744516	-0.826164068	0.253220479	-3.262627381	0.001103846	0.00497719	DOWN
MECR	MECR	1251.623026	-0.59470472	0.178388235	-3.333766491	0.000856786	0.00408949	DOWN
KCNC4	KCNC4	817.2808129	-1.968796402	0.471858857	-4.172426502	0.0000301	0.000297458	DOWN
HDAC1	HDAC1	2510.147089	0.728458617	0.30437952	2.393257656	0.016699509	0.0441007	UP
RNF19B	RNF19B	1260.797243	-0.700820117	0.259648788	-2.699107983	0.006952561	0.021685615	DOWN
DLGAP3	DLGAP3	1158.678059	-2.575745587	0.590140556	-4.364630698	0.0000127	0.000152336	DOWN
ARHGEF2	ARHGEF2	8371.168106	-0.503643462	0.216986424	-2.32108283	0.020282374	0.051454818	DOWN
MEF2D	MEF2D	4302.613238	-1.632579395	0.271112469	-6.021779072	1.73E-09	0.000000137	DOWN
FBXO2	FBXO2	3900.08274	-1.563430618	0.595047821	-2.627403314	0.008603929	0.025668743	DOWN
SWT1	SWT1	404.1937342	0.512165379	0.179611853	2.851512144	0.004351182	0.014905716	UP
MAD2L2	MAD2L2	2442.497124	1.016472282	0.326265186	3.115478832	0.001836465	0.007466256	UP
DNAJC6	DNAJC6	6097.197517	-2.321730685	0.437083293	-5.311872415	0.000000109	0.00000374	DOWN
IVNS1ABP	IVNS1ABP	8342.863738	0.565588824	0.209499656	2.699712431	0.006939943	0.021650262	UP
MFN2	MFN2	8201.005573	-0.749951773	0.194875943	-3.848354822	0.000118914	0.00086908	DOWN
PRG4	PRG4	28.39398681	-2.225312934	0.597181438	-3.726359853	0.000194265	0.001267645	DOWN
MIIP	MIIP	2635.887016	1.015101959	0.377515602	2.688900679	0.007168775	0.022218408	UP
NCF2	NCF2	521.2032947	1.165239265	0.435379416	2.676376563	0.007442297	0.022933262	UP
WLS	WLS	14529.07487	1.199434436	0.352622425	3.401469539	0.000670246	0.003378873	UP
PRDM2	PRDM2	3069.648532	-1.23353944	0.278787278	-4.424661869	0.00000966	0.000122139	DOWN
RPE65	RPE65	802.5493772	3.775024351	0.734879613	5.136928942	0.000000279	0.00000777	UP
TROVE2	TROVE2	3365.769947	0.649384381	0.182507426	3.5581258	0.00037351	0.00210574	UP
UCHL5	UCHL5	2069.955679	-0.598859304	0.148272872	-4.03890001	0.0000537	0.000460525	DOWN
BCAS2	BCAS2	1830.906046	-0.678402792	0.180485435	-3.758767534	0.000170752	0.001147511	DOWN
AGMAT	AGMAT	89.68484485	-1.394277976	0.443194126	-3.145975759	0.001655337	0.006868937	DOWN
TNNI3K	TNNI3K	35.39749239	-1.266424461	0.448666668	-2.82263995	0.004763003	0.016022568	DOWN
PLEKHM2	PLEKHM2	7639.894563	-0.830808124	0.231288647	-3.592083468	0.000328045	0.001904805	DOWN
PHTF1	PHTF1	727.2723816	-0.778440046	0.3134557	-2.483413271	0.013013002	0.035868797	DOWN
NR5A2	NR5A2	73.79673732	3.471444881	0.748435666	4.638267578	0.00000351	0.0000556	UP
MAP7D1	MAP7D1	11278.65755	-1.211273467	0.24288962	-4.986929736	0.000000613	0.0000142	DOWN
OSCP1	OSCP1	549.3820034	-0.942394677	0.315941671	-2.98281222	0.002856132	0.010670483	DOWN
EXOC8	EXOC8	1047.768087	-0.674651619	0.151152235	-4.463391631	0.00000807	0.000105651	DOWN
NID1	NID1	3377.910075	2.365776523	0.481495402	4.9133938	0.000000895	0.0000192	UP
LGALS8	LGALS8	1185.976997	-1.259485928	0.307409873	-4.097090043	0.0000418	0.000382295	DOWN
HPCAL4	HPCAL4	5547.581271	-2.569576134	0.697841701	-3.682176245	0.000231251	0.001446329	DOWN
MYCL	MYCL	1066.631911	2.807165803	0.468210619	5.9955193	2.03E-09	0.000000156	UP
RIMS3	RIMS3	4146.175081	-2.276582077	0.635626983	-3.581632213	0.000341454	0.001969111	DOWN
ST6GALNAC5	ST6GALNAC5	337.1978298	-2.843484311	0.871433231	-3.262997334	0.001102406	0.00497719	DOWN
CD48	CD48	108.7246829	1.639332707	0.778674345	2.105286654	0.035266363	0.080128369	UP
LPHN2	LPHN2	1269.695261	-1.394059789	0.522348832	-2.668829147	0.007611616	0.023361124	DOWN
PADI2	PADI2	9880.304401	-1.088364733	0.549999205	-1.978847829	0.047833142	0.101990827	DOWN
MFAP2	MFAP2	104.3712652	2.356434145	0.877492659	2.685417501	0.007243926	0.022412057	UP
RGS4	RGS4	3141.31409	-2.884231272	0.940166294	-3.067788423	0.002156492	0.008486781	DOWN
SSX2IP	SSX2IP	1526.939986	-1.950442425	0.453298286	-4.302779177	0.0000169	0.000190436	DOWN
GBP3	GBP3	1160.335871	2.160089186	0.64704415	3.338395357	0.000842638	0.004036811	UP
GBP1	GBP1	1783.032466	1.992767829	0.696200437	2.862347859	0.004205151	0.014481929	UP
KIF17	KIF17	345.5091336	-2.137028814	0.518609759	-4.120687622	0.0000378	0.000353203	DOWN
CDK18	CDK18	4743.76358	-1.533786562	0.605232833	-2.534209116	0.011270145	0.032021857	DOWN
RAB29	RAB29	2947.035826	1.009564326	0.248562951	4.061604198	0.0000487	0.00042706	UP
ID3	ID3	12601.47194	2.942387932	0.537437278	5.474848981	4.38E-08	0.00000192	UP
PRPF3	PRPF3	2607.852903	0.736692973	0.219249154	3.360072143	0.000779221	0.00380762	UP
APH1A	APH1A	9463.253017	0.916996489	0.137169235	6.685146918	2.31E-11	4.52E-09	UP
P3H1	P3H1	898.5369391	0.603449942	0.298309573	2.022898347	0.043083629	0.094002672	UP
MPL	MPL	18.61550353	-1.529342052	0.526366883	-2.905467842	0.003667045	0.012977123	DOWN
IPO13	IPO13	6056.069486	-1.146317373	0.215638928	-5.315911113	0.000000106	0.00000368	DOWN
ATP6V0B	ATP6V0B	5516.888477	-0.855953436	0.229592244	-3.728146126	0.000192894	0.001261184	DOWN
ERI3	ERI3	4581.216183	-0.506281512	0.21082707	-2.40140657	0.016332179	0.0432754	DOWN
AKR1A1	AKR1A1	3876.250888	0.586542452	0.204583813	2.867003221	0.004143788	0.014305675	UP
PIK3R3	PIK3R3	2113.365329	-0.639211811	0.299210319	-2.13632943	0.032652572	0.075418811	DOWN
TSPAN1	TSPAN1	48.14856769	-0.95601496	0.426868179	-2.239602314	0.025116752	0.06116203	DOWN
SLC19A2	SLC19A2	862.5893966	0.597420526	0.271940862	2.196876639	0.028029258	0.066878231	UP
FAAH	FAAH	1383.92516	-1.515909321	0.399841487	-3.791275718	0.000149875	0.001037742	DOWN
CNN3	CNN3	21385.70928	1.179308907	0.348791351	3.38113002	0.000721884	0.00358093	UP
DPH5	DPH5	1262.158997	0.962407267	0.204923316	4.696426372	0.00000265	0.0000446	UP
PTBP2	PTBP2	2231.347427	-0.716751375	0.245811248	-2.915860767	0.003547088	0.012630837	DOWN
DARS2	DARS2	913.8659199	0.702971796	0.214682782	3.274467517	0.001058613	0.004813123	UP
HSD11B1	HSD11B1	204.5990004	-1.796092771	0.82950061	-2.165269983	0.030367016	0.071091925	DOWN
LPPR5	LPPR5	797.1136389	-0.874125709	0.438180492	-1.994898736	0.046053925	0.098960206	DOWN
LPPR4	LPPR4	2459.918664	-2.469622957	0.529002231	-4.668454712	0.00000303	0.0000496	DOWN
RCAN3	RCAN3	277.7879509	-1.367634828	0.495487925	-2.760177916	0.005776989	0.018678599	DOWN
STMN1	STMN1	19776.12684	-1.349171212	0.307261904	-4.390948555	0.0000113	0.000139178	DOWN
CENPF	CENPF	1547.977233	2.508295231	0.718653455	3.490270886	0.000482531	0.002578883	UP
TXNDC12	TXNDC12	3237.552765	0.516124833	0.221798199	2.327001905	0.019965164	0.050856597	UP
STAG1	STAG1	1916.061179	0.955951132	0.267471447	3.574030586	0.000351528	0.002012753	UP
ZNF541	ZNF541	15.50853699	-2.168332102	0.531514527	-4.079534975	0.0000451	0.00040424	DOWN
SLC8A2	SLC8A2	2121.460513	-2.980273871	0.713755828	-4.17548096	0.0000297	0.000293974	DOWN
RPS25	RPS25	21554.64076	1.301535287	0.284147313	4.580494789	0.00000464	0.0000686	UP
KIF14	KIF14	202.8173509	4.340133297	0.737337268	5.886225318	3.95E-09	0.000000258	UP
TNNT2	TNNT2	133.2900413	-2.148421049	1.094287156	-1.963306467	0.049610575	0.104859902	DOWN
DDX59	DDX59	1007.384009	0.91882683	0.151097618	6.081014648	1.19E-09	0.000000104	UP
NRP2	NRP2	5306.107484	1.2591425	0.382399582	3.292740258	0.000992161	0.004572615	UP
B4GALT6	B4GALT6	961.3966889	-1.59837686	0.428141012	-3.733295375	0.000188991	0.001243814	DOWN
LRMP	LRMP	387.2065351	-0.968020859	0.374596829	-2.584167254	0.009761444	0.028462583	DOWN
ATP10B	ATP10B	768.8216153	-1.081704169	0.536816698	-2.015034506	0.043901034	0.095354447	DOWN
USP35	USP35	929.7327997	-0.993075127	0.209434696	-4.741693455	0.00000212	0.0000376	DOWN
ELOVL4	ELOVL4	687.7980061	-1.762817325	0.397548819	-4.434215984	0.00000924	0.000117997	DOWN
FILIP1	FILIP1	300.1798749	-0.92394499	0.388930947	-2.375601626	0.017520367	0.045749023	DOWN
CNR1	CNR1	2246.917844	-1.643556366	0.576646205	-2.850198878	0.00436919	0.014946156	DOWN
ANKRD13C	ANKRD13C	1578.025654	-0.590587461	0.15166271	-3.894084852	0.0000986	0.000747945	DOWN
SGIP1	SGIP1	1743.523777	-1.920613203	0.386626256	-4.967622272	0.000000678	0.0000154	DOWN
FBXO30	FBXO30	1938.047845	0.968690242	0.242056122	4.00192415	0.0000628	0.000522227	UP
AKAP7	AKAP7	1558.968591	0.536110836	0.256281506	2.091882648	0.036449015	0.082349582	UP
ALDH8A1	ALDH8A1	73.9747191	-1.798217291	0.47414357	-3.79255864	0.000149103	0.001034199	DOWN
CTGF	CTGF	5270.020132	1.350837391	0.53050261	2.546335054	0.010886065	0.031133628	UP
VAMP8	VAMP8	855.295968	1.314484958	0.458487517	2.867002719	0.004143795	0.014305675	UP
DCLRE1B	DCLRE1B	721.8855955	0.550863979	0.254215273	2.166919293	0.030241009	0.070867648	UP
RPN2	RPN2	10993.9933	0.76452008	0.19151223	3.992017018	0.0000655	0.000539592	UP
TGIF2	TGIF2	839.934353	1.712776511	0.358082994	4.78318306	0.00000173	0.000032	UP
OLFM3	OLFM3	354.2947852	-2.931407143	0.919498436	-3.188050169	0.001432357	0.006108975	DOWN
ABCG2	ABCG2	3274.076054	0.99590906	0.333255752	2.988422716	0.002804214	0.01052134	UP
FAM47E-STBD1	FAM47E-STBD1	68.27113835	-0.935572156	0.401147679	-2.332238739	0.019688135	0.05026479	DOWN
MFSD1	MFSD1	2963.85093	0.793298825	0.208365142	3.807253069	0.000140519	0.000987203	UP
EEF2KMT	EEF2KMT	550.5955808	0.932003324	0.183721571	5.072911799	0.000000392	0.0000101	UP
PPL	PPL	484.255044	-2.666433516	0.871448863	-3.059770491	0.002215067	0.008673107	DOWN
KLF12	KLF12	3437.825687	1.203272265	0.287824621	4.180574476	0.0000291	0.000288856	UP
HS1BP3	HS1BP3	1901.140234	0.723921437	0.189043255	3.829395745	0.000128458	0.000922057	UP
C2orf43	C2orf43	1066.396231	0.721345823	0.158055563	4.563874941	0.00000502	0.0000731	UP
WDR35	WDR35	2192.357172	0.78523065	0.19200764	4.089580232	0.0000432	0.000392546	UP
CCND2	CCND2	15051.70807	0.864580206	0.416592567	2.075361574	0.037953037	0.085086633	UP
CYP20A1	CYP20A1	1590.282673	0.850857524	0.157008106	5.419194886	5.99E-08	0.00000241	UP
SATB2	SATB2	1768.190848	-0.791339682	0.322113247	-2.456712628	0.01402148	0.038172099	DOWN
UBE2B	UBE2B	2770.010925	-0.648286853	0.144790305	-4.47741894	0.00000756	0.000100109	DOWN
TRPM6	TRPM6	149.4466351	-1.829716864	0.485695205	-3.767212122	0.000165081	0.001114278	DOWN
GDA	GDA	1902.239245	-3.186142691	0.951332579	-3.349136528	0.000810638	0.003924756	DOWN
ITGB1BP1	ITGB1BP1	2357.0781	-0.611538219	0.178334332	-3.429167073	0.000605437	0.003104105	DOWN
CPSF3	CPSF3	2003.932357	0.763468557	0.177466632	4.302040055	0.0000169	0.000190817	UP
PIGZ	PIGZ	687.3817612	-0.949808498	0.293686247	-3.234092532	0.001220299	0.005391306	DOWN
SENP5	SENP5	2228.686373	-0.68519468	0.136886038	-5.005584848	0.000000557	0.0000131	DOWN
CCDC92	CCDC92	3967.355499	-1.404490177	0.23185704	-6.05756969	1.38E-09	0.000000118	DOWN
TRIM67	TRIM67	3385.356488	2.858174933	0.984006957	2.904628788	0.003676889	0.013002466	UP
HEATR1	HEATR1	1564.055652	0.726722469	0.24472961	2.969491384	0.002982932	0.011036651	UP
CTNNAL1	CTNNAL1	1078.87382	1.05534859	0.275227572	3.834458086	0.000125841	0.000908531	UP
WDR34	WDR34	2359.669003	1.059217585	0.313609118	3.377508892	0.000731456	0.003621426	UP
PPP2R4	PPP2R4	10309.36035	-0.768947582	0.170081039	-4.521065865	0.00000615	0.0000861	DOWN
GLE1	GLE1	2184.66448	0.570379741	0.139956042	4.075420619	0.0000459	0.00040993	UP
CNTRL	CNTRL	1072.085055	0.71489956	0.266599812	2.681545626	0.007328292	0.022639859	UP
PHF19	PHF19	3436.01469	1.072550146	0.263970834	4.063138833	0.0000484	0.000424833	UP
BSPRY	BSPRY	91.22379037	-1.189171814	0.576147442	-2.064006065	0.039017141	0.086884009	DOWN
NDUFA8	NDUFA8	2645.940283	-0.557093448	0.198012165	-2.813430421	0.004901599	0.016378799	DOWN
HDHD3	HDHD3	346.2512392	-1.283490714	0.523840319	-2.450156407	0.014279417	0.038761701	DOWN
SLC46A2	SLC46A2	5.523147972	-3.040701399	0.716571959	-4.243399927	0.000022	0.000233657	DOWN
HSDL2	HSDL2	4395.912584	0.764238261	0.251209103	3.042239524	0.00234825	0.009098816	UP
DENND1A	DENND1A	3111.337778	-0.625605395	0.162235561	-3.856154539	0.000115185	0.000847333	DOWN
ONECUT2	ONECUT2	237.7662843	1.192455903	0.519985694	2.293247519	0.021833759	0.054524138	UP
ZBTB45	ZBTB45	931.6270154	-0.50104882	0.190795051	-2.626110153	0.008636686	0.025744982	DOWN
DCAF4	DCAF4	582.9700879	-0.962327129	0.310018554	-3.104095273	0.001908619	0.007698369	DOWN
FCF1	FCF1	1988.966748	0.574118954	0.155230619	3.698490392	0.000216886	0.001374315	UP
PGF	PGF	2101.802073	3.18211858	0.672179073	4.734033994	0.0000022	0.0000387	UP
IFI27L2	IFI27L2	3478.451442	0.869590172	0.330732346	2.629286743	0.008556418	0.025557176	UP
ACYP1	ACYP1	332.4778272	-0.967400459	0.288385595	-3.354538072	0.000794976	0.003868914	DOWN
IFT43	IFT43	1095.280255	0.507821076	0.214825844	2.363873299	0.018084996	0.046870306	UP
NPC2	NPC2	5234.421746	1.118050791	0.376823417	2.967041699	0.003006802	0.011107123	UP
DNAL1	DNAL1	2088.369483	-0.613331659	0.241607663	-2.538543898	0.011131484	0.031729554	DOWN
AREL1	AREL1	2800.968869	-0.540556075	0.202210255	-2.67323769	0.0075123	0.02311575	DOWN
FLVCR2	FLVCR2	661.0107922	2.393653844	0.482897007	4.956862038	0.000000716	0.0000161	UP
ABCD4	ABCD4	2968.309978	0.633814662	0.223228957	2.83930307	0.004521219	0.015378892	UP
PPP4R4	PPP4R4	658.7751799	-2.652635619	0.701427234	-3.781768788	0.000155718	0.001063852	DOWN
GPR68	GPR68	109.9640049	-3.125692457	0.675323769	-4.628435427	0.00000368	0.0000575	DOWN
KLHL29	KLHL29	458.9007366	-1.476751174	0.550803826	-2.681083723	0.007338415	0.022658684	DOWN
ATAD2B	ATAD2B	832.7563926	0.890611412	0.206527322	4.312317641	0.0000162	0.000184001	UP
FKBP1B	FKBP1B	222.6121951	-1.948605747	0.522080757	-3.732383776	0.000189676	0.001245895	DOWN
ATL2	ATL2	1349.943783	-0.571709353	0.17993794	-3.177258516	0.001486744	0.006280592	DOWN
YPEL5	YPEL5	5620.710504	-0.651138189	0.147207426	-4.423269985	0.00000972	0.000122779	DOWN
FAM98A	FAM98A	2534.11554	-0.586947629	0.13346927	-4.397623728	0.0000109	0.00013541	DOWN
AFTPH	AFTPH	1641.494933	-0.519265774	0.140798546	-3.68800524	0.000226019	0.001421509	DOWN
LGALSL	LGALSL	910.9696448	-1.04145236	0.268834657	-3.873951262	0.000107085	0.000799605	DOWN
BCL11A	BCL11A	468.2565046	-2.821554138	0.78087787	-3.613310412	0.000302312	0.001782531	DOWN
EPCAM	EPCAM	71.77166332	-2.194189049	0.50125143	-4.377422021	0.000012	0.00014542	DOWN
ELOVL3	ELOVL3	6.220274575	-1.510623555	0.691287037	-2.185233447	0.028871734	0.068400058	DOWN
IFIT3	IFIT3	4338.302681	0.930091898	0.471410728	1.972996885	0.048495917	0.103117249	UP
PYROXD2	PYROXD2	182.363039	-1.222297621	0.501764944	-2.435996449	0.01485083	0.040078344	DOWN
CNNM1	CNNM1	554.6054272	-2.247736584	0.725506148	-3.098163385	0.00194724	0.007813047	DOWN
C10orf88	C10orf88	520.0001666	-0.824415573	0.179328966	-4.597224809	0.00000428	0.0000646	DOWN
HELLS	HELLS	319.1370934	1.600194457	0.465114128	3.440433995	0.000580782	0.002999581	UP
PRLHR	PRLHR	1311.564879	3.016033815	0.969567794	3.110699254	0.001866449	0.007555379	UP
TCTN3	TCTN3	2113.592703	0.660936635	0.161838527	4.083926399	0.0000443	0.000400129	UP
AVPI1	AVPI1	607.1106966	-0.81316508	0.311297008	-2.612184055	0.008996581	0.026614227	DOWN
GOT1	GOT1	3615.920564	-2.172409371	0.460707942	-4.715372093	0.00000241	0.0000414	DOWN
GNA13	GNA13	6019.319492	1.126792351	0.219122949	5.142283613	0.000000271	0.00000764	UP
CRHR1	CRHR1	267.9540674	-1.974952722	0.529092934	-3.732714225	0.000189427	0.001245716	DOWN
HOXB3	HOXB3	106.697598	4.117274945	1.189663629	3.460873177	0.000538426	0.002815306	UP
RCL1	RCL1	648.6445051	0.554357179	0.18893709	2.934083399	0.003345343	0.012075593	UP
NUP43	NUP43	1833.978174	0.807158684	0.175680037	4.594481533	0.00000434	0.0000652	UP
LRP11	LRP11	1902.367375	-1.605752071	0.275796601	-5.822233007	5.81E-09	0.000000361	DOWN
PCMT1	PCMT1	6052.882827	-1.097363072	0.209130684	-5.247259999	0.000000154	0.00000489	DOWN
CXorf21	CXorf21	129.4050266	1.14957369	0.558555349	2.058119562	0.039578658	0.087832232	UP
PCDHB10	PCDHB10	975.803051	1.030801443	0.366149339	2.815248677	0.00487395	0.016311373	UP
MRPS14	MRPS14	2780.248815	0.732318005	0.143001365	5.121056033	0.000000304	0.00000823	UP
CENPL	CENPL	275.2963865	0.795649953	0.286406162	2.778047608	0.005468661	0.01787748	UP
SEC16B	SEC16B	18.01989484	-1.950591696	0.529615963	-3.683030409	0.000230478	0.001442559	DOWN
GORAB	GORAB	794.7995044	1.114496614	0.211575736	5.267601273	0.000000138	0.00000447	UP
ARR3	ARR3	14.32746324	1.560954006	0.527971345	2.956512737	0.003111394	0.011424247	UP
PDZD11	PDZD11	2483.739212	0.504080781	0.149683121	3.367652809	0.00075811	0.003722795	UP
SLC10A7	SLC10A7	445.1853756	0.875263946	0.25570274	3.422974455	0.000619399	0.003165108	UP
KIAA1217	KIAA1217	816.2628919	-1.907826266	0.585857373	-3.256468819	0.001128073	0.005063422	DOWN
EPC1	EPC1	2572.284022	0.602211752	0.225272701	2.673256673	0.007511875	0.02311575	UP
IQSEC3	IQSEC3	1941.893245	-2.184527743	0.756536122	-2.887539244	0.003882682	0.013551226	DOWN
SOHLH2	SOHLH2	48.92848654	1.197441141	0.568411005	2.106646651	0.03514822	0.079966349	UP
ELF1	ELF1	1816.70161	0.925807961	0.259396053	3.569090389	0.000358223	0.00204086	UP
SMAD9	SMAD9	4194.274573	1.648371677	0.365788896	4.506346958	0.0000066	0.0000905	UP
HSPH1	HSPH1	6198.04599	-1.439194883	0.347303307	-4.143913555	0.0000341	0.000325923	DOWN
EXOSC8	EXOSC8	1347.78078	0.71653095	0.218894682	3.273405016	0.001062601	0.004826051	UP
TGFBI	TGFBI	2464.228514	2.363435833	0.708192803	3.337277393	0.000846035	0.00404619	UP
KDM3B	KDM3B	8236.634896	0.788175856	0.180772008	4.360054783	0.000013	0.000154897	UP
SERP1	SERP1	8234.19931	0.593360831	0.140476556	4.223913553	0.000024	0.000248968	UP
TMPO	TMPO	3416.723661	0.826626603	0.254166393	3.252304891	0.001144732	0.005124557	UP
ARL1	ARL1	3304.466668	-0.749938853	0.165649495	-4.527263138	0.00000598	0.0000839	DOWN
GLT8D2	GLT8D2	158.2969475	-0.996913243	0.342826222	-2.907925878	0.003638346	0.012887781	DOWN
APAF1	APAF1	1228.001868	-0.507252705	0.237329898	-2.137331658	0.032571026	0.075271689	DOWN
TNFRSF10B	TNFRSF10B	1593.514778	1.28051644	0.37412463	3.422700183	0.000620024	0.003166385	UP
SORBS3	SORBS3	7970.967904	1.13893823	0.235264831	4.841090039	0.00000129	0.0000255	UP
PTK2B	PTK2B	3872.398099	-2.073609875	0.479160661	-4.327587895	0.0000151	0.000173931	DOWN
CHRNA2	CHRNA2	92.36871137	-2.430589551	0.997107143	-2.437641299	0.014783435	0.039937058	DOWN
PDLIM2	PDLIM2	1208.849344	0.972455519	0.217301339	4.47514738	0.00000764	0.000100705	UP
UBIAD1	UBIAD1	1596.302104	0.548109809	0.207903822	2.636362354	0.008380019	0.025151986	UP
LYPLA1	LYPLA1	1446.444087	0.704267552	0.210054681	3.352781998	0.000800037	0.003887935	UP
CRISPLD1	CRISPLD1	3184.306311	2.226183533	0.476404182	4.672888313	0.00000297	0.0000486	UP
RDH10	RDH10	1078.957368	1.111842266	0.523565995	2.123595261	0.033704002	0.077307466	UP
TRIM25	TRIM25	2729.597586	0.917964048	0.233612807	3.929425179	0.0000851	0.000666379	UP
TBX2	TBX2	1039.11374	1.799801581	0.434337047	4.143790158	0.0000342	0.000325923	UP
TBX4	TBX4	9.577739928	2.530882139	0.936013982	2.703893517	0.006853225	0.021427283	UP
NCAPH	NCAPH	306.8850015	2.598669318	0.628775289	4.132906246	0.0000358	0.000337732	UP
KIAA0922	KIAA0922	667.1528913	1.131912356	0.303255924	3.732531723	0.000189565	0.001245895	UP
PAPD5	PAPD5	927.4112318	-0.550230007	0.182811126	-3.009827792	0.002613958	0.009928451	DOWN
KCNJ8	KCNJ8	591.990957	0.784418373	0.336745587	2.329409514	0.019837382	0.050576927	UP
ZSCAN18	ZSCAN18	4284.806129	-0.801121364	0.230767648	-3.471549728	0.000517463	0.002724274	DOWN
CSTA	CSTA	48.61958815	2.831938488	0.861892143	3.285722593	0.001017211	0.004661321	UP
POPDC2	POPDC2	112.8582883	1.045417686	0.250326784	4.176211874	0.0000296	0.000293412	UP
B4GALT4	B4GALT4	1349.669653	1.014772744	0.211851422	4.790020912	0.00000167	0.0000312	UP
KIF18A	KIF18A	100.1243383	2.669234179	0.660238555	4.042832938	0.0000528	0.00045518	UP
DESI2	DESI2	1641.74043	0.98876845	0.200097449	4.941434547	0.000000775	0.0000171	UP
[truncated: 4,902 more rows]
