# Supplementary material for: The Comprehensive Analysis of m6A-Associated Anoikis Genes in Low-Grade Gliomas
Source: Brain Sci. 2023 Sep 12;13(9):1311. doi: 10.3390/brainsci13091311 (PMC10527396; doi:10.3390/brainsci13091311)
Supplement: Supplementary file 1 [file brainsci-13-01311-s001.zip › Table S10.csv]

	BRCA1	ANXA5	HOXA10	KIF18A
Tumor	CAB001946 Patient id: 34: Female, age 36 Brain (T-X2000) Glioma, malignant, Low grade (M-938031) Tumor cells Staining: Medium Intensity: Moderate Quantity: 75%-25% Location: Cytoplasmic/membranous nuclear	CAB003677 Patient id: 2837: Male, age 58 Brain(T-X2000) Glioma, malignant, Lowgrade(M-938031) Antibody staining: Medium Intensity: Moderate Quantity: 75%-25% Location:Cytoplasmic/membranous	CAB019384 Patient id: 4752; Female, age 62 Rectum (T-68000) Adenocarcinoma, NOS (M-81403) Tumor cells Staining: Medium Intensity: Moderate Quantity: >75% Location: Nuclear	HPA039484 Patient id: 3226: Male, age 56 Brain (T-X2000) Glioma, malignant, High grade (M-938033) Tumor cells Staining: Medium Intensity: Moderate Quantity: 75%-25% Location: Nuclear
Normal	CAB001946 Patient id: 1539: Female, age 45 Cerebral cortex (T-X2020) Normal tissue, NOS (M-00100) Endothelial cells Staining: Not detected Intensity: Negative Quantity: None Glial cells Staining: Low Intensity: Moderate Quantity: <25% Location: Cytoplasmic/membranous nuclear Neuronal cells Staining: Medium Intensity: Moderate Quantity: 75%-25% Location: Cytoplasmic/membranous nuclear Neuropil Sta…	CAB003677 Patient id: 2521: Male, age 45 Cerebral cortex (T-X2020) Normal tissue, NOS (M-00100) Endothelial cells Staining: Low Intensity: Weak Quantity: >75% Location: Cytoplasmic/membranous Glial cells Staining: Low Intensity: Weak Quantity: 75%-25% Location: Cytoplasmic/membranous Neuronal cells Staining: Not detected Intensity: Negative Quantity: None Neuropil Staining: Not detected Intensity…	CAB019384 Patient id: 1532 Male, age 71 Cerebral cortex (T-X2020) Glioma, malignant, High grade (M-938033) Normal tissue, NOS (M-00100) Endothelial cells Staining: Low Intensity: Weak Quantity: 75%-25% Location: Cytoplasmic/membranous nuclear Glial cells Staining: Low Intensity: Moderate Quantity: <25% Location: Nuclear Neuronal cells Staining: Medium Intensity: Moderate Quantity: 75%-25% Locatio…	HPA039484 Patient id: 1609: Male, age 62 Cerebral cortex (T-X2020) Normal tissue, NOS (M-00100) Endothelial cells Staining: Not detected Intensity: Weak Quantity: <25% Location: Cytoplasmic/ membranous Glial cells Staining: High Intensity: Strong Quantity: 75%-25% Location: Nuclear Neuronal cells Staining: High Intensity: Strong Quantity: 75%-25% Location: Nuclear Neuropil Staining: Not detected …
