# Supplementary material for: The Comprehensive Analysis of m6A-Associated Anoikis Genes in Low-Grade Gliomas
Source: Brain Sci. 2023 Sep 12;13(9):1311. doi: 10.3390/brainsci13091311 (PMC10527396; doi:10.3390/brainsci13091311)
Supplement: Supplementary file 1 [file brainsci-13-01311-s001.zip › Table S2.csv]

	ONTOLOGY	ID	Description	GeneRatio	BgRatio	pvalue	p.adjust	qvalue	geneID	Count
GO:0043488	BP	GO:0043488	regulation of mRNA stability	4/6	158/18723	7.22781187342393e-08	4.24506983362431e-06	1.27671273191709e-06	ALKBH5/HNRNPC/METTL16/METTL3	4
GO:0061013	BP	GO:0061013	regulation of mRNA catabolic process	4/6	166/18723	8.8169500269121e-08	4.24506983362431e-06	1.27671273191709e-06	ALKBH5/HNRNPC/METTL16/METTL3	4
GO:0009451	BP	GO:0009451	RNA modification	4/6	167/18723	9.03253962361733e-08	4.24506983362431e-06	1.27671273191709e-06	ALKBH5/METTL16/METTL3/ZCCHC4	4
GO:0043487	BP	GO:0043487	regulation of RNA stability	4/6	170/18723	9.70301676256986e-08	4.24506983362431e-06	1.27671273191709e-06	ALKBH5/HNRNPC/METTL16/METTL3	4
GO:0006402	BP	GO:0006402	mRNA catabolic process	4/6	232/18723	3.37977980727785e-07	1.18292293254725e-05	3.55766295502932e-06	ALKBH5/HNRNPC/METTL16/METTL3	4
GO:0006401	BP	GO:0006401	RNA catabolic process	4/6	278/18723	6.97053519201479e-07	2.00701011383609e-05	6.03612064311607e-06	ALKBH5/HNRNPC/METTL16/METTL3	4
GO:1903311	BP	GO:1903311	regulation of mRNA metabolic process	4/6	288/18723	8.02804045534437e-07	2.00701011383609e-05	6.03612064311607e-06	ALKBH5/HNRNPC/METTL16/METTL3	4
GO:0001510	BP	GO:0001510	RNA methylation	3/6	83/18723	1.6640575514898e-06	3.64012589388394e-05	1.0947747049275e-05	METTL16/METTL3/ZCCHC4	3
GO:0034655	BP	GO:0034655	nucleobase-containing compound catabolic process	4/6	407/18723	3.18860400307838e-06	6.20006333931907e-05	1.86468070355461e-05	ALKBH5/HNRNPC/METTL16/METTL3	4
GO:0046700	BP	GO:0046700	heterocycle catabolic process	4/6	445/18723	4.54754816249573e-06	7.47884816849785e-05	2.24927764466101e-05	ALKBH5/HNRNPC/METTL16/METTL3	4
GO:0044270	BP	GO:0044270	cellular nitrogen compound catabolic process	4/6	451/18723	4.79617352704789e-06	7.47884816849785e-05	2.24927764466101e-05	ALKBH5/HNRNPC/METTL16/METTL3	4
GO:0019439	BP	GO:0019439	aromatic compound catabolic process	4/6	467/18723	5.50871097995918e-06	7.47884816849785e-05	2.24927764466101e-05	ALKBH5/HNRNPC/METTL16/METTL3	4
GO:0006417	BP	GO:0006417	regulation of translation	4/6	468/18723	5.55571578231269e-06	7.47884816849785e-05	2.24927764466101e-05	METTL16/IGF2BP3/METTL3/ZCCHC4	4
GO:1901361	BP	GO:1901361	organic cyclic compound catabolic process	4/6	495/18723	6.94161174391407e-06	8.67701467989258e-05	2.60962847515566e-05	ALKBH5/HNRNPC/METTL16/METTL3	4
GO:0080009	BP	GO:0080009	mRNA methylation	2/6	16/18723	1.0249638953303e-05	0.000119579121121868	3.59636454501858e-05	METTL16/METTL3	2
GO:0070935	BP	GO:0070935	3'-UTR-mediated mRNA stabilization	2/6	24/18723	2.3547308816938e-05	0.000257548690185259	7.74582526872959e-05	HNRNPC/METTL16	2
GO:0031167	BP	GO:0031167	rRNA methylation	2/6	26/18723	2.7719906665481e-05	0.000285351980379952	8.58201444751734e-05	METTL16/ZCCHC4	2
GO:0016556	BP	GO:0016556	mRNA modification	2/6	27/18723	2.99332325485704e-05	0.000291017538666656	8.75240717794455e-05	METTL16/METTL3	2
GO:0017148	BP	GO:0017148	negative regulation of translation	3/6	245/18723	4.29981220374971e-05	0.000396035334555894	0.000119108371295006	METTL16/IGF2BP3/METTL3	3
GO:0000154	BP	GO:0000154	rRNA modification	2/6	37/18723	5.6715486560499e-05	0.000494688923671925	0.000148778623660729	METTL16/ZCCHC4	2
GO:0034249	BP	GO:0034249	negative regulation of cellular amide metabolic process	3/6	273/18723	5.93626708406309e-05	0.000494688923671925	0.000148778623660729	METTL16/IGF2BP3/METTL3	3
GO:0043414	BP	GO:0043414	macromolecule methylation	3/6	316/18723	9.17217492459638e-05	0.000691551047559352	0.000207985277461459	METTL16/METTL3/ZCCHC4	3
GO:0000377	BP	GO:0000377	RNA splicing, via transesterification reactions with bulged adenosine as nucleophile	3/6	320/18723	9.52141989192281e-05	0.000691551047559352	0.000207985277461459	HNRNPC/METTL16/METTL3	3
GO:0000398	BP	GO:0000398	mRNA splicing, via spliceosome	3/6	320/18723	9.52141989192281e-05	0.000691551047559352	0.000207985277461459	HNRNPC/METTL16/METTL3	3
GO:0000375	BP	GO:0000375	RNA splicing, via transesterification reactions	3/6	324/18723	9.87930067941932e-05	0.000691551047559352	0.000207985277461459	HNRNPC/METTL16/METTL3	3
GO:0048255	BP	GO:0048255	mRNA stabilization	2/6	56/18723	0.00013078909708902	0.000880311230406863	0.000264755257265222	HNRNPC/METTL16	2
GO:0032259	BP	GO:0032259	methylation	3/6	364/18723	0.00013954888876536	0.000904483538294001	0.000272025124298948	METTL16/METTL3/ZCCHC4	3
GO:1902373	BP	GO:1902373	negative regulation of mRNA catabolic process	2/6	63/18723	0.000165698833164612	0.00103561770727883	0.000311463972113933	HNRNPC/METTL16	2
GO:0043489	BP	GO:0043489	RNA stabilization	2/6	65/18723	0.000176423583745967	0.00103698591997013	0.000311875464652671	HNRNPC/METTL16	2
GO:0034470	BP	GO:0034470	ncRNA processing	3/6	395/18723	0.000177769014852022	0.00103698591997013	0.000311875464652671	METTL16/METTL3/ZCCHC4	3
GO:0008380	BP	GO:0008380	RNA splicing	3/6	434/18723	0.000234836886482031	0.00128535996804064	0.000386574426478387	HNRNPC/METTL16/METTL3	3
GO:1902369	BP	GO:1902369	negative regulation of RNA catabolic process	2/6	75/18723	0.000235037251298859	0.00128535996804064	0.000386574426478387	HNRNPC/METTL16	2
GO:0061157	BP	GO:0061157	mRNA destabilization	2/6	84/18723	0.000294878659640532	0.0015637504677907	0.000470300892568632	METTL16/METTL3	2
GO:0061014	BP	GO:0061014	positive regulation of mRNA catabolic process	2/6	87/18723	0.00031631349989073	0.00158441790366213	0.000476516662755528	METTL16/METTL3	2
GO:0050779	BP	GO:0050779	RNA destabilization	2/6	88/18723	0.000323623436350604	0.00158441790366213	0.000476516662755528	METTL16/METTL3	2
GO:0034660	BP	GO:0034660	ncRNA metabolic process	3/6	485/18723	0.000325937397324781	0.00158441790366213	0.000476516662755528	METTL16/METTL3/ZCCHC4	3
GO:1903312	BP	GO:1903312	negative regulation of mRNA metabolic process	2/6	92/18723	0.000353687175570545	0.00167284474932014	0.000503111202803051	HNRNPC/METTL16	2
GO:1903313	BP	GO:1903313	positive regulation of mRNA metabolic process	2/6	118/18723	0.000581093169710004	0.00267608696576976	0.000804838185193912	METTL16/METTL3	2
GO:0051028	BP	GO:0051028	mRNA transport	2/6	130/18723	0.000704638815166113	0.00316184083728384	0.000950929575122959	ALKBH5/IGF2BP3	2
GO:0045727	BP	GO:0045727	positive regulation of translation	2/6	136/18723	0.000770786149474423	0.0033721894039506	0.00101419230194003	METTL3/ZCCHC4	2
GO:0034250	BP	GO:0034250	positive regulation of cellular amide metabolic process	2/6	162/18723	0.00109090857050526	0.00449425374412265	0.00135165526139027	METTL3/ZCCHC4	2
GO:0050657	BP	GO:0050657	nucleic acid transport	2/6	163/18723	0.00110430234855585	0.00449425374412265	0.00135165526139027	ALKBH5/IGF2BP3	2
GO:0050658	BP	GO:0050658	RNA transport	2/6	163/18723	0.00110430234855585	0.00449425374412265	0.00135165526139027	ALKBH5/IGF2BP3	2
GO:0051236	BP	GO:0051236	establishment of RNA localization	2/6	166/18723	0.00114496218146045	0.00455382685808133	0.00136957198739288	ALKBH5/IGF2BP3	2
GO:0006403	BP	GO:0006403	RNA localization	2/6	201/18723	0.00167205721767885	0.00650244473541774	0.00195562247681737	ALKBH5/IGF2BP3	2
GO:0015931	BP	GO:0015931	nucleobase-containing compound transport	2/6	222/18723	0.00203453472832288	0.00774007777079356	0.00232784293858453	ALKBH5/IGF2BP3	2
GO:0006364	BP	GO:0006364	rRNA processing	2/6	225/18723	0.0020891224017236	0.00777864724046022	0.00233944277908578	METTL16/ZCCHC4	2
GO:0016072	BP	GO:0016072	rRNA metabolic process	2/6	236/18723	0.00229524600754318	0.00836808440250118	0.00251671711353419	METTL16/ZCCHC4	2
GO:0031330	BP	GO:0031330	negative regulation of cellular catabolic process	2/6	262/18723	0.00281951136419157	0.0100696834435413	0.00302847622362145	HNRNPC/METTL16	2
GO:0042254	BP	GO:0042254	ribosome biogenesis	2/6	299/18723	0.00365440209767859	0.012539615041054	0.00377131279430195	METTL16/ZCCHC4	2
GO:0009895	BP	GO:0009895	negative regulation of catabolic process	2/6	320/18723	0.00417408705645686	0.0135271339792583	0.00406831097120552	HNRNPC/METTL16	2
GO:0031331	BP	GO:0031331	positive regulation of cellular catabolic process	2/6	427/18723	0.00732460495152912	0.0203461248653587	0.00611913529785223	METTL16/METTL3	2
GO:0022613	BP	GO:0022613	ribonucleoprotein complex biogenesis	2/6	463/18723	0.00856881362997513	0.0232143501819129	0.0069817594532069	METTL16/ZCCHC4	2
GO:0009896	BP	GO:0009896	positive regulation of catabolic process	2/6	492/18723	0.00963676676096304	0.0248005026936549	0.00745879780260297	METTL16/METTL3	2
GO:0016607	CC	GO:0016607	nuclear speck	2/6	412/19550	0.00628291803504516	0.016834525498608	0.00354411063128589	ALKBH5/METTL3	2
GO:0008173	MF	GO:0008173	RNA methyltransferase activity	3/6	65/18368	8.39549956319021e-07	2.43469487332516e-05	1.76747359225057e-06	METTL16/METTL3/ZCCHC4	3
GO:0140098	MF	GO:0140098	catalytic activity, acting on RNA	4/6	386/18368	2.78607306273209e-06	4.03980594096153e-05	2.93270848708641e-06	ALKBH5/METTL16/METTL3/ZCCHC4	4
GO:0008174	MF	GO:0008174	mRNA methyltransferase activity	2/6	12/18368	5.86049643244468e-06	5.66514655136319e-05	4.11262907539978e-06	METTL16/METTL3	2
GO:0008757	MF	GO:0008757	S-adenosylmethionine-dependent methyltransferase activity	3/6	156/18368	1.17958453973479e-05	7.87283978521559e-05	5.71531018890424e-06	METTL16/METTL3/ZCCHC4	3
GO:1904047	MF	GO:1904047	S-adenosyl-L-methionine binding	2/6	18/18368	1.35738616986476e-05	7.87283978521559e-05	5.71531018890424e-06	METTL3/ZCCHC4	2
GO:0008649	MF	GO:0008649	rRNA methyltransferase activity	2/6	22/18368	2.04819649957597e-05	8.4853854982433e-05	6.15998947240893e-06	METTL16/ZCCHC4	2
GO:0140102	MF	GO:0140102	catalytic activity, acting on a rRNA	2/6	22/18368	2.04819649957597e-05	8.4853854982433e-05	6.15998947240893e-06	METTL16/ZCCHC4	2
GO:0008168	MF	GO:0008168	methyltransferase activity	3/6	214/18368	3.0393108470042e-05	0.000110175018203902	7.99818643948473e-06	METTL16/METTL3/ZCCHC4	3
GO:0016741	MF	GO:0016741	transferase activity, transferring one-carbon groups	3/6	225/18368	3.53013616795419e-05	0.000113748832078524	8.25762846305074e-06	METTL16/METTL3/ZCCHC4	3
GO:0008170	MF	GO:0008170	N-methyltransferase activity	2/6	97/18368	0.000408354010976967	0.0011842266318332	8.59692654688352e-05	METTL16/ZCCHC4	2
GO:0003730	MF	GO:0003730	mRNA 3'-UTR binding	2/6	201/18368	0.00173635960235019	0.00457767531528688	0.000332317627244056	HNRNPC/IGF2BP3	2
GO:1901681	MF	GO:1901681	sulfur compound binding	2/6	265/18368	0.00299368697577714	0.00723474352479475	0.00052520824136441	METTL3/ZCCHC4	2
