# Supplementary material for: The Comprehensive Analysis of m6A-Associated Anoikis Genes in Low-Grade Gliomas
Source: Brain Sci. 2023 Sep 12;13(9):1311. doi: 10.3390/brainsci13091311 (PMC10527396; doi:10.3390/brainsci13091311)
Supplement: Supplementary file 1 [file brainsci-13-01311-s001.zip › Table S3.csv]

	ONTOLOGY	ID	Description	GeneRatio	BgRatio	pvalue	p.adjust	qvalue	geneID	Count
GO:0000302	BP	GO:0000302	response to reactive oxygen species	26/211	222/18723	3.79700510840943e-19	1.51652384029873e-15	7.70192509884734e-16	FYN/GSTP1/MMP2/PXN/SIRT1/MAPK1/HIF1A/MMP9/MAPK3/MET/EZH2/CRYAB/NFE2L2/PTK2B/PCNA/LDHA/PDGFRA/IL6/RIPK1/EGFR/FER/CASP3/CDK1/RELA/BNIP3/SIRPA	26
GO:0018105	BP	GO:0018105	peptidyl-serine phosphorylation	29/211	315/18723	2.42303320881052e-18	4.83879731799461e-15	2.45746578598835e-15	CD44/PRKCQ/ROCK1/PRKACA/BAX/MAPK1/SMAD7/MAPK3/CAV1/STK38/PIK3CA/CDK2/RAF1/IL6/RIPK1/PDPK1/EGFR/NTRK2/PAK1/BAG4/BRAF/PRKCI/PLK1/CDK1/BDNF/RPS6KA3/PAK2/CHEK2/PRKD1	29
GO:2001233	BP	GO:2001233	regulation of apoptotic signaling pathway	30/211	356/18723	7.22701385655549e-18	6.87721973847968e-15	3.49271339536946e-15	FYN/BRCA1/BID/CD44/DAPK2/GSTP1/BAX/SIRT1/HIF1A/MMP9/SFRP1/CAV1/CASP2/NFE2L2/BCL2L2/RAF1/RIPK1/ITGAV/RB1/TP53/MCL1/TCF7L2/ITPRIP/BCL2L11/INHBB/AR/RELA/BDNF/PAK2/MUC1	30
GO:0006979	BP	GO:0006979	response to oxidative stress	33/211	446/18723	7.23435471665566e-18	6.87721973847968e-15	3.49271339536946e-15	FYN/GSTP1/MMP2/PXN/SIRT1/MAPK1/HIF1A/MMP9/MAPK3/MET/EZH2/CRYAB/NFE2L2/PTK2B/PRDX4/PCNA/LDHA/PDGFRA/IL6/RIPK1/CPEB2/IDH1/TP53/MCL1/EGFR/FER/CASP3/CDK1/RELA/BNIP3/PRKD1/SP1/SIRPA	33
GO:0070371	BP	GO:0070371	ERK1 and ERK2 cascade	29/211	330/18723	8.60943883134662e-18	6.87721973847968e-15	3.49271339536946e-15	RANBP9/CD44/LMO3/DLG1/GSTP1/EZR/MAPK1/MAPK3/CSK/FN1/PTK2B/LRP1/PIN1/KDR/PDGFRA/MYC/ITGAV/SEMA7A/FGF2/ERBB2/EGFR/NOTCH1/TIAM1/BRAF/YWHAZ/MAP2K1/CDK1/HRAS/SIRPA	29
GO:0062197	BP	GO:0062197	cellular response to chemical stress	29/211	337/18723	1.52058513662194e-17	9.39985151796994e-15	4.77387499015051e-15	FYN/MMP2/PXN/SIRT1/MAPK1/HIF1A/MMP9/MAPK3/CAV1/MET/EZH2/MAPK10/NFE2L2/PIK3CA/PCNA/PDGFRA/IL6/RIPK1/CPEB2/TP53/MCL1/EGFR/FER/CASP3/CDK1/RELA/BNIP3/PRKD1/SIRPA	29
GO:0018209	BP	GO:0018209	peptidyl-serine modification	29/211	338/18723	1.64744518341987e-17	9.39985151796994e-15	4.77387499015051e-15	CD44/PRKCQ/ROCK1/PRKACA/BAX/MAPK1/SMAD7/MAPK3/CAV1/STK38/PIK3CA/CDK2/RAF1/IL6/RIPK1/PDPK1/EGFR/NTRK2/PAK1/BAG4/BRAF/PRKCI/PLK1/CDK1/BDNF/RPS6KA3/PAK2/CHEK2/PRKD1	29
GO:0097193	BP	GO:0097193	intrinsic apoptotic signaling pathway	27/211	288/18723	2.44815126233069e-17	1.2222395177186e-14	6.20735195067269e-15	BRCA1/BID/CD44/DAPK2/BAX/PPP1R13B/SIRT1/HIF1A/MMP9/CAV1/CASP2/NFE2L2/TNFRSF10B/BCL2L2/EDA2R/CASP9/BRCA2/TP53/MCL1/BCL2L11/CASP3/HRAS/SFN/BNIP3/CHEK2/MUC1/CD24	27
GO:0043410	BP	GO:0043410	positive regulation of MAPK cascade	33/211	480/18723	6.46891365033504e-17	2.87076012438202e-14	1.4579645151106e-14	CD44/ROCK1/MAPK3/CSK/EZH2/PTK2B/LRP1/KDR/EDA2R/RAF1/KL/KRAS/PDGFRA/EDAR/IL6/RIPK1/SDCBP/SEMA7A/FGF2/ERBB2/EGFR/NTRK2/NOTCH1/PAK1/TIAM1/BRAF/TLR3/MAP2K1/AR/CSPG4/HRAS/LPAR1/CD24	33
GO:0071900	BP	GO:0071900	regulation of protein serine/threonine kinase activity	29/211	359/18723	8.33489705622658e-17	3.02632534932445e-14	1.53697096912427e-14	LTF/PIK3CB/GSTP1/SIRT1/CSK/SFRP1/CAV1/EZH2/CCND1/STK38/PPP2CA/PTK2B/KRAS/FGF2/RB1/ERBB2/EGFR/CDKN2A/PAK1/THY1/UCHL1/TIAM1/CDC25C/CASP3/PLK1/MAP2K1/HRAS/SFN/CD24	29
GO:1901653	BP	GO:1901653	cellular response to peptide	29/211	359/18723	8.33489705622658e-17	3.02632534932445e-14	1.53697096912427e-14	FYN/PRKCQ/ROCK1/GSTP1/PXN/SIRT1/CSK/CAV1/ITGA4/NFE2L2/PIK3R3/PIK3CA/LRP1/BCL2L2/KL/CPEB2/PDPK1/TP53/PAK1/FER/BCL2L11/INHBB/PRKCI/STAT3/PTK2/SIK2/RELA/SP1/MYO5A	29
GO:0070997	BP	GO:0070997	neuron death	29/211	361/18723	9.66986838890838e-17	3.218454528775e-14	1.6345470513532e-14	FYN/BID/PAK3/BAX/PPP1R13B/SIRT1/HIF1A/CASP2/CBL/PTK2B/PIK3CA/LRP1/ELK1/PIN1/CASP9/KRAS/RB1/PDPK1/TP53/MCL1/NTRK2/BCL2L11/PRKCI/CASP3/STAT3/SNCG/HRAS/BNIP3/BDNF	29
GO:0018108	BP	GO:0018108	peptidyl-tyrosine phosphorylation	29/211	375/18723	2.66423226817833e-16	8.18534129161865e-14	4.15706524759485e-14	FYN/CD44/NOX4/MAPK3/CSK/SFRP1/PPP2R1A/CAV1/MET/EPHB6/CBL/PPP2CA/PTK2B/KDR/PDGFRA/IL6/TP53/ERBB2/EGFR/NTRK2/FER/MERTK/THY1/PBK/MAP2K1/PTK2/CSPG4/PAK2/CD24	29
GO:0018212	BP	GO:0018212	peptidyl-tyrosine modification	29/211	378/18723	3.29128850198506e-16	9.38957591209167e-14	4.76865634836482e-14	FYN/CD44/NOX4/MAPK3/CSK/SFRP1/PPP2R1A/CAV1/MET/EPHB6/CBL/PPP2CA/PTK2B/KDR/PDGFRA/IL6/TP53/ERBB2/EGFR/NTRK2/FER/MERTK/THY1/PBK/MAP2K1/PTK2/CSPG4/PAK2/CD24	29
GO:0042063	BP	GO:0042063	gliogenesis	26/211	301/18723	7.31986158345205e-16	1.93080801933236e-13	9.80593799450085e-14	GSTP1/MAPK1/MAPK3/CSK/NDRG1/EZH2/PTK2B/CXCR4/LRP1/KRAS/IL6/BIN1/FGF2/ERBB2/EGFR/NTRK2/NOTCH1/TIAM1/PRKCI/STAT3/MAP2K1/CDK1/RELA/CSPG4/BNIP3/SCRIB	26
GO:0042060	BP	GO:0042060	wound healing	30/211	422/18723	7.73483432882267e-16	1.93080801933236e-13	9.80593799450085e-14	CD44/TNC/PIK3CB/PRKCQ/HIF1A/CAV1/FN1/NFE2L2/PIK3CA/CXCR4/PLAU/KDR/RAF1/PDGFRA/IL6/TLN1/FGF2/ERBB2/EGFR/PAK1/MERTK/RHOC/CLDN1/ANXA5/CASP3/PTK2/HRAS/CD151/SCRIB/ANXA2	30
GO:0031589	BP	GO:0031589	cell-substrate adhesion	28/211	363/18723	9.6895227028069e-16	2.27646786323593e-13	1.15614304943089e-13	CD44/PIK3CB/ROCK1/PXN/CCDC80/ARHGEF7/SFRP1/ITGA4/FN1/PTK2B/PLAU/LRP1/KDR/CD63/ITGAV/PDPK1/CDKN2A/NOTCH1/FER/BCL2L11/MERTK/THY1/TIAM1/EDIL3/PTK2/JUP/CALR/LAMB3	28
GO:0043276	BP	GO:0043276	anoikis	12/211	34/18723	1.35157556059341e-15	2.99899599389449e-13	1.52309128962778e-13	DAPK2/BMF/CAV1/ANKRD13C/PIK3CA/MCL1/NTRK2/NOTCH1/PTK2/BRMS1/CHEK2/TFDP1	12
GO:0007568	BP	GO:0007568	aging	27/211	339/18723	1.48442054966451e-15	3.1204082501895e-13	1.58475257573601e-13	NOX4/SIRT1/MAPK1/MAPK3/CASP2/MAPK10/CRYAB/NFE2L2/CDK2/LRP1/CASP9/KL/KRAS/COL4A2/FGF2/BRCA2/TP53/CDKN2A/CLDN1/STAT3/MAP2K1/CDK1/RELA/HRAS/CALR/CHEK2/MAPK11	27
GO:0033674	BP	GO:0033674	positive regulation of kinase activity	31/211	467/18723	1.63523137625146e-15	3.26555705837417e-13	1.65846887475609e-13	LTF/DLG1/NOX4/SIRT1/CSK/MET/EPHB6/EZH2/CCND1/PPP2CA/TNFRSF10B/PTK2B/PIK3CA/KDR/KRAS/PDGFRA/FGF2/PDPK1/ERBB2/EGFR/NTRK2/PAK1/MERTK/TIAM1/TLR3/MAP2K1/PTK2/HRAS/PAK2/PRKD1/CD24	31
GO:0048732	BP	GO:0048732	gland development	30/211	436/18723	1.86448000656705e-15	3.54606340296609e-13	1.80092880834822e-13	TNC/GLI2/BAX/MAPK1/HIF1A/MAPK3/SFRP1/CAV1/MET/EZH2/CCND1/PIK3CA/ELK1/RAF1/PCNA/KRAS/PDGFRA/EDAR/IL6/FGF2/BRCA2/EGFR/NOTCH1/BCL2L11/CLDN1/MAP2K1/AR/RELA/HRAS/SCRIB	30
GO:0050673	BP	GO:0050673	epithelial cell proliferation	30/211	437/18723	1.98283920262288e-15	3.59975444330718e-13	1.82819671935612e-13	DLG1/SIRT6/BAX/SIRT1/MAPK1/HIF1A/SFRP1/CAV1/CCND1/ITGA4/KDR/BCL2L2/IL6/MYC/FGF2/BRCA2/RB1/PDPK1/ERBB2/EGFR/NOTCH1/TCF7L2/CLDN1/STAT3/MAP2K1/AR/HRAS/SFN/PRKD1/SP1	30
GO:0034599	BP	GO:0034599	cellular response to oxidative stress	25/211	288/18723	2.43848474075708e-15	4.13313165160772e-13	2.09908143600877e-13	FYN/MMP2/PXN/SIRT1/MAPK1/HIF1A/MMP9/MAPK3/MET/EZH2/NFE2L2/PCNA/PDGFRA/IL6/RIPK1/CPEB2/TP53/MCL1/EGFR/FER/CDK1/RELA/BNIP3/PRKD1/SIRPA	25
GO:0045936	BP	GO:0045936	negative regulation of phosphate metabolic process	30/211	441/18723	2.53208077271255e-15	4.13313165160772e-13	2.09908143600877e-13	PIK3CB/PPP2R5A/ROCK1/GSTP1/BAX/SIRT1/SMAD7/CSK/SFRP1/PPP2R1A/CAV1/CBL/STK38/PPP2CA/LRP1/RB1/PDPK1/TP53/CDKN2A/MGAT5/THY1/UCHL1/BAG4/CASP3/PLK1/PBK/STAT3/SFN/PAK2/SIRPA	30
GO:0001667	BP	GO:0001667	ameboidal-type cell migration	31/211	475/18723	2.61038788851792e-15	4.13313165160772e-13	2.09908143600877e-13	PIK3CB/ROCK1/PAK3/PXN/SIRT1/HIF1A/MMP9/SRPX2/ARHGEF7/MET/ARHGDIB/ITGA4/FN1/NFE2L2/LGALS8/PIK3R3/PTK2B/PIK3CA/KDR/SEMA7A/FGF2/PDPK1/NOTCH1/PAK1/FER/BAG4/PTK2/JUP/CALR/PRKD1/SP1	31
GO:0010563	BP	GO:0010563	negative regulation of phosphorus metabolic process	30/211	442/18723	2.69057143069105e-15	4.13313165160772e-13	2.09908143600877e-13	PIK3CB/PPP2R5A/ROCK1/GSTP1/BAX/SIRT1/SMAD7/CSK/SFRP1/PPP2R1A/CAV1/CBL/STK38/PPP2CA/LRP1/RB1/PDPK1/TP53/CDKN2A/MGAT5/THY1/UCHL1/BAG4/CASP3/PLK1/PBK/STAT3/SFN/PAK2/SIRPA	30
GO:1901214	BP	GO:1901214	regulation of neuron death	26/211	319/18723	2.96965278529619e-15	4.39288637943444e-13	2.23100230692623e-13	FYN/PAK3/BAX/PPP1R13B/SIRT1/HIF1A/CASP2/CBL/PTK2B/PIK3CA/LRP1/ELK1/PIN1/CASP9/KRAS/PDPK1/TP53/MCL1/NTRK2/BCL2L11/PRKCI/CASP3/STAT3/SNCG/HRAS/BDNF	26
GO:0097191	BP	GO:0097191	extrinsic apoptotic signaling pathway	22/211	219/18723	6.11331735570768e-15	8.7202105423916e-13	4.42870772347696e-13	FYN/BRCA1/BID/GSTP1/BAX/SFRP1/CAV1/CASP2/TNFRSF10B/BCL2L2/RAF1/RIPK1/ITGAV/PDPK1/MCL1/TCF7L2/ITPRIP/BCL2L11/TLR3/AR/RELA/PAK2	22
GO:0048608	BP	GO:0048608	reproductive structure development	29/211	424/18723	6.68531680945014e-15	8.96225778986405e-13	4.55163554834041e-13	TNC/PRDM1/GLI2/DLG1/BAX/SIRT1/MAPK1/HIF1A/MAPK3/SFRP1/CASP2/CCND1/CBL/KIF18A/PRDX4/BCL2L2/PDGFRA/IDH1/BRCA2/NOTCH1/BCL2L11/MERTK/INHBB/CASP3/TLR3/MAP2K1/AR/PTK2/HOXA10	29
GO:0051402	BP	GO:0051402	neuron apoptotic process	23/211	246/18723	6.86124290106887e-15	8.96225778986405e-13	4.55163554834041e-13	FYN/BID/PAK3/BAX/HIF1A/CASP2/PTK2B/PIK3CA/LRP1/PIN1/CASP9/KRAS/RB1/PDPK1/TP53/MCL1/NTRK2/BCL2L11/PRKCI/CASP3/HRAS/BNIP3/BDNF	23
GO:0071214	BP	GO:0071214	cellular response to abiotic stimulus	26/211	331/18723	7.18057709753754e-15	8.96225778986405e-13	4.55163554834041e-13	NOX4/BAX/MMP2/MAP3K1/SIRT1/MMP9/MAPK3/BMF/SFRP1/CASP2/MAPK10/CRYAB/TNFRSF10B/PIK3CA/ELK1/PCNA/CASP9/MYC/TP53/EGFR/CASP3/TLR3/PBK/HRAS/BNIP3/CHEK2	26
GO:0104004	BP	GO:0104004	cellular response to environmental stimulus	26/211	331/18723	7.18057709753754e-15	8.96225778986405e-13	4.55163554834041e-13	NOX4/BAX/MMP2/MAP3K1/SIRT1/MMP9/MAPK3/BMF/SFRP1/CASP2/MAPK10/CRYAB/TNFRSF10B/PIK3CA/ELK1/PCNA/CASP9/MYC/TP53/EGFR/CASP3/TLR3/PBK/HRAS/BNIP3/CHEK2	26
GO:0061458	BP	GO:0061458	reproductive system development	29/211	427/18723	8.02533125658947e-15	9.71308273903586e-13	4.93295481066919e-13	TNC/PRDM1/GLI2/DLG1/BAX/SIRT1/MAPK1/HIF1A/MAPK3/SFRP1/CASP2/CCND1/CBL/KIF18A/PRDX4/BCL2L2/PDGFRA/IDH1/BRCA2/NOTCH1/BCL2L11/MERTK/INHBB/CASP3/TLR3/MAP2K1/AR/PTK2/HOXA10	29
GO:2001234	BP	GO:2001234	negative regulation of apoptotic signaling pathway	22/211	224/18723	9.81017467447507e-15	1.15240698970157e-12	5.85269554108776e-13	FYN/BRCA1/BID/CD44/GSTP1/BAX/SIRT1/HIF1A/MMP9/NFE2L2/BCL2L2/RAF1/RIPK1/ITGAV/RB1/MCL1/TCF7L2/ITPRIP/AR/RELA/BDNF/MUC1	22
GO:0034614	BP	GO:0034614	cellular response to reactive oxygen species	19/211	155/18723	1.20079557216935e-14	1.37027929006982e-12	6.95919719570027e-13	MMP2/PXN/SIRT1/MAPK1/MMP9/MAPK3/MET/EZH2/NFE2L2/PCNA/PDGFRA/IL6/RIPK1/EGFR/FER/CDK1/RELA/BNIP3/SIRPA	19
GO:0070372	BP	GO:0070372	regulation of ERK1 and ERK2 cascade	25/211	309/18723	1.24535873922411e-14	1.38165633457253e-12	7.01697745755809e-13	RANBP9/CD44/LMO3/DLG1/GSTP1/EZR/MAPK3/CSK/FN1/PTK2B/LRP1/PIN1/KDR/PDGFRA/SEMA7A/FGF2/ERBB2/EGFR/NOTCH1/TIAM1/BRAF/YWHAZ/MAP2K1/HRAS/SIRPA	25
GO:0046777	BP	GO:0046777	protein autophosphorylation	22/211	227/18723	1.29531918427349e-14	1.39824454648333e-12	7.10122352231868e-13	FYN/DAPK2/PRKACA/MAPK3/CSK/CAV1/PTK2B/KDR/PDGFRA/RIPK1/PDPK1/ERBB2/EGFR/NTRK2/PAK1/FER/THY1/PTK2/SIK2/PAK2/CHEK2/PRKD1	22
GO:0071375	BP	GO:0071375	cellular response to peptide hormone stimulus	24/211	290/18723	2.64248771194794e-14	2.77739366355791e-12	1.4105467647988e-12	FYN/PRKCQ/ROCK1/GSTP1/PXN/SIRT1/CSK/CAV1/NFE2L2/PIK3R3/PIK3CA/KL/CPEB2/PDPK1/PAK1/FER/INHBB/PRKCI/STAT3/PTK2/SIK2/RELA/SP1/MYO5A	24
GO:0036293	BP	GO:0036293	response to decreased oxygen levels	25/211	322/18723	3.20524660718643e-14	3.28250126900067e-12	1.66707428125459e-12	NOX4/MMP2/SIRT1/HIF1A/SFRP1/NDRG1/CAV1/CRYAB/CBL/NFE2L2/PTK2B/CXCR4/PLAU/PIN1/RAF1/LDHA/MYC/CPEB2/TP53/NOTCH1/PAK1/CASP3/ANGPTL4/BNIP3/CD24	25
GO:0042326	BP	GO:0042326	negative regulation of phosphorylation	27/211	385/18723	3.36649397594074e-14	3.36144423497683e-12	1.7071668135889e-12	PIK3CB/PPP2R5A/ROCK1/GSTP1/BAX/SIRT1/SMAD7/CSK/SFRP1/PPP2R1A/CAV1/CBL/STK38/PPP2CA/LRP1/RB1/PDPK1/CDKN2A/THY1/UCHL1/CASP3/PLK1/PBK/STAT3/SFN/PAK2/SIRPA	27
GO:0001666	BP	GO:0001666	response to hypoxia	24/211	307/18723	9.29079566827349e-14	9.05059460953276e-12	4.59649890956689e-12	NOX4/MMP2/SIRT1/HIF1A/SFRP1/NDRG1/CAV1/CRYAB/NFE2L2/PTK2B/CXCR4/PLAU/PIN1/RAF1/LDHA/MYC/CPEB2/TP53/NOTCH1/PAK1/CASP3/ANGPTL4/BNIP3/CD24	24
GO:0048545	BP	GO:0048545	response to steroid hormone	25/211	339/18723	1.03294527764202e-13	9.82281771167193e-12	4.98868558901295e-12	BRCA1/LMO3/GSTP1/SIRT1/RBFOX2/SFRP1/CAV1/CCND1/KDM3A/PCNA/CASP9/KRAS/IL6/IDH1/SKP2/EGFR/NOTCH1/PAK1/BCL2L11/CLDN1/CASP3/AR/RELA/ZBTB7A/CALR	25
GO:0070482	BP	GO:0070482	response to oxygen levels	25/211	347/18723	1.74927195130067e-13	1.62478887755694e-11	8.25176756464231e-12	NOX4/MMP2/SIRT1/HIF1A/SFRP1/NDRG1/CAV1/CRYAB/CBL/NFE2L2/PTK2B/CXCR4/PLAU/PIN1/RAF1/LDHA/MYC/CPEB2/TP53/NOTCH1/PAK1/CASP3/ANGPTL4/BNIP3/CD24	25
GO:0050678	BP	GO:0050678	regulation of epithelial cell proliferation	26/211	381/18723	1.96357032588182e-13	1.7823863367209e-11	9.05215315304847e-12	DLG1/SIRT6/BAX/SIRT1/HIF1A/SFRP1/CAV1/CCND1/ITGA4/KDR/MYC/FGF2/BRCA2/RB1/PDPK1/ERBB2/EGFR/NOTCH1/TCF7L2/CLDN1/STAT3/AR/HRAS/SFN/PRKD1/SP1	26
GO:0007160	BP	GO:0007160	cell-matrix adhesion	21/211	233/18723	2.24195890382188e-13	1.98986308041436e-11	1.01058591992158e-11	CD44/PIK3CB/ROCK1/PXN/ARHGEF7/SFRP1/ITGA4/FN1/PTK2B/PLAU/LRP1/KDR/CD63/ITGAV/PDPK1/CDKN2A/BCL2L11/THY1/TIAM1/PTK2/JUP	21
GO:0050679	BP	GO:0050679	positive regulation of epithelial cell proliferation	20/211	207/18723	2.31515470841759e-13	2.01015824030866e-11	1.02089316318551e-11	SIRT6/SIRT1/HIF1A/SFRP1/CCND1/ITGA4/KDR/MYC/FGF2/PDPK1/ERBB2/EGFR/NOTCH1/TCF7L2/CLDN1/STAT3/AR/HRAS/PRKD1/SP1	20
GO:0008630	BP	GO:0008630	intrinsic apoptotic signaling pathway in response to DNA damage	15/211	99/18723	3.40940967244065e-13	2.89727281526126e-11	1.47142943757965e-11	BRCA1/BID/CD44/BAX/SIRT1/CASP2/BCL2L2/CASP9/BRCA2/TP53/MCL1/BCL2L11/SFN/CHEK2/MUC1	15
GO:0043523	BP	GO:0043523	regulation of neuron apoptotic process	20/211	212/18723	3.63570691738076e-13	3.01027268523894e-11	1.52881834974974e-11	FYN/PAK3/BAX/HIF1A/CASP2/PTK2B/PIK3CA/LRP1/PIN1/CASP9/KRAS/PDPK1/TP53/MCL1/NTRK2/BCL2L11/PRKCI/CASP3/HRAS/BDNF	20
GO:0051403	BP	GO:0051403	stress-activated MAPK cascade	21/211	239/18723	3.6931237250052e-13	3.01027268523894e-11	1.52881834974974e-11	DLG1/GSTP1/EZR/MAPK1/MAPK3/SFRP1/MAPK10/CRYAB/PTK2B/EDA2R/EDAR/MYC/RIPK1/SDCBP/EGFR/TLR3/PBK/MAP2K1/HRAS/MAPK11/SIRPA	21
GO:0045785	BP	GO:0045785	positive regulation of cell adhesion	27/211	437/18723	6.97422260054202e-13	5.50224039963088e-11	2.79440667582656e-11	FYN/CD44/PRKCQ/ROCK1/GLI2/CCDC80/SMAD7/ARHGEF7/CSK/SFRP1/CAV1/ITGA4/FN1/PTK2B/PIK3CA/KDR/IL6/ITGAV/ERBB2/THY1/BAG4/EDIL3/RELA/JUP/CALR/SIRPA/CD24	27
GO:0031098	BP	GO:0031098	stress-activated protein kinase signaling cascade	21/211	247/18723	7.0258953525582e-13	5.50224039963088e-11	2.79440667582656e-11	DLG1/GSTP1/EZR/MAPK1/MAPK3/SFRP1/MAPK10/CRYAB/PTK2B/EDA2R/EDAR/MYC/RIPK1/SDCBP/EGFR/TLR3/PBK/MAP2K1/HRAS/MAPK11/SIRPA	21
GO:0051090	BP	GO:0051090	regulation of DNA-binding transcription factor activity	27/211	440/18723	8.19559106056642e-13	6.29484436459659e-11	3.1969441242331e-11	LTF/PRKCQ/MAVS/SIRT1/SMAD7/MAPK3/CAV1/EZH2/MAPK10/EDA2R/KRAS/IL6/RIPK1/RB1/CDKN2A/TCF7L2/FER/PRKCI/TLR3/STAT3/AR/RELA/JUP/BRMS1/ZBTB7A/PRKD1/TFDP1	27
GO:0010001	BP	GO:0010001	glial cell differentiation	20/211	225/18723	1.11166752777611e-12	8.37735869044866e-11	4.25458456012824e-11	GSTP1/MAPK1/MAPK3/CSK/NDRG1/CXCR4/LRP1/KRAS/IL6/BIN1/FGF2/ERBB2/EGFR/NTRK2/NOTCH1/STAT3/MAP2K1/CDK1/RELA/BNIP3	20
GO:0045927	BP	GO:0045927	positive regulation of growth	21/211	259/18723	1.76330841864771e-12	1.30419515260721e-10	6.62357762716206e-11	EZR/MAPK1/SMAD7/SFRP1/FN1/PTK2B/CXCR4/LRP1/PIN1/SDCBP/SEMA7A/FGF2/ERBB2/CRABP2/EGFR/NOTCH1/PAK1/CDK1/SFN/BDNF/RPS6KA3	21
GO:0009314	BP	GO:0009314	response to radiation	27/211	456/18723	1.89561203890073e-12	1.37655899697628e-10	6.9910897587784e-11	BRCA1/NOX4/BAX/MMP2/SIRT1/HIF1A/MMP9/BMF/SFRP1/MAPK10/CRYAB/CCND1/CBL/ELK1/PCNA/CASP9/KRAS/MYC/BRCA2/TP53/EGFR/CASP3/PBK/RELA/HRAS/MTA1/CHEK2	27
GO:2000209	BP	GO:2000209	regulation of anoikis	9/211	24/18723	2.79097862202063e-12	1.99056582434829e-10	1.01094282041988e-10	CAV1/ANKRD13C/PIK3CA/MCL1/NTRK2/NOTCH1/PTK2/BRMS1/CHEK2	9
GO:0051348	BP	GO:0051348	negative regulation of transferase activity	21/211	268/18723	3.4039786084449e-12	2.38517378282964e-10	1.21135120562758e-10	PIK3CB/PPP2R5A/GSTP1/SIRT1/SMAD7/CSK/SFRP1/CAV1/CBL/STK38/RB1/PDPK1/TP53/CDKN2A/THY1/UCHL1/MAD2L1/CASP3/PLK1/SFN/PAK2	21
GO:0032872	BP	GO:0032872	regulation of stress-activated MAPK cascade	18/211	192/18723	6.39958804693937e-12	4.40688873439238e-10	2.23811364182435e-10	DLG1/GSTP1/EZR/MAPK1/MAPK3/SFRP1/PTK2B/EDA2R/EDAR/MYC/RIPK1/SDCBP/EGFR/TLR3/PBK/MAP2K1/HRAS/SIRPA	18
GO:0016049	BP	GO:0016049	cell growth	27/211	482/18723	6.87447734796089e-12	4.65367161487386e-10	2.36344653871911e-10	PRKCQ/SIRT6/SIRT1/SMAD7/SFRP1/PPP2R1A/CRYAB/PPP2CA/ITGA4/FN1/PTK2B/CXCR4/LRP1/PIN1/SDCBP/SEMA7A/RB1/TP53/ERBB2/CRABP2/EGFR/CDKN2A/PAK1/TIAM1/SFN/BDNF/RPS6KA3	27
GO:0001933	BP	GO:0001933	negative regulation of protein phosphorylation	23/211	342/18723	7.1229366527809e-12	4.74150149853448e-10	2.40805244384365e-10	PIK3CB/GSTP1/BAX/SIRT1/SMAD7/SFRP1/PPP2R1A/CAV1/CBL/STK38/PPP2CA/LRP1/RB1/PDPK1/CDKN2A/THY1/UCHL1/CASP3/PLK1/PBK/SFN/PAK2/SIRPA	23
GO:0070302	BP	GO:0070302	regulation of stress-activated protein kinase signaling cascade	18/211	195/18723	8.32102086842587e-12	5.44822251614638e-10	2.7669727719511e-10	DLG1/GSTP1/EZR/MAPK1/MAPK3/SFRP1/PTK2B/EDA2R/EDAR/MYC/RIPK1/SDCBP/EGFR/TLR3/PBK/MAP2K1/HRAS/SIRPA	18
GO:0042542	BP	GO:0042542	response to hydrogen peroxide	16/211	146/18723	9.15375543492067e-12	5.89679019468922e-10	2.99478552174739e-10	FYN/SIRT1/MET/EZH2/CRYAB/NFE2L2/PTK2B/PCNA/LDHA/IL6/RIPK1/CASP3/CDK1/RELA/BNIP3/SIRPA	16
GO:0010212	BP	GO:0010212	response to ionizing radiation	16/211	148/18723	1.12915751830869e-11	7.15850020337285e-10	3.63556647916598e-10	BRCA1/NOX4/BAX/SIRT1/SFRP1/CRYAB/CCND1/CBL/ELK1/MYC/BRCA2/TP53/CASP3/HRAS/MTA1/CHEK2	16
GO:0034329	BP	GO:0034329	cell junction assembly	25/211	420/18723	1.18983908425041e-11	7.4253395351502e-10	3.7710853870897e-10	ROCK1/PRKACA/DLG1/SMAD7/SRPX2/ARHGEF7/SFRP1/CAV1/FN1/PTK2B/LRP1/KDR/TLN1/SDCBP/PDPK1/NTRK2/THY1/RHOC/CLDN1/PTK2/JUP/BDNF/PAK2/PIP5K1C/CTNND1	25
GO:0007346	BP	GO:0007346	regulation of mitotic cell cycle	26/211	457/18723	1.2317215658649e-11	7.56845528317601e-10	3.84376916181646e-10	BRCA1/BID/DLG1/SIRT1/RBL2/CASP2/EZH2/CCND1/CENPF/CDK2/PIN1/SDCBP/BRCA2/RB1/TP53/EGFR/CDC25C/MAD2L1/PLK1/BUB1/CDK1/UBE2C/SCRIB/CHEK2/MUC1/TFDP1	26
GO:0045860	BP	GO:0045860	positive regulation of protein kinase activity	24/211	386/18723	1.27053502549844e-11	7.68866195733451e-10	3.90481817246491e-10	LTF/DLG1/NOX4/SIRT1/CSK/EZH2/CCND1/PPP2CA/TNFRSF10B/PTK2B/PIK3CA/KRAS/FGF2/PDPK1/ERBB2/EGFR/PAK1/TIAM1/TLR3/MAP2K1/PTK2/HRAS/PAK2/CD24	24
GO:0043405	BP	GO:0043405	regulation of MAP kinase activity	17/211	177/18723	1.70998470832044e-11	1.01935506343759e-09	5.17696862990336e-10	PIK3CB/GSTP1/CSK/SFRP1/CAV1/EZH2/STK38/PTK2B/KRAS/FGF2/ERBB2/EGFR/PAK1/UCHL1/TIAM1/HRAS/CD24	17
GO:0061564	BP	GO:0061564	axon development	26/211	467/18723	1.99323174958513e-11	1.17073053056515e-09	5.9457547700473e-10	FYN/TNC/LAMC2/PRKCQ/GLI2/NOTCH3/PAK3/EPHB6/ITGA4/FN1/LRP1/SEMA7A/ERBB2/CRABP2/NTRK2/NOTCH1/PAK1/THY1/UCHL1/TIAM1/CASP3/MAP2K1/PTK2/BDNF/PAK2/TUBB3	26
GO:0010720	BP	GO:0010720	positive regulation of cell development	21/211	298/18723	2.55741350514375e-11	1.48033471587596e-09	7.51813245524333e-10	PAK3/HIF1A/SMAD7/ARHGEF7/FN1/CXCR4/LRP1/IL6/BIN1/SEMA7A/CRABP2/EGFR/NTRK2/NOTCH1/PAK1/TIAM1/PRKCI/MAP2K1/RELA/BDNF/CALR	21
GO:1901990	BP	GO:1901990	regulation of mitotic cell cycle phase transition	21/211	299/18723	2.72371699823184e-11	1.55407509870542e-09	7.89263557231993e-10	BRCA1/BID/DLG1/RBL2/CASP2/EZH2/CCND1/CENPF/CDK2/RB1/TP53/EGFR/CDC25C/MAD2L1/PLK1/BUB1/CDK1/UBE2C/CHEK2/MUC1/TFDP1	21
GO:0045765	BP	GO:0045765	regulation of angiogenesis	22/211	342/18723	4.96859248743594e-11	2.79500822462242e-09	1.41949262020594e-09	BRCA1/PIK3CB/ROCK1/SIRT6/SIRT1/HIF1A/SFRP1/NFE2L2/PTK2B/CXCR4/KDR/COL4A2/IL6/FGF2/PDPK1/ERBB2/TLR3/ANGPTL4/STAT3/JUP/PRKD1/SP1	22
GO:0001558	BP	GO:0001558	regulation of cell growth	24/211	414/18723	5.45720558124692e-11	2.98576425910962e-09	1.51637132733422e-09	PRKCQ/SIRT1/SMAD7/SFRP1/PPP2R1A/CRYAB/PPP2CA/FN1/PTK2B/CXCR4/LRP1/PIN1/SDCBP/SEMA7A/RB1/TP53/ERBB2/CRABP2/EGFR/CDKN2A/PAK1/SFN/BDNF/RPS6KA3	24
GO:0043434	BP	GO:0043434	response to peptide hormone	24/211	414/18723	5.45720558124692e-11	2.98576425910962e-09	1.51637132733422e-09	FYN/PRKCQ/ROCK1/GSTP1/PXN/SIRT1/CSK/CAV1/NFE2L2/PIK3R3/PIK3CA/KL/CPEB2/PDPK1/PAK1/FER/INHBB/PRKCI/STAT3/PTK2/SIK2/RELA/SP1/MYO5A	24
GO:0043542	BP	GO:0043542	endothelial cell migration	20/211	279/18723	5.73752859987972e-11	3.09671476052968e-09	1.57271943271241e-09	PIK3CB/PXN/SIRT1/HIF1A/SRPX2/MET/NFE2L2/LGALS8/PIK3R3/PTK2B/PIK3CA/KDR/FGF2/PDPK1/NOTCH1/PTK2/JUP/CALR/PRKD1/SP1	20
GO:0032355	BP	GO:0032355	response to estradiol	15/211	141/18723	6.39783495065124e-11	3.4070603723868e-09	1.73033374735508e-09	BID/GSTP1/SFRP1/EZH2/CRYAB/CCND1/KIF18A/BCL2L2/PCNA/CASP9/EGFR/BCL2L11/CASP3/STAT3/CALR	15
GO:0030307	BP	GO:0030307	positive regulation of cell growth	16/211	166/18723	6.51611849169567e-11	3.42439174418849e-09	1.73913578026282e-09	SMAD7/SFRP1/FN1/PTK2B/CXCR4/LRP1/PIN1/SDCBP/SEMA7A/ERBB2/CRABP2/EGFR/PAK1/SFN/BDNF/RPS6KA3	16
GO:0007409	BP	GO:0007409	axonogenesis	24/211	418/18723	6.65416868858076e-11	3.45152594054436e-09	1.75291634489339e-09	FYN/LAMC2/PRKCQ/GLI2/NOTCH3/PAK3/EPHB6/ITGA4/FN1/LRP1/SEMA7A/ERBB2/CRABP2/NTRK2/NOTCH1/PAK1/THY1/UCHL1/TIAM1/MAP2K1/PTK2/BDNF/PAK2/TUBB3	24
GO:0008406	BP	GO:0008406	gonad development	18/211	221/18723	6.75712274610247e-11	3.45999336511965e-09	1.75721667094999e-09	BAX/SIRT1/SFRP1/CASP2/CCND1/CBL/KIF18A/PRDX4/BCL2L2/PDGFRA/IDH1/BRCA2/BCL2L11/INHBB/CASP3/TLR3/AR/HOXA10	18
GO:1901342	BP	GO:1901342	regulation of vasculature development	22/211	348/18723	6.95218782426809e-11	3.51481495824389e-09	1.78505875248029e-09	BRCA1/PIK3CB/ROCK1/SIRT6/SIRT1/HIF1A/SFRP1/NFE2L2/PTK2B/CXCR4/KDR/COL4A2/IL6/FGF2/PDPK1/ERBB2/TLR3/ANGPTL4/STAT3/JUP/PRKD1/SP1	22
GO:0010506	BP	GO:0010506	regulation of autophagy	21/211	317/18723	8.1216913802835e-11	4.05475442160654e-09	2.05927622234293e-09	BID/DAPK2/PIK3CB/ROCK1/PRKACA/SIRT1/HIF1A/MAPK3/BMF/MET/PIK3CA/KDR/TP53/MCL1/BCL2L11/UCHL1/EEF1A1/CASP3/STAT3/BNIP3/PRKD1	21
GO:0014065	BP	GO:0014065	phosphatidylinositol 3-kinase signaling	15/211	144/18723	8.66049598449615e-11	4.25994971275773e-09	2.16348815235594e-09	FYN/PIK3CB/SIRT1/CBL/FN1/PIK3CA/KDR/PIK3C2B/PDGFRA/FGF2/ERBB2/EGFR/NTRK2/PTK2/PIP5K1C	15
GO:0052547	BP	GO:0052547	regulation of peptidase activity	25/211	461/18723	8.74601593505592e-11	4.25994971275773e-09	2.16348815235594e-09	FYN/LTF/BID/CD44/ROCK1/BAX/BIRC5/SIRT1/MMP9/CAV1/CASP2/CRYAB/FN1/LRP1/RAF1/CASP9/BIN1/MYC/BCL2L11/STAT3/CYCS/SFN/RPS6KA3/PAK2/ANXA2	25
GO:0044772	BP	GO:0044772	mitotic cell cycle phase transition	24/211	424/18723	8.92046100051028e-11	4.29256882361904e-09	2.18005432441133e-09	BRCA1/BID/DLG1/RBL2/CASP2/EZH2/CCND1/CENPF/CDK2/RB1/TP53/SKP2/EGFR/CDKN2A/CDC25C/MAD2L1/PLK1/BUB1/CDK1/UBE2C/PPP2R2D/CHEK2/MUC1/TFDP1	24
GO:0050769	BP	GO:0050769	positive regulation of neurogenesis	18/211	225/18723	9.08851766970791e-11	4.32137375866826e-09	2.19468340219638e-09	PAK3/HIF1A/FN1/CXCR4/LRP1/IL6/BIN1/SEMA7A/CRABP2/EGFR/NTRK2/NOTCH1/PAK1/TIAM1/PRKCI/MAP2K1/RELA/BDNF	18
GO:0045137	BP	GO:0045137	development of primary sexual characteristics	18/211	227/18723	1.05159747567346e-10	4.94127096216447e-09	2.50950877476502e-09	BAX/SIRT1/SFRP1/CASP2/CCND1/CBL/KIF18A/PRDX4/BCL2L2/PDGFRA/IDH1/BRCA2/BCL2L11/INHBB/CASP3/TLR3/AR/HOXA10	18
GO:0010631	BP	GO:0010631	epithelial cell migration	22/211	357/18723	1.1358217250736e-10	5.2749674069116e-09	2.67898220834374e-09	PIK3CB/ROCK1/PXN/SIRT1/HIF1A/MMP9/SRPX2/MET/NFE2L2/LGALS8/PIK3R3/PTK2B/PIK3CA/KDR/FGF2/PDPK1/NOTCH1/PTK2/JUP/CALR/PRKD1/SP1	22
GO:0090132	BP	GO:0090132	epithelium migration	22/211	360/18723	1.33327644914779e-10	6.12081165275433e-09	3.1085586418727e-09	PIK3CB/ROCK1/PXN/SIRT1/HIF1A/MMP9/SRPX2/MET/NFE2L2/LGALS8/PIK3R3/PTK2B/PIK3CA/KDR/FGF2/PDPK1/NOTCH1/PTK2/JUP/CALR/PRKD1/SP1	22
GO:0009411	BP	GO:0009411	response to UV	15/211	149/18723	1.41197588130947e-10	6.40844507948866e-09	3.25463818574563e-09	BAX/MMP2/SIRT1/MMP9/BMF/CCND1/PCNA/CASP9/MYC/BRCA2/TP53/EGFR/CASP3/PBK/RELA	15
GO:2001236	BP	GO:2001236	regulation of extrinsic apoptotic signaling pathway	15/211	151/18723	1.70781180915318e-10	7.66404535478405e-09	3.89231621080802e-09	FYN/BRCA1/BID/GSTP1/SFRP1/CAV1/RAF1/RIPK1/ITGAV/MCL1/TCF7L2/ITPRIP/AR/RELA/PAK2	15
GO:0090130	BP	GO:0090130	tissue migration	22/211	365/18723	1.73530021577346e-10	7.70087673533243e-09	3.91102165590111e-09	PIK3CB/ROCK1/PXN/SIRT1/HIF1A/MMP9/SRPX2/MET/NFE2L2/LGALS8/PIK3R3/PTK2B/PIK3CA/KDR/FGF2/PDPK1/NOTCH1/PTK2/JUP/CALR/PRKD1/SP1	22
GO:0045930	BP	GO:0045930	negative regulation of mitotic cell cycle	18/211	235/18723	1.8570720340525e-10	7.99744599196207e-09	4.06163941346517e-09	BRCA1/DLG1/RBL2/CASP2/EZH2/CCND1/CENPF/CDK2/RB1/TP53/EGFR/MAD2L1/PLK1/BUB1/CDK1/SCRIB/CHEK2/MUC1	18
GO:2000116	BP	GO:2000116	regulation of cysteine-type endopeptidase activity	18/211	235/18723	1.8570720340525e-10	7.99744599196207e-09	4.06163941346517e-09	FYN/LTF/BID/CD44/BAX/BIRC5/SIRT1/MMP9/CASP2/CRYAB/RAF1/CASP9/MYC/BCL2L11/CYCS/SFN/RPS6KA3/PAK2	18
GO:0048015	BP	GO:0048015	phosphatidylinositol-mediated signaling	16/211	178/18723	1.86219949236974e-10	7.99744599196207e-09	4.06163941346517e-09	FYN/PIK3CB/EZR/SIRT1/CBL/FN1/PIK3CA/KDR/PIK3C2B/PDGFRA/FGF2/ERBB2/EGFR/NTRK2/PTK2/PIP5K1C	16
GO:1901991	BP	GO:1901991	negative regulation of mitotic cell cycle phase transition	16/211	179/18723	2.02488803668713e-10	8.60362001971106e-09	4.3694952370617e-09	BRCA1/DLG1/RBL2/CASP2/EZH2/CCND1/CENPF/CDK2/RB1/TP53/MAD2L1/PLK1/BUB1/CDK1/CHEK2/MUC1	16
GO:0071887	BP	GO:0071887	leukocyte apoptotic process	13/211	106/18723	2.06896588353751e-10	8.69836814615665e-09	4.41761468983577e-09	PIK3CB/PRKCQ/BAX/SIRT1/HIF1A/CASP9/IL6/RIPK1/TP53/CDKN2A/BCL2L11/MERTK/CASP3	13
GO:0033673	BP	GO:0033673	negative regulation of kinase activity	18/211	237/18723	2.13313765291215e-10	8.87474144346991e-09	4.50718887846678e-09	PIK3CB/PPP2R5A/GSTP1/SIRT1/CSK/SFRP1/CAV1/CBL/STK38/RB1/PDPK1/CDKN2A/THY1/UCHL1/CASP3/PLK1/SFN/PAK2	18
GO:0045766	BP	GO:0045766	positive regulation of angiogenesis	16/211	181/18723	2.39024795557435e-10	9.74147993322852e-09	4.94737681030265e-09	BRCA1/SIRT6/SIRT1/HIF1A/NFE2L2/PTK2B/CXCR4/KDR/FGF2/PDPK1/TLR3/ANGPTL4/STAT3/JUP/PRKD1/SP1	16
GO:1904018	BP	GO:1904018	positive regulation of vasculature development	16/211	181/18723	2.39024795557435e-10	9.74147993322852e-09	4.94737681030265e-09	BRCA1/SIRT6/SIRT1/HIF1A/NFE2L2/PTK2B/CXCR4/KDR/FGF2/PDPK1/TLR3/ANGPTL4/STAT3/JUP/PRKD1/SP1	16
GO:0048017	BP	GO:0048017	inositol lipid-mediated signaling	16/211	182/18723	2.59486952122365e-10	1.04685948159265e-08	5.31665451078999e-09	FYN/PIK3CB/EZR/SIRT1/CBL/FN1/PIK3CA/KDR/PIK3C2B/PDGFRA/FGF2/ERBB2/EGFR/NTRK2/PTK2/PIP5K1C	16
GO:0051962	BP	GO:0051962	positive regulation of nervous system development	19/211	272/18723	2.75232701940611e-10	1.0992794115508e-08	5.58287806989009e-09	PAK3/HIF1A/SRPX2/FN1/CXCR4/LRP1/IL6/BIN1/SEMA7A/CRABP2/EGFR/NTRK2/NOTCH1/PAK1/TIAM1/PRKCI/MAP2K1/RELA/BDNF	19
GO:0007569	BP	GO:0007569	cell aging	14/211	132/18723	2.94178201940669e-10	1.16331459262478e-08	5.90809166377977e-09	NOX4/SIRT1/MAPK10/CDK2/KRAS/BRCA2/TP53/CDKN2A/MAP2K1/CDK1/HRAS/CALR/CHEK2/MAPK11	14
GO:0007548	BP	GO:0007548	sex differentiation	19/211	276/18723	3.52520609205674e-10	1.38036011094849e-08	7.01039436469901e-09	BAX/SIRT1/SFRP1/CASP2/CCND1/CBL/KIF18A/PRDX4/BCL2L2/PDGFRA/IDH1/BRCA2/BCL2L11/MERTK/INHBB/CASP3/TLR3/AR/HOXA10	19
GO:0071478	BP	GO:0071478	cellular response to radiation	16/211	186/18723	3.58545631074103e-10	1.39032160243686e-08	7.06098549902706e-09	NOX4/BAX/MMP2/SIRT1/MMP9/BMF/SFRP1/CRYAB/ELK1/PCNA/CASP9/MYC/TP53/PBK/HRAS/CHEK2	16
GO:0060326	BP	GO:0060326	cell chemotaxis	20/211	310/18723	3.73523497267659e-10	1.43447389239137e-08	7.28522043759897e-09	DAPK2/PRKCQ/GSTP1/MAPK1/MAPK3/MET/PTK2B/CXCR4/KDR/PDGFRA/IL6/FGF2/CXCL14/NOTCH1/TIAM1/PTK2/CALR/PRKD1/PIP5K1C/LPAR1	20
GO:0010810	BP	GO:0010810	regulation of cell-substrate adhesion	17/211	221/18723	5.67355746169359e-10	2.15811319066707e-08	1.09603460939183e-08	PIK3CB/ROCK1/CCDC80/ARHGEF7/SFRP1/FN1/PTK2B/PLAU/LRP1/KDR/CDKN2A/NOTCH1/THY1/EDIL3/PTK2/JUP/CALR	17
GO:0010332	BP	GO:0010332	response to gamma radiation	10/211	56/18723	6.04961903984658e-10	2.27945079671201e-08	1.15765798309676e-08	NOX4/BAX/CRYAB/CBL/ELK1/MYC/BRCA2/TP53/HRAS/CHEK2	10
GO:0042176	BP	GO:0042176	regulation of protein catabolic process	22/211	391/18723	6.38219909596906e-10	2.36771427268351e-08	1.20248409547509e-08	FYN/ROCK1/PRKACA/SIRT6/EZR/SMAD7/CAV1/NFE2L2/PTK2B/CDK2/LRP1/PIN1/SDCBP/EGFR/EEF1A1/MAD2L1/PLK1/PBK/PTK2/RELA/ANXA2/CHEK2	22
GO:0009416	BP	GO:0009416	response to light stimulus	20/211	320/18723	6.51624760267315e-10	2.36771427268351e-08	1.20248409547509e-08	BAX/MMP2/SIRT1/HIF1A/MMP9/BMF/MAPK10/CCND1/ELK1/PCNA/CASP9/KRAS/MYC/BRCA2/TP53/EGFR/CASP3/PBK/RELA/MTA1	20
GO:0071496	BP	GO:0071496	cellular response to external stimulus	20/211	320/18723	6.51624760267315e-10	2.36771427268351e-08	1.20248409547509e-08	TNC/GSTP1/MAP3K1/SIRT1/MAPK1/MAPK3/SFRP1/CASP2/CBL/ITGA4/NFE2L2/TNFRSF10B/TP53/SKP2/EGFR/INHBB/TLR3/SIK2/BNIP3/PRKD1	20
GO:0050920	BP	GO:0050920	regulation of chemotaxis	17/211	223/18723	6.52099574349488e-10	2.36771427268351e-08	1.20248409547509e-08	DAPK2/GSTP1/MAPK1/MAPK3/MET/PTK2B/CXCR4/KDR/PDGFRA/IL6/SEMA7A/FGF2/NOTCH1/TIAM1/PTK2/CALR/PRKD1	17
GO:0032970	BP	GO:0032970	regulation of actin filament-based process	22/211	397/18723	8.48996739245584e-10	3.05485853742961e-08	1.55146203558676e-08	ROCK1/DLG1/PAK3/NOX4/PXN/SFRP1/CAV1/MET/ARHGDIB/PTK2B/PIK3CA/LRP1/PDGFRA/BIN1/PAK1/FER/RHOC/BAG4/JUP/HRAS/PAK2/LPAR1	22
GO:0033135	BP	GO:0033135	regulation of peptidyl-serine phosphorylation	14/211	144/18723	9.39455697554294e-10	3.33693634123811e-08	1.69472006155703e-08	CD44/BAX/SMAD7/CAV1/PIK3CA/RAF1/IL6/EGFR/NTRK2/PAK1/BAG4/BRAF/BDNF/PRKD1	14
GO:1901216	BP	GO:1901216	positive regulation of neuron death	12/211	97/18723	9.44100667400866e-10	3.33693634123811e-08	1.69472006155703e-08	FYN/PAK3/BAX/PPP1R13B/CASP2/ELK1/PIN1/CASP9/TP53/MCL1/BCL2L11/CASP3	12
GO:0051091	BP	GO:0051091	positive regulation of DNA-binding transcription factor activity	18/211	260/18723	9.56164951083681e-10	3.34993229353353e-08	1.70132027768998e-08	LTF/PRKCQ/MAVS/CAV1/EDA2R/KRAS/IL6/RIPK1/FER/PRKCI/TLR3/STAT3/AR/RELA/JUP/ZBTB7A/PRKD1/TFDP1	18
GO:0050767	BP	GO:0050767	regulation of neurogenesis	21/211	364/18723	1.01993214903712e-09	3.54226869848197e-08	1.79900160292406e-08	PAK3/HIF1A/EZH2/FN1/CXCR4/LRP1/IL6/BIN1/SEMA7A/TP53/CRABP2/EGFR/NTRK2/NOTCH1/PAK1/THY1/TIAM1/PRKCI/MAP2K1/RELA/BDNF	21
GO:0071902	BP	GO:0071902	positive regulation of protein serine/threonine kinase activity	16/211	200/18723	1.04586037793285e-09	3.60100547367571e-08	1.82883207647605e-08	LTF/SIRT1/CSK/EZH2/CCND1/PPP2CA/PTK2B/KRAS/FGF2/ERBB2/EGFR/PAK1/TIAM1/MAP2K1/HRAS/CD24	16
GO:0042770	BP	GO:0042770	signal transduction in response to DNA damage	15/211	172/18723	1.07111996662585e-09	3.65645568094329e-08	1.85699341042557e-08	BRCA1/BID/CD44/SIRT1/NDRG1/CASP2/CCND1/CDK2/CASP9/BRCA2/TP53/PLK1/CDK1/CHEK2/MUC1	15
GO:0051960	BP	GO:0051960	regulation of nervous system development	23/211	443/18723	1.21317415262016e-09	4.10628607251266e-08	2.085447450579e-08	DLG1/PAK3/HIF1A/SRPX2/EZH2/FN1/CXCR4/LRP1/IL6/BIN1/SEMA7A/TP53/CRABP2/EGFR/NTRK2/NOTCH1/PAK1/THY1/TIAM1/PRKCI/MAP2K1/RELA/BDNF	23
GO:0032869	BP	GO:0032869	cellular response to insulin stimulus	16/211	203/18723	1.30051859987436e-09	4.36493385537662e-08	2.21680614060848e-08	PRKCQ/GSTP1/SIRT1/PIK3R3/PIK3CA/KL/CPEB2/PDPK1/PAK1/FER/INHBB/PRKCI/SIK2/RELA/SP1/MYO5A	16
GO:0001503	BP	GO:0001503	ossification	22/211	408/18723	1.41311035614914e-09	4.70330230204972e-08	2.38865233008719e-08	LTF/TNC/PRKACA/GLI2/MMP2/PTHLH/MAPK1/HIF1A/MMP9/SMAD7/MAPK3/SFRP1/PTK2B/KL/IL6/SEMA7A/FGF2/EGFR/NOTCH1/PTK2/PRKD1/MAPK11	22
GO:1901215	BP	GO:1901215	negative regulation of neuron death	16/211	208/18723	1.85453816511033e-09	6.12150862103359e-08	3.10891260910622e-08	FYN/BAX/SIRT1/HIF1A/CBL/PTK2B/PIK3CA/LRP1/PIN1/KRAS/PDPK1/NTRK2/PRKCI/STAT3/HRAS/BDNF	16
GO:0051092	BP	GO:0051092	positive regulation of NF-kappaB transcription factor activity	14/211	152/18723	1.91724752287935e-09	6.27662836588534e-08	3.18769281845427e-08	LTF/PRKCQ/CAV1/EDA2R/KRAS/RIPK1/FER/PRKCI/TLR3/STAT3/AR/RELA/ZBTB7A/PRKD1	14
GO:0043281	BP	GO:0043281	regulation of cysteine-type endopeptidase activity involved in apoptotic process	16/211	209/18723	1.9885342765198e-09	6.4570779678212e-08	3.27933722794493e-08	BID/CD44/BAX/BIRC5/SIRT1/MMP9/CASP2/CRYAB/RAF1/CASP9/MYC/BCL2L11/CYCS/SFN/RPS6KA3/PAK2	16
GO:0043409	BP	GO:0043409	negative regulation of MAPK cascade	15/211	180/18723	2.01436431992513e-09	6.48820249498465e-08	3.29514435016615e-08	RANBP9/LMO3/PIK3CB/DLG1/GSTP1/EZR/CSK/SFRP1/CAV1/STK38/PIN1/MYC/UCHL1/PBK/SIRPA	15
GO:0006469	BP	GO:0006469	negative regulation of protein kinase activity	16/211	212/18723	2.44569940237699e-09	7.81449873047495e-08	3.96872652495196e-08	PIK3CB/GSTP1/SIRT1/SFRP1/CAV1/CBL/STK38/RB1/PDPK1/CDKN2A/THY1/UCHL1/CASP3/PLK1/SFN/PAK2	16
GO:0045786	BP	GO:0045786	negative regulation of cell cycle	21/211	385/18723	2.78335445996443e-09	8.822791835792e-08	4.48080538375225e-08	BRCA1/DLG1/PPP1R13B/RBL2/CASP2/EZH2/CCND1/CENPF/CDK2/RB1/TP53/EGFR/CDKN2A/MAD2L1/CASP3/PLK1/BUB1/CDK1/SCRIB/CHEK2/MUC1	21
GO:0009612	BP	GO:0009612	response to mechanical stimulus	16/211	216/18723	3.20558138418587e-09	1.008117484129e-07	5.11989666583188e-08	FYN/TNC/MAP3K1/MAPK3/CASP2/TNFRSF10B/PTK2B/PIK3CA/CXCR4/RAF1/EGFR/TLR3/PTK2/RELA/JUP/BNIP3	16
GO:0032103	BP	GO:0032103	positive regulation of response to external stimulus	22/211	427/18723	3.27574103429328e-09	1.01811451848166e-07	5.17066831066116e-08	FYN/DAPK2/PAK3/MAVS/MAPK1/MAPK3/MET/PTK2B/CXCR4/LRP1/KDR/IL6/RIPK1/FGF2/EGFR/PAK1/TIAM1/TLR3/PTK2/CALR/PAK2/PRKD1	22
GO:0007249	BP	GO:0007249	I-kappaB kinase/NF-kappaB signaling	18/211	281/18723	3.29354421814297e-09	1.01811451848166e-07	5.17066831066116e-08	FYN/LTF/ROCK1/GSTP1/MAVS/SIRT1/TNFRSF10B/PRDX4/EDA2R/EDAR/RIPK1/PDPK1/RHOC/TLR3/RELA/PRKD1/SIRPA/LPAR1	18
GO:0033138	BP	GO:0033138	positive regulation of peptidyl-serine phosphorylation	12/211	108/18723	3.31384294948964e-09	1.01811451848166e-07	5.17066831066116e-08	CD44/CAV1/PIK3CA/RAF1/IL6/EGFR/NTRK2/PAK1/BAG4/BRAF/BDNF/PRKD1	12
GO:0070849	BP	GO:0070849	response to epidermal growth factor	9/211	49/18723	3.43693460415203e-09	1.04784096445213e-07	5.32163913896965e-08	GSTP1/MAPK1/MAPK3/CBL/PDPK1/ERBB2/EGFR/EEF1A1/BAG4	9
GO:0002764	BP	GO:0002764	immune response-regulating signaling pathway	23/211	468/18723	3.46306978737309e-09	1.04784096445213e-07	5.32163913896965e-08	FYN/LTF/PRKCQ/PAK3/BAX/EZR/MAP3K1/MAPK1/CSK/CAV1/MAPK10/PIK3CA/PDPK1/PAK1/FER/THY1/TLR3/PTK2/RELA/HRAS/RPS6KA3/PAK2/CD24	23
GO:1901987	BP	GO:1901987	regulation of cell cycle phase transition	21/211	390/18723	3.49966464193526e-09	1.05095192329996e-07	5.3374386743247e-08	BRCA1/BID/DLG1/RBL2/CASP2/EZH2/CCND1/CENPF/CDK2/RB1/TP53/EGFR/CDC25C/MAD2L1/PLK1/BUB1/CDK1/UBE2C/CHEK2/MUC1/TFDP1	21
GO:0010595	BP	GO:0010595	positive regulation of endothelial cell migration	13/211	133/18723	3.55606150076532e-09	1.05991862940722e-07	5.38297762134703e-08	PIK3CB/SIRT1/HIF1A/SRPX2/MET/NFE2L2/PTK2B/KDR/FGF2/PDPK1/CALR/PRKD1/SP1	13
GO:0052548	BP	GO:0052548	regulation of endopeptidase activity	22/211	432/18723	4.05515044005745e-09	1.19972376722885e-07	6.09300186977833e-08	FYN/LTF/BID/CD44/ROCK1/BAX/BIRC5/SIRT1/MMP9/CASP2/CRYAB/RAF1/CASP9/BIN1/MYC/BCL2L11/STAT3/CYCS/SFN/RPS6KA3/PAK2/ANXA2	22
GO:0032956	BP	GO:0032956	regulation of actin cytoskeleton organization	20/211	358/18723	4.5138201352779e-09	1.32560276619852e-07	6.73229984572795e-08	ROCK1/DLG1/PAK3/NOX4/PXN/SFRP1/MET/ARHGDIB/PTK2B/PIK3CA/LRP1/PDGFRA/BIN1/PAK1/FER/RHOC/BAG4/HRAS/PAK2/LPAR1	20
GO:0048013	BP	GO:0048013	ephrin receptor signaling pathway	9/211	51/18723	4.991345302536e-09	1.4551411049875e-07	7.39018240337063e-08	FYN/PAK3/MMP2/MMP9/ARHGEF7/EPHB6/PAK1/TIAM1/PTK2	9
GO:2001242	BP	GO:2001242	regulation of intrinsic apoptotic signaling pathway	14/211	164/18723	5.16874289585825e-09	1.49593906710564e-07	7.5973818156513e-08	BID/CD44/DAPK2/BAX/SIRT1/HIF1A/MMP9/CAV1/NFE2L2/BCL2L2/TP53/MCL1/BCL2L11/MUC1	14
GO:0071559	BP	GO:0071559	response to transforming growth factor beta	17/211	256/18723	5.33880846282883e-09	1.52558622536326e-07	7.74794996778062e-08	FYN/ROCK1/NOX4/PXN/SIRT1/SMAD7/SFRP1/CAV1/PIN1/COL4A2/SDCBP/PDPK1/TP53/CLDN1/STAT3/PTK2/ZBTB7A	17
GO:0060562	BP	GO:0060562	epithelial tube morphogenesis	19/211	325/18723	5.34757314849415e-09	1.52558622536326e-07	7.74794996778062e-08	TNC/PRKACA/GLI2/DLG1/SIRT6/HIF1A/SFRP1/MET/CXCR4/KDR/KRAS/MYC/FGF2/NOTCH1/PAK1/CASP3/AR/IRX1/SCRIB	19
GO:0043393	BP	GO:0043393	regulation of protein binding	15/211	196/18723	6.48682562368068e-09	1.83747386815466e-07	9.33192458143537e-08	ROCK1/PRKACA/BAX/MMP9/MAPK3/CAV1/PPP2CA/ITGA4/LRP1/PIN1/TCF7L2/TIAM1/PLK1/BDNF/ANXA2	15
GO:0048638	BP	GO:0048638	regulation of developmental growth	19/211	330/18723	6.85979357009629e-09	1.92943771260314e-07	9.79897865795074e-08	EZR/MAPK1/SMAD7/FN1/PIK3CA/CXCR4/LRP1/PIN1/SEMA7A/FGF2/CRABP2/NOTCH1/PAK1/BCL2L11/STAT3/AR/CDK1/BDNF/MAPK11	19
GO:0050921	BP	GO:0050921	positive regulation of chemotaxis	13/211	141/18723	7.27537329690986e-09	2.03201684950056e-07	1.03199443085354e-07	DAPK2/MAPK1/MAPK3/MET/PTK2B/CXCR4/KDR/IL6/FGF2/TIAM1/PTK2/CALR/PRKD1	13
GO:2000045	BP	GO:2000045	regulation of G1/S transition of mitotic cell cycle	13/211	142/18723	7.92991016085932e-09	2.18915706991574e-07	1.11180077319338e-07	BID/DLG1/RBL2/CASP2/EZH2/CCND1/CDK2/RB1/TP53/EGFR/CHEK2/MUC1/TFDP1	13
GO:1990778	BP	GO:1990778	protein localization to cell periphery	19/211	333/18723	7.94761580214777e-09	2.18915706991574e-07	1.11180077319338e-07	PPP2R5A/ROCK1/DLG1/EZR/CSK/CAV1/MAPK10/LRP1/PDPK1/EGFR/BAG4/PRKCI/PLK1/AR/JUP/HRAS/SCRIB/ANXA2/MYO5A	19
GO:0007159	BP	GO:0007159	leukocyte cell-cell adhesion	20/211	371/18723	8.26206264514434e-09	2.26018343867853e-07	1.14787272654601e-07	FYN/CD44/PRKCQ/ROCK1/GLI2/DLG1/EZR/SMAD7/CSK/CAV1/ITGA4/PIK3CA/IL6/ERBB2/THY1/CASP3/RELA/SCRIB/SIRPA/CD24	20
GO:0010594	BP	GO:0010594	regulation of endothelial cell migration	16/211	232/18723	8.9378051160808e-09	2.42840773017869e-07	1.23330830352221e-07	PIK3CB/SIRT1/HIF1A/SRPX2/MET/NFE2L2/PTK2B/KDR/FGF2/PDPK1/NOTCH1/PTK2/JUP/CALR/PRKD1/SP1	16
GO:0007265	BP	GO:0007265	Ras protein signal transduction	19/211	337/18723	9.64652891211188e-09	2.60325922128208e-07	1.32210961690182e-07	PIK3CB/ROCK1/MET/CBL/ARHGDIB/CDK2/DNMT1/RAF1/KRAS/SDCBP/FGF2/RB1/TP53/CDKN2A/NOTCH1/TIAM1/HRAS/PRKD1/LPAR1	19
GO:0007044	BP	GO:0007044	cell-substrate junction assembly	11/211	95/18723	9.79122301046683e-09	2.624573470054e-07	1.33293442184172e-07	ROCK1/ARHGEF7/SFRP1/FN1/PTK2B/LRP1/KDR/TLN1/PDPK1/THY1/PTK2	11
GO:0043524	BP	GO:0043524	negative regulation of neuron apoptotic process	13/211	145/18723	1.02256177274709e-08	2.72274114690126e-07	1.38279055163765e-07	FYN/BAX/HIF1A/PTK2B/PIK3CA/LRP1/PIN1/KRAS/PDPK1/NTRK2/PRKCI/HRAS/BDNF	13
GO:0048639	BP	GO:0048639	positive regulation of developmental growth	14/211	174/18723	1.10916402575976e-08	2.93377557542018e-07	1.48996798720045e-07	EZR/MAPK1/SMAD7/FN1/CXCR4/LRP1/PIN1/SEMA7A/FGF2/CRABP2/NOTCH1/PAK1/CDK1/BDNF	14
GO:0071383	BP	GO:0071383	cellular response to steroid hormone stimulus	15/211	204/18723	1.11660049820808e-08	2.93401473015993e-07	1.49008944601591e-07	BRCA1/LMO3/GSTP1/SIRT1/RBFOX2/SFRP1/KDM3A/CASP9/SKP2/EGFR/PAK1/BCL2L11/AR/ZBTB7A/CALR	15
GO:0050878	BP	GO:0050878	regulation of body fluid levels	20/211	379/18723	1.18305618035493e-08	3.08831789825985e-07	1.56845494292669e-07	PIK3CB/PRKCQ/PRKACA/HIF1A/CAV1/MET/CCND1/FN1/NFE2L2/PIK3CA/PLAU/PDGFRA/IL6/TLN1/EGFR/MERTK/CLDN1/ANXA5/SFN/ANXA2	20
GO:0001889	BP	GO:0001889	liver development	13/211	147/18723	1.20734789596051e-08	3.13126460809497e-07	1.59026616234853e-07	MET/EZH2/CCND1/PIK3CA/ELK1/PCNA/KRAS/IL6/EGFR/NOTCH1/CLDN1/RELA/HRAS	13
GO:2001237	BP	GO:2001237	negative regulation of extrinsic apoptotic signaling pathway	11/211	97/18723	1.22300489860309e-08	3.1514074613037e-07	1.60049605406326e-07	FYN/BRCA1/GSTP1/RAF1/RIPK1/ITGAV/MCL1/TCF7L2/ITPRIP/AR/RELA	11
GO:0010634	BP	GO:0010634	positive regulation of epithelial cell migration	14/211	176/18723	1.28417996371912e-08	3.28782998403472e-07	1.66978056011252e-07	PIK3CB/SIRT1/HIF1A/MMP9/SRPX2/MET/NFE2L2/PTK2B/KDR/FGF2/PDPK1/CALR/PRKD1/SP1	14
GO:0070301	BP	GO:0070301	cellular response to hydrogen peroxide	11/211	98/18723	1.36416857420361e-08	3.47037534099951e-07	1.76248933455606e-07	SIRT1/MET/EZH2/NFE2L2/PCNA/IL6/RIPK1/CDK1/RELA/BNIP3/SIRPA	11
GO:0061008	BP	GO:0061008	hepaticobiliary system development	13/211	150/18723	1.54142528365296e-08	3.89648897652527e-07	1.97889841545587e-07	MET/EZH2/CCND1/PIK3CA/ELK1/PCNA/KRAS/IL6/EGFR/NOTCH1/CLDN1/RELA/HRAS	13
GO:0043525	BP	GO:0043525	positive regulation of neuron apoptotic process	9/211	58/18723	1.63197263501053e-08	4.09943314731575e-07	2.08196707558112e-07	PAK3/BAX/CASP2/PIN1/CASP9/TP53/MCL1/BCL2L11/CASP3	9
GO:0031331	BP	GO:0031331	positive regulation of cellular catabolic process	21/211	427/18723	1.71158091828243e-08	4.27253386726251e-07	2.16987922995411e-07	BID/PIK3CB/ROCK1/SIRT6/BAX/EZR/SIRT1/HIF1A/SMAD7/MAPK3/CAV1/NFE2L2/PTK2B/LRP1/KDR/IL6/BCL2L11/PLK1/PTK2/BNIP3/PRKD1	21
GO:0150115	BP	GO:0150115	cell-substrate junction organization	11/211	101/18723	1.87892414158641e-08	4.66113231148826e-07	2.36723558080223e-07	ROCK1/ARHGEF7/SFRP1/FN1/PTK2B/LRP1/KDR/TLN1/PDPK1/THY1/PTK2	11
GO:0001836	BP	GO:0001836	release of cytochrome c from mitochondria	9/211	59/18723	1.90707004301502e-08	4.7017516986432e-07	2.38786482968807e-07	BID/BAX/MMP9/BMF/BCL2L2/TP53/BCL2L11/SFN/BNIP3	9
GO:2001235	BP	GO:2001235	positive regulation of apoptotic signaling pathway	12/211	126/18723	1.9377500119765e-08	4.7480819311866e-07	2.4113944288529e-07	BID/BAX/SIRT1/SFRP1/CAV1/CASP2/RIPK1/TP53/MCL1/BCL2L11/INHBB/PAK2	12
GO:0002768	BP	GO:0002768	immune response-regulating cell surface receptor signaling pathway	18/211	315/18723	1.95565869996183e-08	4.76274441929729e-07	2.418841023637e-07	FYN/PRKCQ/PAK3/BAX/EZR/MAP3K1/MAPK1/CSK/MAPK10/PIK3CA/PAK1/FER/THY1/PTK2/RELA/HRAS/PAK2/CD24	18
GO:0090200	BP	GO:0090200	positive regulation of release of cytochrome c from mitochondria	7/211	28/18723	2.02405886002866e-08	4.89944914360877e-07	2.48826885057431e-07	BID/BAX/MMP9/BMF/TP53/BCL2L11/BNIP3	7
GO:0031346	BP	GO:0031346	positive regulation of cell projection organization	19/211	353/18723	2.03658612848017e-08	4.90007529948783e-07	2.48858685452206e-07	FYN/PAK3/ARHGEF7/EZH2/FN1/NFE2L2/PTK2B/PIK3CA/LRP1/SEMA7A/CRABP2/NTRK2/PAK1/TIAM1/PRKCI/MAP2K1/HRAS/BDNF/PRKD1	19
GO:0000082	BP	GO:0000082	G1/S transition of mitotic cell cycle	15/211	214/18723	2.12660401925791e-08	5.03176092995182e-07	2.55546564900434e-07	BID/DLG1/RBL2/CASP2/EZH2/CCND1/CDK2/RB1/TP53/SKP2/EGFR/CDKN2A/CHEK2/MUC1/TFDP1	15
GO:0034349	BP	GO:0034349	glial cell apoptotic process	6/211	17/18723	2.12911266189749e-08	5.03176092995182e-07	2.55546564900434e-07	BID/CASP9/RB1/TP53/PRKCI/CASP3	6
GO:2000811	BP	GO:2000811	negative regulation of anoikis	6/211	17/18723	2.12911266189749e-08	5.03176092995182e-07	2.55546564900434e-07	CAV1/PIK3CA/MCL1/NTRK2/NOTCH1/PTK2	6
GO:1901988	BP	GO:1901988	negative regulation of cell cycle phase transition	16/211	249/18723	2.43035090986748e-08	5.70989502000631e-07	2.89986761815148e-07	BRCA1/DLG1/RBL2/CASP2/EZH2/CCND1/CENPF/CDK2/RB1/TP53/MAD2L1/PLK1/BUB1/CDK1/CHEK2/MUC1	16
GO:0048708	BP	GO:0048708	astrocyte differentiation	10/211	81/18723	2.49843897401184e-08	5.83553524105456e-07	2.9636761483046e-07	MAPK1/MAPK3/LRP1/KRAS/IL6/BIN1/EGFR/NOTCH1/STAT3/MAP2K1	10
GO:0007093	BP	GO:0007093	mitotic cell cycle checkpoint signaling	12/211	129/18723	2.52770821921823e-08	5.86957362067302e-07	2.98096312021636e-07	BRCA1/CASP2/CCND1/CENPF/CDK2/TP53/MAD2L1/PLK1/BUB1/CDK1/CHEK2/MUC1	12
GO:0071560	BP	GO:0071560	cellular response to transforming growth factor beta stimulus	16/211	250/18723	2.57098981343288e-08	5.93556839008723e-07	3.01447968998184e-07	FYN/NOX4/PXN/SIRT1/SMAD7/SFRP1/CAV1/PIN1/COL4A2/SDCBP/PDPK1/TP53/CLDN1/STAT3/PTK2/ZBTB7A	16
GO:2000377	BP	GO:2000377	regulation of reactive oxygen species metabolic process	13/211	157/18723	2.66739743528484e-08	6.12275020490095e-07	3.10954316865934e-07	FYN/BRCA1/GSTP1/NOX4/HIF1A/CRYAB/NFE2L2/PTK2B/RIPK1/TP53/EGFR/STAT3/BNIP3	13
GO:0008544	BP	GO:0008544	epidermis development	18/211	324/18723	3.01290715126412e-08	6.87631494979937e-07	3.49225388299908e-07	LAMC2/ROCK1/GLI2/PTHLH/EZH2/EDA2R/EDAR/CRABP2/EGFR/NOTCH1/CASP3/MAP2K1/RELA/SFN/ETV4/SCRIB/LAMB3/TFDP1	18
GO:0030038	BP	GO:0030038	contractile actin filament bundle assembly	11/211	106/18723	3.12881921004185e-08	7.06017170898709e-07	3.58562867543898e-07	ROCK1/NOX4/PXN/SFRP1/MET/PTK2B/PAK1/RHOC/BAG4/PAK2/LPAR1	11
GO:0043149	BP	GO:0043149	stress fiber assembly	11/211	106/18723	3.12881921004185e-08	7.06017170898709e-07	3.58562867543898e-07	ROCK1/NOX4/PXN/SFRP1/MET/PTK2B/PAK1/RHOC/BAG4/PAK2/LPAR1	11
GO:0051098	BP	GO:0051098	regulation of binding	19/211	363/18723	3.18083383187124e-08	7.13721928342345e-07	3.62475860083731e-07	ROCK1/PRKACA/BAX/MMP9/ARHGEF7/MAPK3/CAV1/MET/PPP2CA/ITGA4/LRP1/PIN1/RB1/TCF7L2/TIAM1/PLK1/BDNF/ZBTB7A/ANXA2	19
GO:2000134	BP	GO:2000134	negative regulation of G1/S transition of mitotic cell cycle	10/211	84/18723	3.56618015195394e-08	7.95716398151063e-07	4.04118150709512e-07	DLG1/RBL2/CASP2/EZH2/CCND1/CDK2/RB1/TP53/CHEK2/MUC1	10
GO:0010632	BP	GO:0010632	regulation of epithelial cell migration	17/211	292/18723	3.7499247031316e-08	8.32066625794868e-07	4.22579234089743e-07	PIK3CB/SIRT1/HIF1A/MMP9/SRPX2/MET/NFE2L2/PTK2B/KDR/FGF2/PDPK1/NOTCH1/PTK2/JUP/CALR/PRKD1/SP1	17
GO:0001101	BP	GO:0001101	response to acid chemical	12/211	135/18723	4.21194331743647e-08	9.29419978444268e-07	4.72021795446355e-07	FYN/GSTP1/MMP2/MAPK10/PIK3CA/BCL2L2/DNMT1/PCNA/PDGFRA/NTRK2/CASP3/RELA	12
GO:1901654	BP	GO:1901654	response to ketone	14/211	194/18723	4.41945654633157e-08	9.6985216736529e-07	4.92555972514802e-07	TNC/SIRT1/SFRP1/CAV1/CCND1/CBL/ELK1/PCNA/CASP9/EGFR/CLDN1/AR/RELA/CALR	14
GO:0010038	BP	GO:0010038	response to metal ion	19/211	373/18723	4.89305915976712e-08	1.06791684612622e-06	5.4235979297505e-07	MAPK1/HIF1A/MMP9/MAPK3/NDRG1/CAV1/CCND1/PPP2CA/NFE2L2/PTK2B/PCNA/CASP9/EGFR/BRAF/CLDN1/CASP3/CDK1/BNIP3/CALR	19
GO:0001763	BP	GO:0001763	morphogenesis of a branching structure	14/211	196/18723	5.02725337312924e-08	1.09124184631947e-06	5.54205792335243e-07	TNC/PRDM1/GLI2/DLG1/SIRT6/SFRP1/MET/KDR/KRAS/MYC/FGF2/NOTCH1/PAK1/AR	14
GO:0014066	BP	GO:0014066	regulation of phosphatidylinositol 3-kinase signaling	11/211	111/18723	5.07105301097637e-08	1.09479922842376e-06	5.56012469539201e-07	FYN/SIRT1/CBL/FN1/KDR/PDGFRA/FGF2/EGFR/NTRK2/PTK2/PIP5K1C	11
GO:1903037	BP	GO:1903037	regulation of leukocyte cell-cell adhesion	18/211	336/18723	5.24070380765684e-08	1.12534252730008e-06	5.7152440505686e-07	FYN/CD44/PRKCQ/GLI2/DLG1/SMAD7/CSK/CAV1/ITGA4/PIK3CA/IL6/ERBB2/THY1/CASP3/RELA/SCRIB/SIRPA/CD24	18
GO:0032386	BP	GO:0032386	regulation of intracellular transport	18/211	337/18723	5.48198567755031e-08	1.16168641201043e-06	5.89982267070106e-07	FYN/PRKACA/MAVS/EZR/MAPK1/MAPK3/CRYAB/ERBB2/TCF7L2/PAK1/BAG4/MAP2K1/CDK1/JUP/HRAS/SFN/ANXA2/PRKD1	18
GO:0032868	BP	GO:0032868	response to insulin	16/211	264/18723	5.49721411792618e-08	1.16168641201043e-06	5.89982267070106e-07	PRKCQ/GSTP1/SIRT1/PIK3R3/PIK3CA/KL/CPEB2/PDPK1/PAK1/FER/INHBB/PRKCI/SIK2/RELA/SP1/MYO5A	16
GO:0050730	BP	GO:0050730	regulation of peptidyl-tyrosine phosphorylation	16/211	264/18723	5.49721411792618e-08	1.16168641201043e-06	5.89982267070106e-07	FYN/CD44/NOX4/SFRP1/PPP2R1A/CAV1/CBL/PPP2CA/PTK2B/IL6/TP53/EGFR/THY1/CSPG4/PAK2/CD24	16
GO:0043406	BP	GO:0043406	positive regulation of MAP kinase activity	11/211	112/18723	5.56838997366172e-08	1.170534187095e-06	5.94475760623055e-07	CSK/EZH2/PTK2B/KRAS/FGF2/ERBB2/EGFR/PAK1/TIAM1/HRAS/CD24	11
GO:0001655	BP	GO:0001655	urogenital system development	18/211	338/18723	5.73341832958062e-08	1.19891480671963e-06	6.08889342579325e-07	TNC/PRDM1/GLI2/DLG1/BAX/MMP9/SMAD7/SFRP1/CENPF/CASP9/PDGFRA/MYC/FGF2/NOTCH1/BCL2L11/AR/IRX1/CD24	18
GO:0090199	BP	GO:0090199	regulation of release of cytochrome c from mitochondria	8/211	48/18723	5.83805431787554e-08	1.21443692424974e-06	6.16772514832575e-07	BID/BAX/MMP9/BMF/BCL2L2/TP53/BCL2L11/BNIP3	8
GO:1902806	BP	GO:1902806	regulation of cell cycle G1/S phase transition	13/211	168/18723	5.97282328934761e-08	1.23590444765505e-06	6.27675162910493e-07	BID/DLG1/RBL2/CASP2/EZH2/CCND1/CDK2/RB1/TP53/EGFR/CHEK2/MUC1/TFDP1	13
GO:0061180	BP	GO:0061180	mammary gland epithelium development	9/211	67/18723	6.00314128305158e-08	1.23590444765505e-06	6.27675162910493e-07	GLI2/BAX/MAPK1/HIF1A/CCND1/FGF2/BRCA2/AR/SCRIB	9
GO:0045216	BP	GO:0045216	cell-cell junction organization	14/211	200/18723	6.47491936611641e-08	1.32619630503943e-06	6.73531423401151e-07	ROCK1/PRKACA/DLG1/SMAD7/CSK/CAV1/TLN1/RHOC/CLDN1/PRKCI/JUP/PAK2/PIP5K1C/CTNND1	14
GO:0009410	BP	GO:0009410	response to xenobiotic stimulus	21/211	462/18723	6.58872351079605e-08	1.34262049500609e-06	6.81872728534049e-07	FYN/GSTP1/SFRP1/NFE2L2/CENPF/PTK2B/CXCR4/PCNA/LDHA/MYC/RB1/EGFR/UCHL1/CASP3/TLR3/STAT3/CDK1/NAT1/RELA/CALR/CHEK2	21
GO:0008584	BP	GO:0008584	male gonad development	12/211	141/18723	6.83939863919267e-08	1.38662731801703e-06	7.04222344521735e-07	BAX/SFRP1/CCND1/CBL/KIF18A/PRDX4/BCL2L2/PDGFRA/BCL2L11/TLR3/AR/HOXA10	12
GO:0051054	BP	GO:0051054	positive regulation of DNA metabolic process	14/211	201/18723	6.89127457980149e-08	1.390088417764e-06	7.05980123087585e-07	BRCA1/PRKCQ/PAK3/SIRT6/BAX/SIRT1/MAPK1/MAPK3/PTK2B/PCNA/IL6/MYC/FGF2/EGFR	14
GO:0034644	BP	GO:0034644	cellular response to UV	10/211	90/18723	6.96760662359558e-08	1.39842315852466e-06	7.1021306340485e-07	BAX/MMP2/SIRT1/MMP9/BMF/PCNA/CASP9/MYC/TP53/PBK	10
GO:0032388	BP	GO:0032388	positive regulation of intracellular transport	14/211	202/18723	7.33168574336501e-08	1.46413764294999e-06	7.4358728565602e-07	FYN/PRKACA/MAVS/EZR/MAPK1/ERBB2/TCF7L2/PAK1/CDK1/JUP/HRAS/SFN/ANXA2/PRKD1	14
GO:0046546	BP	GO:0046546	development of primary male sexual characteristics	12/211	142/18723	7.39752857363334e-08	1.46701886599709e-06	7.45050563944967e-07	BAX/SFRP1/CCND1/CBL/KIF18A/PRDX4/BCL2L2/PDGFRA/BCL2L11/TLR3/AR/HOXA10	12
GO:1902903	BP	GO:1902903	regulation of supramolecular fiber organization	19/211	383/18723	7.41957463523815e-08	1.46701886599709e-06	7.45050563944967e-07	ROCK1/DLG1/PAK3/NOX4/PXN/ARHGEF7/SFRP1/MET/CRYAB/PTK2B/PIK3CA/BIN1/RB1/PAK1/FER/RHOC/BAG4/PAK2/LPAR1	19
GO:0051492	BP	GO:0051492	regulation of stress fiber assembly	10/211	91/18723	7.75160477250756e-08	1.52501838993698e-06	7.74506611867424e-07	ROCK1/NOX4/PXN/SFRP1/MET/PAK1/RHOC/BAG4/PAK2/LPAR1	10
GO:0048762	BP	GO:0048762	mesenchymal cell differentiation	15/211	236/18723	7.78927770523647e-08	1.52501838993698e-06	7.74506611867424e-07	ROCK1/MAPK1/HIF1A/SMAD7/MAPK3/SFRP1/EZH2/PPP2CA/FN1/IL6/SDCBP/SEMA7A/NOTCH1/TCF7L2/TIAM1	15
GO:0030518	BP	GO:0030518	intracellular steroid hormone receptor signaling pathway	11/211	116/18723	8.01953990122173e-08	1.562441090999e-06	7.93512369173519e-07	BRCA1/LMO3/SIRT1/RBFOX2/SFRP1/KDM3A/SKP2/PAK1/AR/ZBTB7A/CALR	11
GO:0019221	BP	GO:0019221	cytokine-mediated signaling pathway	21/211	472/18723	9.45353056193363e-08	1.83288354681373e-06	9.30861185122438e-07	CD44/PRKACA/GSTP1/MAVS/SIRT1/HIF1A/MAPK3/CAV1/CBL/PTK2B/CXCR4/EDA2R/KRAS/IL6/RIPK1/TP53/NOTCH1/FER/STAT3/RELA/CD24	21
GO:0090398	BP	GO:0090398	cellular senescence	10/211	93/18723	9.55595890156815e-08	1.8349278775415e-06	9.31899433366489e-07	SIRT1/MAPK10/CDK2/KRAS/TP53/CDKN2A/MAP2K1/HRAS/CALR/MAPK11	10
GO:1902807	BP	GO:1902807	negative regulation of cell cycle G1/S phase transition	10/211	93/18723	9.55595890156815e-08	1.8349278775415e-06	9.31899433366489e-07	DLG1/RBL2/CASP2/EZH2/CCND1/CDK2/RB1/TP53/CHEK2/MUC1	10
GO:1905475	BP	GO:1905475	regulation of protein localization to membrane	13/211	175/18723	9.66373992942305e-08	1.84674532431175e-06	9.37901125358762e-07	FYN/PPP2R5A/DLG1/EZR/CSK/LRP1/PDPK1/ERBB2/EGFR/PAK1/PRKCI/AR/HRAS	13
GO:0043550	BP	GO:0043550	regulation of lipid kinase activity	9/211	71/18723	1.00569422418892e-07	1.90425837178554e-06	9.6711010790679e-07	PPP2R5A/RBL2/PIK3R3/PTK2B/PDGFRA/FGF2/RB1/PTK2/PRKD1	9
GO:0007043	BP	GO:0007043	cell-cell junction assembly	12/211	146/18723	1.00600529906547e-07	1.90425837178554e-06	9.6711010790679e-07	ROCK1/PRKACA/DLG1/SMAD7/CAV1/TLN1/RHOC/CLDN1/JUP/PAK2/PIP5K1C/CTNND1	12
GO:1903829	BP	GO:1903829	positive regulation of cellular protein localization	16/211	276/18723	1.01492355399767e-07	1.91207767672957e-06	9.71081275349309e-07	FYN/DLG1/MAVS/EZR/MAPK1/LRP1/PDPK1/ERBB2/EGFR/PAK1/PRKCI/PLK1/CDK1/JUP/HRAS/PRKD1	16
GO:0044843	BP	GO:0044843	cell cycle G1/S phase transition	15/211	241/18723	1.02515966003042e-07	1.9222946864608e-06	9.7627015808185e-07	BID/DLG1/RBL2/CASP2/EZH2/CCND1/CDK2/RB1/TP53/SKP2/EGFR/CDKN2A/CHEK2/MUC1/TFDP1	15
GO:0043534	BP	GO:0043534	blood vessel endothelial cell migration	13/211	176/18723	1.03320483929455e-07	1.92832716268337e-06	9.7933385406817e-07	SIRT1/HIF1A/SRPX2/NFE2L2/PIK3R3/PTK2B/KDR/FGF2/PDPK1/NOTCH1/JUP/PRKD1/SP1	13
GO:0110053	BP	GO:0110053	regulation of actin filament organization	16/211	278/18723	1.12054552779742e-07	2.08160876187111e-06	1.05718052977509e-06	ROCK1/DLG1/PAK3/NOX4/PXN/SFRP1/MET/PTK2B/PIK3CA/BIN1/PAK1/FER/RHOC/BAG4/PAK2/LPAR1	16
GO:0071901	BP	GO:0071901	negative regulation of protein serine/threonine kinase activity	11/211	120/18723	1.13854062894408e-07	2.10524595926049e-06	1.0691850838086e-06	PIK3CB/GSTP1/SIRT1/SFRP1/CAV1/STK38/RB1/CDKN2A/UCHL1/CASP3/PLK1	11
GO:0044346	BP	GO:0044346	fibroblast apoptotic process	6/211	22/18723	1.22459320464846e-07	2.25392869095205e-06	1.14469614618364e-06	BID/SFRP1/PIK3CA/MYC/TP53/BCL2L11	6
GO:0043491	BP	GO:0043491	protein kinase B signaling	14/211	211/18723	1.25998419365669e-07	2.30842975663525e-06	1.17237544238361e-06	PIK3CB/DLG1/SIRT1/MET/PIK3R3/PIK3CA/KDR/FGF2/EGFR/NTRK2/TCF7L2/MERTK/BAG4/PTK2	14
GO:1903800	BP	GO:1903800	positive regulation of production of miRNAs involved in gene silencing by miRNA	5/211	12/18723	1.28756913807216e-07	2.34819686642019e-06	1.19257184766405e-06	IL6/RIPK1/TP53/EGFR/MAP2K1	5
GO:0010762	BP	GO:0010762	regulation of fibroblast migration	7/211	36/18723	1.32195540617013e-07	2.39994995101977e-06	1.21885553477983e-06	PAK3/ARHGEF7/FGF2/PAK1/FER/BAG4/PTK2	7
GO:0010822	BP	GO:0010822	positive regulation of mitochondrion organization	9/211	74/18723	1.44959015200306e-07	2.60795633653163e-06	1.32449512703172e-06	BID/BAX/HIF1A/MMP9/BMF/KDR/TP53/BCL2L11/BNIP3	9
GO:0033143	BP	GO:0033143	regulation of intracellular steroid hormone receptor signaling pathway	9/211	74/18723	1.44959015200306e-07	2.60795633653163e-06	1.32449512703172e-06	BRCA1/LMO3/SIRT1/SFRP1/SKP2/PAK1/AR/ZBTB7A/CALR	9
GO:0048754	BP	GO:0048754	branching morphogenesis of an epithelial tube	12/211	151/18723	1.45736607794345e-07	2.61018839251396e-06	1.3256287147496e-06	TNC/GLI2/DLG1/SIRT6/MET/KDR/KRAS/MYC/FGF2/NOTCH1/PAK1/AR	12
GO:0010811	BP	GO:0010811	positive regulation of cell-substrate adhesion	11/211	123/18723	1.46782332810068e-07	2.61718141626523e-06	1.32918024118892e-06	ROCK1/CCDC80/ARHGEF7/SFRP1/FN1/PTK2B/KDR/THY1/EDIL3/JUP/CALR	11
GO:0033002	BP	GO:0033002	muscle cell proliferation	15/211	248/18723	1.48877348629315e-07	2.6427383574466e-06	1.34215976986522e-06	GSTP1/MMP2/MAPK1/MMP9/DNMT1/IL6/FGF2/SKP2/EGFR/NOTCH1/TCF7L2/PAK1/STAT3/CDK1/MAPK11	15
GO:0061138	BP	GO:0061138	morphogenesis of a branching epithelium	13/211	182/18723	1.52899097923858e-07	2.7021194562296e-06	1.3723174741466e-06	TNC/GLI2/DLG1/SIRT6/SFRP1/MET/KDR/KRAS/MYC/FGF2/NOTCH1/PAK1/AR	13
GO:0043122	BP	GO:0043122	regulation of I-kappaB kinase/NF-kappaB signaling	15/211	249/18723	1.5686285116333e-07	2.75995694954335e-06	1.40169123205072e-06	FYN/LTF/GSTP1/MAVS/SIRT1/TNFRSF10B/EDA2R/EDAR/RIPK1/PDPK1/RHOC/TLR3/RELA/PRKD1/LPAR1	15
GO:0042110	BP	GO:0042110	T cell activation	21/211	487/18723	1.59516687666462e-07	2.79434057254319e-06	1.41915354170486e-06	FYN/CD44/PRDM1/PRKCQ/GLI2/DLG1/BAX/SMAD7/CSK/CAV1/PIK3CA/IL6/TP53/ERBB2/THY1/CASP3/STAT3/CD151/SCRIB/SIRPA/CD24	21
GO:0010975	BP	GO:0010975	regulation of neuron projection development	20/211	445/18723	1.65193364343573e-07	2.88114540256868e-06	1.46323885584953e-06	FYN/PAK3/SFRP1/EZH2/FN1/NFE2L2/PTK2B/LRP1/SEMA7A/CRABP2/NTRK2/PAK1/THY1/TIAM1/PRKCI/MAP2K1/BDNF/PAK2/PRKD1/LPAR1	20
GO:1904375	BP	GO:1904375	regulation of protein localization to cell periphery	11/211	125/18723	1.73179031345223e-07	3.00729152692531e-06	1.52730431763041e-06	PPP2R5A/DLG1/EZR/CSK/LRP1/PDPK1/EGFR/PRKCI/PLK1/AR/HRAS	11
GO:1902991	BP	GO:1902991	regulation of amyloid precursor protein catabolic process	8/211	55/18723	1.76061203158077e-07	3.04410582430026e-06	1.54600108674238e-06	RANBP9/ROCK1/PIN1/BIN1/NTRK2/CASP3/RELA/SP1	8
GO:0050770	BP	GO:0050770	regulation of axonogenesis	12/211	154/18723	1.8078535847721e-07	3.11231345585335e-06	1.58064149630482e-06	PAK3/FN1/LRP1/SEMA7A/CRABP2/NTRK2/PAK1/THY1/TIAM1/MAP2K1/BDNF/PAK2	12
GO:0031100	BP	GO:0031100	animal organ regeneration	9/211	76/18723	1.83253965713813e-07	3.11362429330779e-06	1.58130722747387e-06	GSTP1/EZH2/CCND1/PCNA/IL6/EGFR/NOTCH1/CLDN1/CDK1	9
GO:0043536	BP	GO:0043536	positive regulation of blood vessel endothelial cell migration	9/211	76/18723	1.83253965713813e-07	3.11362429330779e-06	1.58130722747387e-06	SIRT1/HIF1A/SRPX2/NFE2L2/KDR/FGF2/PDPK1/PRKD1/SP1	9
GO:0072332	BP	GO:0072332	intrinsic apoptotic signaling pathway by p53 class mediator	9/211	76/18723	1.83253965713813e-07	3.11362429330779e-06	1.58130722747387e-06	CD44/BAX/PPP1R13B/SIRT1/EDA2R/BRCA2/TP53/CHEK2/MUC1	9
GO:0022407	BP	GO:0022407	regulation of cell-cell adhesion	20/211	448/18723	1.83979803009674e-07	3.11362429330779e-06	1.58130722747387e-06	FYN/CD44/PRKCQ/GLI2/DLG1/SMAD7/CSK/CAV1/ITGA4/PIK3CA/IL6/ERBB2/NOTCH1/THY1/CASP3/PTK2/RELA/SCRIB/SIRPA/CD24	20
GO:0009896	BP	GO:0009896	positive regulation of catabolic process	21/211	492/18723	1.89018947685103e-07	3.18540792006034e-06	1.61776376721827e-06	BID/PIK3CB/ROCK1/SIRT6/BAX/EZR/SIRT1/HIF1A/SMAD7/MAPK3/CAV1/NFE2L2/PTK2B/LRP1/KDR/IL6/BCL2L11/PLK1/PTK2/BNIP3/PRKD1	21
GO:0110020	BP	GO:0110020	regulation of actomyosin structure organization	10/211	100/18723	1.9119137908203e-07	3.20848053804046e-06	1.62948158996494e-06	ROCK1/NOX4/PXN/SFRP1/MET/PAK1/RHOC/BAG4/PAK2/LPAR1	10
GO:0034612	BP	GO:0034612	response to tumor necrosis factor	15/211	253/18723	1.92833180299032e-07	3.22249256114784e-06	1.63659783499773e-06	BRCA1/GSTP1/SIRT1/MAPK1/MAPK3/SFRP1/NFE2L2/PTK2B/EDA2R/RIPK1/TP53/BAG4/CLDN1/CASP3/RELA	15
GO:0060485	BP	GO:0060485	mesenchyme development	16/211	291/18723	2.08871145774848e-07	3.47596398426977e-06	1.76532762240409e-06	ROCK1/MAPK1/HIF1A/SMAD7/MAPK3/SFRP1/EZH2/PPP2CA/FN1/IL6/MYC/SDCBP/SEMA7A/NOTCH1/TCF7L2/TIAM1	16
GO:0001952	BP	GO:0001952	regulation of cell-matrix adhesion	11/211	128/18723	2.20672688460119e-07	3.65712330999881e-06	1.85733247723367e-06	PIK3CB/ROCK1/SFRP1/PTK2B/PLAU/LRP1/KDR/CDKN2A/THY1/PTK2/JUP	11
GO:0051017	BP	GO:0051017	actin filament bundle assembly	12/211	157/18723	2.23165935896293e-07	3.68316011557766e-06	1.87055571323252e-06	ROCK1/NOX4/PXN/EZR/SFRP1/MET/PTK2B/PAK1/RHOC/BAG4/PAK2/LPAR1	12
GO:0001822	BP	GO:0001822	kidney development	16/211	293/18723	2.29167526425016e-07	3.76664650428607e-06	1.91295570032925e-06	PRDM1/GLI2/DLG1/BAX/MMP9/SMAD7/SFRP1/CENPF/CASP9/PDGFRA/MYC/FGF2/NOTCH1/BCL2L11/IRX1/CD24	16
GO:0010948	BP	GO:0010948	negative regulation of cell cycle process	16/211	294/18723	2.39972843931719e-07	3.91369977989636e-06	1.98763921562878e-06	BRCA1/DLG1/RBL2/CASP2/EZH2/CCND1/CENPF/CDK2/RB1/TP53/MAD2L1/PLK1/BUB1/CDK1/CHEK2/MUC1	16
GO:0045862	BP	GO:0045862	positive regulation of proteolysis	18/211	372/18723	2.40074222852931e-07	3.91369977989636e-06	1.98763921562878e-06	FYN/BID/SIRT6/BAX/SIRT1/SMAD7/CAV1/CASP2/FN1/NFE2L2/PTK2B/CASP9/MYC/BCL2L11/PLK1/STAT3/PTK2/CYCS	18
GO:0014068	BP	GO:0014068	positive regulation of phosphatidylinositol 3-kinase signaling	9/211	79/18723	2.5712233242588e-07	4.15767852513751e-06	2.11154798459267e-06	FYN/SIRT1/CBL/FN1/KDR/PDGFRA/FGF2/NTRK2/PTK2	9
GO:0050772	BP	GO:0050772	positive regulation of axonogenesis	9/211	79/18723	2.5712233242588e-07	4.15767852513751e-06	2.11154798459267e-06	FN1/LRP1/SEMA7A/CRABP2/NTRK2/PAK1/TIAM1/MAP2K1/BDNF	9
GO:0090316	BP	GO:0090316	positive regulation of intracellular protein transport	12/211	160/18723	2.74186658546212e-07	4.41573191223214e-06	2.24260480058808e-06	FYN/PRKACA/MAVS/MAPK1/ERBB2/TCF7L2/PAK1/CDK1/JUP/HRAS/SFN/PRKD1	12
GO:1903798	BP	GO:1903798	regulation of production of miRNAs involved in gene silencing by miRNA	6/211	25/18723	2.82578444849449e-07	4.5144732349148e-06	2.29275226621006e-06	IL6/RIPK1/TP53/EGFR/STAT3/MAP2K1	6
GO:1905564	BP	GO:1905564	positive regulation of vascular endothelial cell proliferation	6/211	25/18723	2.82578444849449e-07	4.5144732349148e-06	2.29275226621006e-06	SIRT6/ITGA4/FGF2/PDPK1/STAT3/SP1	6
GO:0061572	BP	GO:0061572	actin filament bundle organization	12/211	161/18723	2.9336716420859e-07	4.66816117071358e-06	2.37080530689852e-06	ROCK1/NOX4/PXN/EZR/SFRP1/MET/PTK2B/PAK1/RHOC/BAG4/PAK2/LPAR1	12
GO:0032231	BP	GO:0032231	regulation of actin filament bundle assembly	10/211	105/18723	3.03428131694558e-07	4.8090950713812e-06	2.44238099321392e-06	ROCK1/NOX4/PXN/SFRP1/MET/PAK1/RHOC/BAG4/PAK2/LPAR1	10
GO:0051346	BP	GO:0051346	negative regulation of hydrolase activity	18/211	379/18723	3.15815964164053e-07	4.9856480666847e-06	2.5320464445356e-06	LTF/CD44/ROCK1/BIRC5/MMP9/CRYAB/LRP1/RAF1/BIN1/CPEB2/MGAT5/BAG4/ANGPTL4/HRAS/SFN/RPS6KA3/PAK2/ANXA2	18
GO:0044773	BP	GO:0044773	mitotic DNA damage checkpoint signaling	9/211	81/18723	3.19652905820993e-07	5.02635317263404e-06	2.55271922717386e-06	BRCA1/CASP2/CCND1/CDK2/TP53/PLK1/CDK1/CHEK2/MUC1	9
GO:0046328	BP	GO:0046328	regulation of JNK cascade	11/211	133/18723	3.25769576022144e-07	5.10244582993115e-06	2.59136418160855e-06	GSTP1/SFRP1/PTK2B/EDA2R/EDAR/RIPK1/SDCBP/EGFR/TLR3/HRAS/SIRPA	11
GO:1905477	BP	GO:1905477	positive regulation of protein localization to membrane	10/211	106/18723	3.31776042068949e-07	5.15608370437114e-06	2.61860509140637e-06	FYN/DLG1/EZR/LRP1/PDPK1/ERBB2/EGFR/PAK1/PRKCI/HRAS	10
GO:2000278	BP	GO:2000278	regulation of DNA biosynthetic process	10/211	106/18723	3.31776042068949e-07	5.15608370437114e-06	2.61860509140637e-06	PRKCQ/PAK3/MAPK1/MAPK3/PTK2B/PCNA/MYC/FGF2/TP53/TFDP1	10
GO:0071356	BP	GO:0071356	cellular response to tumor necrosis factor	14/211	229/18723	3.43768935730491e-07	5.31301337159551e-06	2.69830450071543e-06	BRCA1/GSTP1/SIRT1/MAPK1/MAPK3/SFRP1/NFE2L2/PTK2B/EDA2R/RIPK1/TP53/BAG4/CLDN1/RELA	14
GO:0072001	BP	GO:0072001	renal system development	16/211	302/18723	3.44534417436964e-07	5.31301337159551e-06	2.69830450071543e-06	PRDM1/GLI2/DLG1/BAX/MMP9/SMAD7/SFRP1/CENPF/CASP9/PDGFRA/MYC/FGF2/NOTCH1/BCL2L11/IRX1/CD24	16
GO:0051222	BP	GO:0051222	positive regulation of protein transport	16/211	303/18723	3.60163536702844e-07	5.52482570074814e-06	2.80587700638897e-06	FYN/PRKACA/MAVS/EZR/MAPK1/HIF1A/LRP1/ERBB2/EGFR/TCF7L2/PAK1/CDK1/JUP/HRAS/SFN/PRKD1	16
GO:0006275	BP	GO:0006275	regulation of DNA replication	10/211	107/18723	3.62419712968456e-07	5.52482570074814e-06	2.80587700638897e-06	GLI2/PPP2R1A/PPP2CA/PCNA/BRCA2/TP53/EGFR/S100A11/CDK1/HRAS	10
GO:0007229	BP	GO:0007229	integrin-mediated signaling pathway	10/211	107/18723	3.62419712968456e-07	5.52482570074814e-06	2.80587700638897e-06	ITGA4/FN1/PTK2B/CD63/TLN1/ITGAV/SEMA7A/THY1/PTK2/PRKD1	10
GO:0070920	BP	GO:0070920	regulation of production of small RNA involved in gene silencing by RNA	6/211	26/18723	3.6391340725381e-07	5.52650246605216e-06	2.80672858026052e-06	IL6/RIPK1/TP53/EGFR/STAT3/MAP2K1	6
GO:0046661	BP	GO:0046661	male sex differentiation	12/211	165/18723	3.82597396427746e-07	5.78823485353189e-06	2.93965383937905e-06	BAX/SFRP1/CCND1/CBL/KIF18A/PRDX4/BCL2L2/PDGFRA/BCL2L11/TLR3/AR/HOXA10	12
GO:0034446	BP	GO:0034446	substrate adhesion-dependent cell spreading	10/211	108/18723	3.955163482738e-07	5.96110300002096e-06	3.02744787735298e-06	PXN/ARHGEF7/ITGA4/FN1/ITGAV/FER/MERTK/PTK2/CALR/LAMB3	10
GO:0031099	BP	GO:0031099	regeneration	13/211	198/18723	4.04885933811508e-07	6.0793775174555e-06	3.08751560923932e-06	TNC/GSTP1/EZH2/CCND1/LRP1/PCNA/IL6/EGFR/NOTCH1/THY1/CLDN1/MAP2K1/CDK1	13
GO:0043401	BP	GO:0043401	steroid hormone mediated signaling pathway	11/211	136/18723	4.081928405528e-07	6.10607567478608e-06	3.10107472401043e-06	BRCA1/LMO3/SIRT1/RBFOX2/SFRP1/KDM3A/SKP2/PAK1/AR/ZBTB7A/CALR	11
GO:0043254	BP	GO:0043254	regulation of protein-containing complex assembly	19/211	428/18723	4.12103716612171e-07	6.14157553786945e-06	3.11910393523823e-06	BID/DLG1/PAK3/BAX/ARHGEF7/BMF/MET/CRYAB/PTK2B/RAF1/BIN1/RB1/TP53/PAK1/FER/BCL2L11/RHOC/BAG4/FBLIM1	19
GO:0007254	BP	GO:0007254	JNK cascade	12/211	167/18723	4.35678799776444e-07	6.44481898632266e-06	3.27311129500666e-06	GSTP1/SFRP1/MAPK10/PTK2B/EDA2R/EDAR/RIPK1/SDCBP/EGFR/TLR3/HRAS/SIRPA	12
GO:1903034	BP	GO:1903034	regulation of response to wounding	12/211	167/18723	4.35678799776444e-07	6.44481898632266e-06	3.27311129500666e-06	CAV1/NFE2L2/CXCR4/PLAU/LRP1/PDGFRA/FGF2/CLDN1/MAP2K1/PTK2/HRAS/ANXA2	12
GO:0006970	BP	GO:0006970	response to osmotic stress	9/211	84/18723	4.38094811711839e-07	6.45346442512745e-06	3.27750202862731e-06	BAX/MAPK10/PTK2B/PDPK1/TP53/EGFR/CLDN1/CASP3/TLR3	9
GO:0030879	BP	GO:0030879	mammary gland development	11/211	137/18723	4.39494823143382e-07	6.45346442512745e-06	3.27750202862731e-06	GLI2/BAX/MAPK1/HIF1A/CAV1/CCND1/FGF2/BRCA2/BCL2L11/AR/SCRIB	11
GO:0046824	BP	GO:0046824	positive regulation of nucleocytoplasmic transport	8/211	62/18723	4.56974914173918e-07	6.68555973337226e-06	3.39537559133657e-06	PRKACA/MAVS/MAPK1/TCF7L2/CDK1/JUP/SFN/PRKD1	8
GO:0022604	BP	GO:0022604	regulation of cell morphogenesis	16/211	309/18723	4.68218525173792e-07	6.82505397643841e-06	3.4662201229731e-06	FYN/CD44/DLG1/PAK3/EZR/ARHGEF7/FN1/PTK2B/CXCR4/KDR/RHOC/TIAM1/FBLIM1/PTK2/CALR/LPAR1	16
GO:0010763	BP	GO:0010763	positive regulation of fibroblast migration	5/211	15/18723	4.74917152923566e-07	6.84772241435641e-06	3.47773267597839e-06	PAK3/ARHGEF7/PAK1/BAG4/PTK2	5
GO:0048308	BP	GO:0048308	organelle inheritance	5/211	15/18723	4.74917152923566e-07	6.84772241435641e-06	3.47773267597839e-06	MAPK1/MAPK3/YWHAZ/MAP2K1/CDK1	5
GO:0048313	BP	GO:0048313	Golgi inheritance	5/211	15/18723	4.74917152923566e-07	6.84772241435641e-06	3.47773267597839e-06	MAPK1/MAPK3/YWHAZ/MAP2K1/CDK1	5
GO:0032092	BP	GO:0032092	positive regulation of protein binding	9/211	85/18723	4.85234875048364e-07	6.9463372435239e-06	3.52781589971024e-06	MMP9/CAV1/PPP2CA/LRP1/PIN1/TCF7L2/TIAM1/BDNF/ANXA2	9
GO:0044774	BP	GO:0044774	mitotic DNA integrity checkpoint signaling	9/211	85/18723	4.85234875048364e-07	6.9463372435239e-06	3.52781589971024e-06	BRCA1/CASP2/CCND1/CDK2/TP53/PLK1/CDK1/CHEK2/MUC1	9
GO:0000075	BP	GO:0000075	cell cycle checkpoint signaling	12/211	169/18723	4.95211653568632e-07	7.06384051554685e-06	3.58749194145396e-06	BRCA1/CASP2/CCND1/CENPF/CDK2/TP53/MAD2L1/PLK1/BUB1/CDK1/CHEK2/MUC1	12
GO:0001938	BP	GO:0001938	positive regulation of endothelial cell proliferation	10/211	111/18723	5.11229711676923e-07	7.26637533251825e-06	3.69035270425709e-06	SIRT6/SIRT1/HIF1A/ITGA4/KDR/FGF2/PDPK1/STAT3/PRKD1/SP1	10
GO:2000117	BP	GO:2000117	negative regulation of cysteine-type endopeptidase activity	9/211	86/18723	5.36708618574809e-07	7.60146887442477e-06	3.86053567746792e-06	LTF/CD44/BIRC5/MMP9/CRYAB/RAF1/SFN/RPS6KA3/PAK2	9
GO:0072593	BP	GO:0072593	reactive oxygen species metabolic process	14/211	239/18723	5.76461566445707e-07	8.13564486354825e-06	4.1318260685917e-06	FYN/BRCA1/GSTP1/NOX4/HIF1A/CRYAB/NFE2L2/PTK2B/PRDX4/RIPK1/TP53/EGFR/STAT3/BNIP3	14
GO:0048041	BP	GO:0048041	focal adhesion assembly	9/211	87/18723	5.92846593160973e-07	8.33742708832721e-06	4.23430461460784e-06	ROCK1/ARHGEF7/SFRP1/PTK2B/LRP1/KDR/PDPK1/THY1/PTK2	9
GO:0048863	BP	GO:0048863	stem cell differentiation	13/211	206/18723	6.36258270197363e-07	8.91654572339743e-06	4.52841989536591e-06	MAPK1/HIF1A/MAPK3/SFRP1/FN1/KDM3A/NFE2L2/PDGFRA/SEMA7A/FGF2/TP53/NOTCH1/STAT3	13
GO:0046660	BP	GO:0046660	female sex differentiation	10/211	114/18723	6.55563177972364e-07	9.14549810154959e-06	4.64469726739743e-06	BAX/SIRT1/SFRP1/CASP2/PDGFRA/IDH1/BRCA2/MERTK/INHBB/CASP3	10
GO:0035987	BP	GO:0035987	endodermal cell differentiation	7/211	45/18723	6.59465060902925e-07	9.14549810154959e-06	4.64469726739743e-06	MMP2/MMP9/ITGA4/FN1/COL4A2/ITGAV/LAMB3	7
GO:0071364	BP	GO:0071364	cellular response to epidermal growth factor stimulus	7/211	45/18723	6.59465060902925e-07	9.14549810154959e-06	4.64469726739743e-06	GSTP1/CBL/PDPK1/ERBB2/EGFR/EEF1A1/BAG4	7
GO:0007015	BP	GO:0007015	actin filament organization	19/211	442/18723	6.70144820526099e-07	9.26144779647487e-06	4.70358429850225e-06	ROCK1/DLG1/PAK3/NOX4/PXN/EZR/SFRP1/MET/PTK2B/PIK3CA/BIN1/PAK1/FER/RHOC/BAG4/PRKCI/PAK2/MYO5A/LPAR1	19
GO:0051052	BP	GO:0051052	regulation of DNA metabolic process	17/211	359/18723	7.0884560593984e-07	9.76251500042662e-06	4.95805982811641e-06	BRCA1/PRKCQ/PAK3/SIRT6/BAX/SIRT1/MAPK1/MAPK3/PTK2B/PIK3CA/PCNA/IL6/MYC/FGF2/TP53/EGFR/TFDP1	17
GO:1904951	BP	GO:1904951	positive regulation of establishment of protein localization	16/211	319/18723	7.14981572528646e-07	9.81318350748939e-06	4.98379269402315e-06	FYN/PRKACA/MAVS/EZR/MAPK1/HIF1A/LRP1/ERBB2/EGFR/TCF7L2/PAK1/CDK1/JUP/HRAS/SFN/PRKD1	16
GO:0048771	BP	GO:0048771	tissue remodeling	12/211	175/18723	7.19541187304957e-07	9.84194350032876e-06	4.99839894714006e-06	ROCK1/BAX/MMP2/HIF1A/CSK/SFRP1/CAV1/PTK2B/IL6/TP53/EGFR/CSPG4	12
GO:2000573	BP	GO:2000573	positive regulation of DNA biosynthetic process	8/211	66/18723	7.46897224569829e-07	1.01812543171737e-05	5.17072373539091e-06	PRKCQ/PAK3/MAPK1/MAPK3/PTK2B/PCNA/MYC/FGF2	8
GO:1902905	BP	GO:1902905	positive regulation of supramolecular fiber organization	13/211	209/18723	7.49679540111769e-07	1.01844220517225e-05	5.17233252343494e-06	DLG1/NOX4/PXN/SFRP1/MET/PTK2B/BIN1/RB1/PAK1/FER/RHOC/BAG4/LPAR1	13
GO:0043200	BP	GO:0043200	response to amino acid	10/211	116/18723	7.70527539840347e-07	1.04321593021096e-05	5.29815011337145e-06	FYN/GSTP1/MMP2/BCL2L2/DNMT1/PCNA/PDGFRA/NTRK2/CASP3/RELA	10
GO:0030324	BP	GO:0030324	lung development	12/211	177/18723	8.12209743321807e-07	1.0922443484267e-05	5.5471493013685e-06	TNC/GLI2/MAPK1/MAPK3/ELK1/KRAS/PDGFRA/FGF2/EGFR/NOTCH1/YWHAZ/MAP2K1	12
GO:0071453	BP	GO:0071453	cellular response to oxygen levels	12/211	177/18723	8.12209743321807e-07	1.0922443484267e-05	5.5471493013685e-06	SIRT1/HIF1A/SFRP1/NDRG1/CAV1/CBL/NFE2L2/MYC/CPEB2/TP53/NOTCH1/BNIP3	12
GO:0031668	BP	GO:0031668	cellular response to extracellular stimulus	14/211	246/18723	8.15012406181688e-07	1.09233541956029e-05	5.54761182166059e-06	TNC/GSTP1/SIRT1/MAPK1/MAPK3/SFRP1/CBL/ITGA4/NFE2L2/TP53/SKP2/INHBB/SIK2/PRKD1	14
GO:0030100	BP	GO:0030100	regulation of endocytosis	13/211	211/18723	8.34992924557627e-07	1.11537181962648e-05	5.66460611027125e-06	PIK3CB/ROCK1/CAV1/CBL/LRP1/CD63/BIN1/SDCBP/ITGAV/CD151/SCRIB/ANXA2/PRKD1	13
GO:0072659	BP	GO:0072659	protein localization to plasma membrane	15/211	284/18723	8.42400512509606e-07	1.12151588232112e-05	5.69580978107372e-06	PPP2R5A/ROCK1/DLG1/EZR/CSK/LRP1/PDPK1/EGFR/BAG4/PRKCI/AR/JUP/SCRIB/ANXA2/MYO5A	15
GO:0060191	BP	GO:0060191	regulation of lipase activity	9/211	91/18723	8.71369077981228e-07	1.15622860380632e-05	5.87210426042954e-06	LRP1/PDGFRA/FGF2/PDPK1/EGFR/RHOC/ANGPTL4/HRAS/LPAR1	9
GO:0010761	BP	GO:0010761	fibroblast migration	7/211	47/18723	8.96674571063323e-07	1.18368323599342e-05	6.01153729478248e-06	PAK3/ARHGEF7/FGF2/PAK1/FER/BAG4/PTK2	7
GO:0022612	BP	GO:0022612	gland morphogenesis	10/211	118/18723	9.02739149550748e-07	1.18368323599342e-05	6.01153729478248e-06	TNC/GLI2/BAX/SFRP1/CAV1/EDAR/IL6/NOTCH1/AR/SCRIB	10
GO:0031571	BP	GO:0031571	mitotic G1 DNA damage checkpoint signaling	6/211	30/18723	9.03914338953412e-07	1.18368323599342e-05	6.01153729478248e-06	CASP2/CCND1/CDK2/TP53/CHEK2/MUC1	6
GO:2000637	BP	GO:2000637	positive regulation of gene silencing by miRNA	6/211	30/18723	9.03914338953412e-07	1.18368323599342e-05	6.01153729478248e-06	IL6/RIPK1/TP53/EGFR/STAT3/MAP2K1	6
GO:0042987	BP	GO:0042987	amyloid precursor protein catabolic process	8/211	68/18723	9.4289994625077e-07	1.23070012592339e-05	6.25032059313806e-06	RANBP9/ROCK1/PIN1/BIN1/NTRK2/CASP3/RELA/SP1	8
GO:0035148	BP	GO:0035148	tube formation	11/211	148/18723	9.52076260024168e-07	1.23862950571222e-05	6.29059130144548e-06	PRKACA/HIF1A/SFRP1/EDAR/FGF2/NOTCH1/BCL2L11/CASP3/YWHAZ/IRX1/SCRIB	11
GO:0071897	BP	GO:0071897	DNA biosynthetic process	12/211	180/18723	9.71096303960111e-07	1.25927228507035e-05	6.39542917884871e-06	PRKCQ/PAK3/SIRT1/MAPK1/MAPK3/CENPF/PTK2B/PCNA/MYC/FGF2/TP53/TFDP1	12
GO:0030323	BP	GO:0030323	respiratory tube development	12/211	181/18723	1.02986870367353e-06	1.33116362539549e-05	6.76054161805107e-06	TNC/GLI2/MAPK1/MAPK3/ELK1/KRAS/PDGFRA/FGF2/EGFR/NOTCH1/YWHAZ/MAP2K1	12
GO:1902003	BP	GO:1902003	regulation of amyloid-beta formation	7/211	48/18723	1.03979794167776e-06	1.33966225131e-05	6.80370333994245e-06	ROCK1/PIN1/BIN1/NTRK2/CASP3/RELA/SP1	7
GO:0050863	BP	GO:0050863	regulation of T cell activation	16/211	329/18723	1.07391778801193e-06	1.37917287630856e-05	7.00436479099334e-06	FYN/PRDM1/PRKCQ/GLI2/DLG1/SMAD7/CSK/CAV1/PIK3CA/IL6/ERBB2/THY1/CASP3/SCRIB/SIRPA/CD24	16
GO:0044819	BP	GO:0044819	mitotic G1/S transition checkpoint signaling	6/211	31/18723	1.11037048337003e-06	1.41236296515284e-05	7.17292632066395e-06	CASP2/CCND1/CDK2/TP53/CHEK2/MUC1	6
GO:0060148	BP	GO:0060148	positive regulation of posttranscriptional gene silencing	6/211	31/18723	1.11037048337003e-06	1.41236296515284e-05	7.17292632066395e-06	IL6/RIPK1/TP53/EGFR/STAT3/MAP2K1	6
GO:0071480	BP	GO:0071480	cellular response to gamma radiation	6/211	31/18723	1.11037048337003e-06	1.41236296515284e-05	7.17292632066395e-06	NOX4/CRYAB/ELK1/TP53/HRAS/CHEK2	6
GO:0038127	BP	GO:0038127	ERBB signaling pathway	10/211	121/18723	1.13816681494165e-06	1.43846861788093e-05	7.3055083326478e-06	MAPK1/MMP9/CBL/PTK2B/PIK3CA/PDPK1/EGFR/FER/BRAF/PTK2	10
GO:1904019	BP	GO:1904019	epithelial cell apoptotic process	10/211	121/18723	1.13816681494165e-06	1.43846861788093e-05	7.3055083326478e-06	BID/ITGA4/NFE2L2/KDR/IL6/RB1/PDPK1/TCF7L2/PRKCI/ANGPTL4	10
GO:0007596	BP	GO:0007596	blood coagulation	13/211	217/18723	1.14530050196829e-06	1.43846861788093e-05	7.3055083326478e-06	PIK3CB/PRKCQ/CAV1/FN1/NFE2L2/PIK3CA/PLAU/PDGFRA/IL6/TLN1/MERTK/ANXA5/ANXA2	13
GO:0070374	BP	GO:0070374	positive regulation of ERK1 and ERK2 cascade	13/211	217/18723	1.14530050196829e-06	1.43846861788093e-05	7.3055083326478e-06	CD44/MAPK3/PTK2B/LRP1/KDR/PDGFRA/SEMA7A/FGF2/EGFR/NOTCH1/BRAF/MAP2K1/HRAS	13
GO:0043535	BP	GO:0043535	regulation of blood vessel endothelial cell migration	11/211	151/18723	1.16178364447867e-06	1.45459682634728e-05	7.38741819142188e-06	SIRT1/HIF1A/SRPX2/NFE2L2/KDR/FGF2/PDPK1/NOTCH1/JUP/PRKD1/SP1	11
GO:1903362	BP	GO:1903362	regulation of cellular protein catabolic process	14/211	255/18723	1.25005928566693e-06	1.5585668432607e-05	7.91544766350413e-06	PRKACA/SIRT6/EZR/SMAD7/CAV1/NFE2L2/PTK2B/CDK2/LRP1/SDCBP/PLK1/PBK/PTK2/ANXA2	14
GO:0008585	BP	GO:0008585	female gonad development	9/211	95/18723	1.25653110548309e-06	1.5585668432607e-05	7.91544766350413e-06	BAX/SIRT1/SFRP1/CASP2/PDGFRA/IDH1/BRCA2/INHBB/CASP3	9
GO:0042982	BP	GO:0042982	amyloid precursor protein metabolic process	9/211	95/18723	1.25653110548309e-06	1.5585668432607e-05	7.91544766350413e-06	RANBP9/ROCK1/DLG1/PIN1/BIN1/NTRK2/CASP3/RELA/SP1	9
GO:2001020	BP	GO:2001020	regulation of response to DNA damage stimulus	13/211	219/18723	1.26951246838302e-06	1.56979343613677e-05	7.97246383110339e-06	BRCA1/BID/CD44/SIRT6/SIRT1/PCNA/CASP9/MYC/TP53/MCL1/EGFR/CHEK2/MUC1	13
GO:0090596	BP	GO:0090596	sensory organ morphogenesis	14/211	256/18723	1.30938685240502e-06	1.61410218781039e-05	8.19749338721403e-06	PRDM1/GLI2/BAX/MAPK1/HIF1A/MAPK3/OLFM3/FGF2/NTRK2/THY1/MEGF11/PRKCI/STAT3/SCRIB	14
GO:0071482	BP	GO:0071482	cellular response to light stimulus	10/211	123/18723	1.32339735337415e-06	1.62635354750041e-05	8.25971400794164e-06	BAX/MMP2/SIRT1/MMP9/BMF/PCNA/CASP9/MYC/TP53/PBK	10
GO:0043123	BP	GO:0043123	positive regulation of I-kappaB kinase/NF-kappaB signaling	12/211	186/18723	1.37365641946862e-06	1.68293979734898e-05	8.54709693353579e-06	FYN/LTF/MAVS/TNFRSF10B/EDA2R/EDAR/RIPK1/RHOC/TLR3/RELA/PRKD1/LPAR1	12
GO:0038093	BP	GO:0038093	Fc receptor signaling pathway	7/211	50/18723	1.38392387940596e-06	1.69033393710929e-05	8.58464933402632e-06	FYN/PRKCQ/MAP3K1/MAPK10/PAK1/FER/PTK2	7
GO:0030856	BP	GO:0030856	regulation of epithelial cell differentiation	11/211	154/18723	1.41110676421883e-06	1.71828061472256e-05	8.72658130503749e-06	ROCK1/MMP9/CAV1/EZH2/CCND1/FGF2/NOTCH1/ZEB1/SFN/ETV4/CD24	11
GO:0010508	BP	GO:0010508	positive regulation of autophagy	10/211	124/18723	1.42549384348619e-06	1.73052352914403e-05	8.78875903502766e-06	BID/PIK3CB/ROCK1/SIRT1/HIF1A/MAPK3/KDR/BCL2L11/BNIP3/PRKD1	10
GO:0033044	BP	GO:0033044	regulation of chromosome organization	12/211	187/18723	1.45348327396679e-06	1.75915521097677e-05	8.93416991685486e-06	PRKCQ/SIRT6/MAPK1/MAPK3/CENPF/DNMT1/MYC/RB1/MAD2L1/PLK1/BUB1/UBE2C	12
GO:0030330	BP	GO:0030330	DNA damage response, signal transduction by p53 class mediator	8/211	72/18723	1.4689756327863e-06	1.76719538474352e-05	8.9750033112847e-06	CD44/SIRT1/NDRG1/CASP2/BRCA2/TP53/CHEK2/MUC1	8
GO:0071479	BP	GO:0071479	cellular response to ionizing radiation	8/211	72/18723	1.4689756327863e-06	1.76719538474352e-05	8.9750033112847e-06	NOX4/SIRT1/SFRP1/CRYAB/ELK1/TP53/HRAS/CHEK2	8
GO:0007599	BP	GO:0007599	hemostasis	13/211	222/18723	1.47836780397625e-06	1.76784461349734e-05	8.97830053029381e-06	PIK3CB/PRKCQ/CAV1/FN1/NFE2L2/PIK3CA/PLAU/PDGFRA/IL6/TLN1/MERTK/ANXA5/ANXA2	13
GO:0050817	BP	GO:0050817	coagulation	13/211	222/18723	1.47836780397625e-06	1.76784461349734e-05	8.97830053029381e-06	PIK3CB/PRKCQ/CAV1/FN1/NFE2L2/PIK3CA/PLAU/PDGFRA/IL6/TLN1/MERTK/ANXA5/ANXA2	13
GO:0090150	BP	GO:0090150	establishment of protein localization to membrane	14/211	260/18723	1.57270823416667e-06	1.87504378724229e-05	9.52272982636031e-06	FYN/BID/BAX/CSK/MAPK10/SDCBP/ERBB2/EGFR/PAK1/BRAF/PRKCI/HRAS/SCRIB/CD24	14
GO:0032873	BP	GO:0032873	negative regulation of stress-activated MAPK cascade	7/211	51/18723	1.58886828965049e-06	1.88306823408429e-05	9.56348334891926e-06	DLG1/GSTP1/EZR/SFRP1/MYC/PBK/SIRPA	7
GO:0070303	BP	GO:0070303	negative regulation of stress-activated protein kinase signaling cascade	7/211	51/18723	1.58886828965049e-06	1.88306823408429e-05	9.56348334891926e-06	DLG1/GSTP1/EZR/SFRP1/MYC/PBK/SIRPA	7
GO:0035924	BP	GO:0035924	cellular response to vascular endothelial growth factor stimulus	8/211	73/18723	1.63394821103409e-06	1.92576981907783e-05	9.78035063480216e-06	PIK3CB/PIK3CA/KDR/PDGFRA/CD63/NOTCH1/RELA/PRKD1	8
GO:2001243	BP	GO:2001243	negative regulation of intrinsic apoptotic signaling pathway	9/211	98/18723	1.63454173426987e-06	1.92576981907783e-05	9.78035063480216e-06	BID/CD44/SIRT1/HIF1A/MMP9/NFE2L2/BCL2L2/MCL1/MUC1	9
GO:0001837	BP	GO:0001837	epithelial to mesenchymal transition	11/211	157/18723	1.70630341165044e-06	1.99852663522928e-05	1.01498585406711e-05	ROCK1/HIF1A/SMAD7/SFRP1/EZH2/PPP2CA/IL6/SDCBP/NOTCH1/TCF7L2/TIAM1	11
GO:0002262	BP	GO:0002262	myeloid cell homeostasis	11/211	157/18723	1.70630341165044e-06	1.99852663522928e-05	1.01498585406711e-05	PIK3CB/BAX/RBFOX2/HIF1A/IL6/RB1/BCL2L11/MERTK/CASP3/STAT3/ZBTB7A	11
GO:2000269	BP	GO:2000269	regulation of fibroblast apoptotic process	5/211	19/18723	1.77256842588352e-06	2.06584579929063e-05	1.04917504025329e-05	BID/SFRP1/PIK3CA/TP53/BCL2L11	5
GO:0035270	BP	GO:0035270	endocrine system development	10/211	127/18723	1.77412395882996e-06	2.06584579929063e-05	1.04917504025329e-05	GLI2/MAPK1/MAPK3/MNX1/RAF1/PDGFRA/IL6/FGF2/PDPK1/MAP2K1	10
GO:0010717	BP	GO:0010717	regulation of epithelial to mesenchymal transition	9/211	99/18723	1.78061960173402e-06	2.06738217712955e-05	1.04995531595516e-05	SMAD7/SFRP1/EZH2/PPP2CA/IL6/SDCBP/NOTCH1/TCF7L2/TIAM1	9
GO:0051495	BP	GO:0051495	positive regulation of cytoskeleton organization	13/211	226/18723	1.8042094771673e-06	2.08869931936412e-05	1.06078159038944e-05	DLG1/NOX4/PXN/SFRP1/MET/PTK2B/BIN1/PAK1/FER/RHOC/BAG4/HRAS/LPAR1	13
GO:0051496	BP	GO:0051496	positive regulation of stress fiber assembly	7/211	52/18723	1.81860096339633e-06	2.09322543164408e-05	1.06308025374328e-05	NOX4/PXN/SFRP1/PAK1/RHOC/BAG4/LPAR1	7
GO:2000378	BP	GO:2000378	negative regulation of reactive oxygen species metabolic process	7/211	52/18723	1.81860096339633e-06	2.09322543164408e-05	1.06308025374328e-05	FYN/BRCA1/HIF1A/CRYAB/TP53/STAT3/BNIP3	7
GO:0007411	BP	GO:0007411	axon guidance	13/211	227/18723	1.89504139388501e-06	2.17494118597032e-05	1.10458099395536e-05	FYN/LAMC2/PRKCQ/GLI2/NOTCH3/EPHB6/LRP1/SEMA7A/ERBB2/NOTCH1/PTK2/BDNF/TUBB3	13
GO:0046545	BP	GO:0046545	development of primary female sexual characteristics	9/211	100/18723	1.93781579957873e-06	2.21766083195342e-05	1.12627689512538e-05	BAX/SIRT1/SFRP1/CASP2/PDGFRA/IDH1/BRCA2/INHBB/CASP3	9
GO:0030522	BP	GO:0030522	intracellular receptor signaling pathway	14/211	265/18723	1.967883127509e-06	2.24563577464884e-05	1.14048444713078e-05	BRCA1/LMO3/SIRT1/RBFOX2/SFRP1/EZH2/KDM3A/SKP2/PAK1/STAT3/AR/RELA/ZBTB7A/CALR	14
GO:0097485	BP	GO:0097485	neuron projection guidance	13/211	228/18723	1.98991637063593e-06	2.26430939724214e-05	1.14996816500688e-05	FYN/LAMC2/PRKCQ/GLI2/NOTCH3/EPHB6/LRP1/SEMA7A/ERBB2/NOTCH1/PTK2/BDNF/TUBB3	13
GO:0043627	BP	GO:0043627	response to estrogen	8/211	75/18723	2.01160190151178e-06	2.28248238484035e-05	1.15919762685801e-05	BRCA1/MAPK1/SFRP1/CAV1/CCND1/LDHA/AR/CD24	8
GO:0001935	BP	GO:0001935	endothelial cell proliferation	12/211	193/18723	2.02459293049665e-06	2.29071506073757e-05	1.16337873179277e-05	DLG1/SIRT6/SIRT1/HIF1A/CAV1/ITGA4/KDR/FGF2/PDPK1/STAT3/PRKD1/SP1	12
GO:0043620	BP	GO:0043620	regulation of DNA-templated transcription in response to stress	7/211	53/18723	2.07546130118517e-06	2.34163628161965e-05	1.1892399427249e-05	HIF1A/NFE2L2/TP53/NOTCH1/RELA/RPS6KA3/MUC1	7
GO:0001649	BP	GO:0001649	osteoblast differentiation	13/211	229/18723	2.08899005884783e-06	2.34365907163995e-05	1.1902672511531e-05	LTF/TNC/PRKACA/GLI2/PTHLH/SFRP1/IL6/SEMA7A/FGF2/NOTCH1/PTK2/PRKD1/MAPK11	13
GO:0033157	BP	GO:0033157	regulation of intracellular protein transport	13/211	229/18723	2.08899005884783e-06	2.34365907163995e-05	1.1902672511531e-05	FYN/PRKACA/MAVS/MAPK1/ERBB2/TCF7L2/PAK1/BAG4/CDK1/JUP/HRAS/SFN/PRKD1	13
GO:0036294	BP	GO:0036294	cellular response to decreased oxygen levels	11/211	161/18723	2.18356955427538e-06	2.44290666660389e-05	1.24067183579203e-05	SIRT1/HIF1A/SFRP1/NDRG1/CBL/NFE2L2/MYC/CPEB2/TP53/NOTCH1/BNIP3	11
GO:0090101	BP	GO:0090101	negative regulation of transmembrane receptor protein serine/threonine kinase signaling pathway	10/211	131/18723	2.35310013993088e-06	2.6204494362027e-05	1.33083996087884e-05	SIRT1/SMAD7/SFRP1/CAV1/LRP1/PIN1/PDPK1/TP53/NOTCH1/ZBTB7A	10
GO:0097421	BP	GO:0097421	liver regeneration	6/211	35/18723	2.35758876682997e-06	2.6204494362027e-05	1.33083996087884e-05	EZH2/CCND1/PCNA/IL6/EGFR/CLDN1	6
GO:0001706	BP	GO:0001706	endoderm formation	7/211	54/18723	2.36194741370298e-06	2.6204494362027e-05	1.33083996087884e-05	MMP2/MMP9/ITGA4/FN1/COL4A2/ITGAV/LAMB3	7
GO:0031032	BP	GO:0031032	actomyosin structure organization	12/211	196/18723	2.37836046622104e-06	2.63134950196311e-05	1.3363757452713e-05	ROCK1/NOX4/PXN/SFRP1/MET/PTK2B/PDGFRA/PAK1/RHOC/BAG4/PAK2/LPAR1	12
GO:0007492	BP	GO:0007492	endoderm development	8/211	77/18723	2.46104389189487e-06	2.70296483956355e-05	1.37274681649816e-05	MMP2/MMP9/ITGA4/FN1/COL4A2/ITGAV/NOTCH1/LAMB3	8
GO:0010976	BP	GO:0010976	positive regulation of neuron projection development	11/211	163/18723	2.46339309364329e-06	2.70296483956355e-05	1.37274681649816e-05	FYN/PAK3/EZH2/NFE2L2/PTK2B/LRP1/NTRK2/TIAM1/PRKCI/BDNF/PRKD1	11
GO:0072331	BP	GO:0072331	signal transduction by p53 class mediator	11/211	163/18723	2.46339309364329e-06	2.70296483956355e-05	1.37274681649816e-05	CD44/BAX/PPP1R13B/SIRT1/NDRG1/CASP2/EDA2R/BRCA2/TP53/CHEK2/MUC1	11
GO:0045861	BP	GO:0045861	negative regulation of proteolysis	16/211	351/18723	2.49189534356748e-06	2.72674794581055e-05	1.38482547283476e-05	LTF/CD44/ROCK1/BIRC5/MMP9/CRYAB/LRP1/RAF1/BIN1/SDCBP/TP53/PBK/SFN/RPS6KA3/PAK2/ANXA2	16
GO:0010952	BP	GO:0010952	positive regulation of peptidase activity	12/211	197/18723	2.50785078935694e-06	2.73670930401411e-05	1.3898845185766e-05	FYN/BID/BAX/SIRT1/CAV1/CASP2/FN1/CASP9/MYC/BCL2L11/STAT3/CYCS	12
GO:0060560	BP	GO:0060560	developmental growth involved in morphogenesis	13/211	234/18723	2.65314483886232e-06	2.88737342954117e-05	1.46640186562102e-05	TNC/SIRT6/SFRP1/ITGA4/FN1/CXCR4/LRP1/SEMA7A/CRABP2/NOTCH1/PAK1/TIAM1/BDNF	13
GO:0048872	BP	GO:0048872	homeostasis of number of cells	14/211	272/18723	2.66985267188827e-06	2.89766075313091e-05	1.47162645844642e-05	PIK3CB/BAX/RBFOX2/HIF1A/EZH2/KRAS/IL6/RB1/NOTCH1/BCL2L11/MERTK/CASP3/STAT3/ZBTB7A	14
GO:1901890	BP	GO:1901890	positive regulation of cell junction assembly	9/211	104/18723	2.69225481503434e-06	2.90617992736409e-05	1.47595306644984e-05	ROCK1/SRPX2/SFRP1/CAV1/KDR/NTRK2/THY1/CLDN1/BDNF	9
GO:1903076	BP	GO:1903076	regulation of protein localization to plasma membrane	9/211	104/18723	2.69225481503434e-06	2.90617992736409e-05	1.47595306644984e-05	PPP2R5A/DLG1/EZR/CSK/LRP1/PDPK1/EGFR/PRKCI/AR	9
GO:0043154	BP	GO:0043154	negative regulation of cysteine-type endopeptidase activity involved in apoptotic process	8/211	78/18723	2.7160139223687e-06	2.91606441019908e-05	1.48097306972396e-05	CD44/BIRC5/MMP9/CRYAB/RAF1/SFN/RPS6KA3/PAK2	8
GO:0070373	BP	GO:0070373	negative regulation of ERK1 and ERK2 cascade	8/211	78/18723	2.7160139223687e-06	2.91606441019908e-05	1.48097306972396e-05	RANBP9/LMO3/DLG1/GSTP1/EZR/CSK/PIN1/SIRPA	8
GO:0007178	BP	GO:0007178	transmembrane receptor protein serine/threonine kinase signaling pathway	16/211	355/18723	2.88282610128441e-06	3.08532676894592e-05	1.56693584686472e-05	PXN/SIRT1/SMAD7/MAPK3/SFRP1/CAV1/LRP1/PIN1/SDCBP/PDPK1/TP53/NOTCH1/INHBB/STAT3/PTK2/ZBTB7A	16
GO:0061041	BP	GO:0061041	regulation of wound healing	10/211	134/18723	2.88911420026484e-06	3.08532676894592e-05	1.56693584686472e-05	CAV1/NFE2L2/CXCR4/PLAU/PDGFRA/FGF2/CLDN1/PTK2/HRAS/ANXA2	10
GO:1904645	BP	GO:1904645	response to amyloid-beta	7/211	56/18723	3.03462118153282e-06	3.23207386641122e-05	1.64146386436877e-05	FYN/MMP2/MMP9/ITGA4/LRP1/BCL2L2/BCL2L11	7
GO:0038083	BP	GO:0038083	peptidyl-tyrosine autophosphorylation	5/211	21/18723	3.04553945176536e-06	3.2345300999382e-05	1.64271130447801e-05	MAPK3/CAV1/PTK2B/KDR/EGFR	5
GO:0031334	BP	GO:0031334	positive regulation of protein-containing complex assembly	13/211	237/18723	3.05312430565023e-06	3.2345300999382e-05	1.64271130447801e-05	BID/DLG1/BAX/BMF/MET/PTK2B/BIN1/TP53/PAK1/FER/BCL2L11/RHOC/BAG4	13
GO:0031960	BP	GO:0031960	response to corticosteroid	11/211	167/18723	3.11880907634583e-06	3.29537657431884e-05	1.67361322476146e-05	GSTP1/CCND1/PCNA/CASP9/KRAS/IL6/EGFR/NOTCH1/BCL2L11/CLDN1/CASP3	11
GO:0048145	BP	GO:0048145	regulation of fibroblast proliferation	8/211	80/18723	3.29375659303025e-06	3.47104586611156e-05	1.76282987217589e-05	GSTP1/BAX/SFRP1/FN1/PDGFRA/MYC/TP53/ANXA2	8
GO:1903039	BP	GO:1903039	positive regulation of leukocyte cell-cell adhesion	13/211	239/18723	3.34864869341899e-06	3.51960602145143e-05	1.78749197568376e-05	FYN/CD44/PRKCQ/GLI2/CSK/CAV1/ITGA4/PIK3CA/IL6/THY1/RELA/SIRPA/CD24	13
GO:0008637	BP	GO:0008637	apoptotic mitochondrial changes	9/211	107/18723	3.41255319239579e-06	3.56407926421695e-05	1.81007847090269e-05	BID/BAX/MMP9/BMF/BCL2L2/TP53/BCL2L11/SFN/BNIP3	9
GO:0070661	BP	GO:0070661	leukocyte proliferation	15/211	318/18723	3.4197275215075e-06	3.56407926421695e-05	1.81007847090269e-05	FYN/PRKCQ/DLG1/GSTP1/BAX/MAPK1/MAPK3/IL6/TP53/ERBB2/CASP3/PTK2/CD151/SCRIB/CD24	15
GO:0060541	BP	GO:0060541	respiratory system development	12/211	203/18723	3.42382741710744e-06	3.56407926421695e-05	1.81007847090269e-05	TNC/GLI2/MAPK1/MAPK3/ELK1/KRAS/PDGFRA/FGF2/EGFR/NOTCH1/YWHAZ/MAP2K1	12
GO:0034205	BP	GO:0034205	amyloid-beta formation	7/211	57/18723	3.42665607776492e-06	3.56407926421695e-05	1.81007847090269e-05	ROCK1/PIN1/BIN1/NTRK2/CASP3/RELA/SP1	7
GO:0007204	BP	GO:0007204	positive regulation of cytosolic calcium ion concentration	15/211	319/18723	3.5531853808321e-06	3.68608374312816e-05	1.8720405273721e-05	FYN/PRKACA/BAX/CAV1/PTK2B/CXCR4/LRP1/PDGFRA/ITGAV/FGF2/PDPK1/THY1/PRKD1/LPAR1/CD24	15
GO:1901888	BP	GO:1901888	regulation of cell junction assembly	12/211	204/18723	3.60222770918299e-06	3.71645885407188e-05	1.88746704577828e-05	ROCK1/PRKACA/SRPX2/SFRP1/CAV1/LRP1/KDR/NTRK2/THY1/CLDN1/PTK2/BDNF	12
GO:0048144	BP	GO:0048144	fibroblast proliferation	8/211	81/18723	3.61968576423125e-06	3.71645885407188e-05	1.88746704577828e-05	GSTP1/BAX/SFRP1/FN1/PDGFRA/MYC/TP53/ANXA2	8
GO:0060968	BP	GO:0060968	regulation of gene silencing	8/211	81/18723	3.61968576423125e-06	3.71645885407188e-05	1.88746704577828e-05	CDK2/DNMT1/IL6/RIPK1/TP53/EGFR/STAT3/MAP2K1	8
GO:2000106	BP	GO:2000106	regulation of leukocyte apoptotic process	8/211	81/18723	3.61968576423125e-06	3.71645885407188e-05	1.88746704577828e-05	PIK3CB/PRKCQ/BAX/SIRT1/HIF1A/TP53/CDKN2A/MERTK	8
GO:0007173	BP	GO:0007173	epidermal growth factor receptor signaling pathway	9/211	108/18723	3.68682926913414e-06	3.7705838394451e-05	1.91495534317547e-05	MMP9/CBL/PTK2B/PIK3CA/PDPK1/EGFR/FER/BRAF/PTK2	9
GO:0009895	BP	GO:0009895	negative regulation of catabolic process	15/211	320/18723	3.69128262699808e-06	3.7705838394451e-05	1.91495534317547e-05	FYN/ROCK1/BMF/MET/PIK3CA/PIN1/SDCBP/TP53/MCL1/EGFR/MAD2L1/PBK/STAT3/RELA/ANXA2	15
GO:0002931	BP	GO:0002931	response to ischemia	7/211	58/18723	3.86002412924104e-06	3.922884573076e-05	1.99230386957211e-05	BID/PIK3CB/CAV1/BCL2L2/CASP9/TP53/UCHL1	7
GO:2001244	BP	GO:2001244	positive regulation of intrinsic apoptotic signaling pathway	7/211	58/18723	3.86002412924104e-06	3.922884573076e-05	1.99230386957211e-05	BID/BAX/SIRT1/CAV1/TP53/MCL1/BCL2L11	7
GO:1901522	BP	GO:1901522	positive regulation of transcription from RNA polymerase II promoter involved in cellular response to chemical stimulus	5/211	22/18723	3.90526890214785e-06	3.95879289217728e-05	2.0105405221584e-05	HIF1A/NFE2L2/TP53/NOTCH1/RELA	5
GO:0048010	BP	GO:0048010	vascular endothelial growth factor receptor signaling pathway	7/211	59/18723	4.33811314890083e-06	4.38643643461011e-05	2.22772659238692e-05	FYN/HIF1A/PTK2B/KDR/PTK2/PAK2/PRKD1	7
GO:0051099	BP	GO:0051099	positive regulation of binding	11/211	173/18723	4.38784552913433e-06	4.42551895034407e-05	2.24757531489682e-05	MMP9/CAV1/MET/PPP2CA/LRP1/PIN1/RB1/TCF7L2/TIAM1/BDNF/ANXA2	11
GO:0022409	BP	GO:0022409	positive regulation of cell-cell adhesion	14/211	284/18723	4.40445306575454e-06	4.43107948227296e-05	2.25039932592046e-05	FYN/CD44/PRKCQ/GLI2/SMAD7/CSK/CAV1/ITGA4/PIK3CA/IL6/THY1/RELA/SIRPA/CD24	14
GO:0016241	BP	GO:0016241	regulation of macroautophagy	10/211	141/18723	4.56908650579934e-06	4.58515866938758e-05	2.32865107026589e-05	PRKACA/SIRT1/HIF1A/MAPK3/PIK3CA/KDR/TP53/UCHL1/CASP3/BNIP3	10
GO:0050900	BP	GO:0050900	leukocyte migration	16/211	369/18723	4.72291351363704e-06	4.72764826402665e-05	2.40101684231066e-05	FYN/DAPK2/ROCK1/MAPK1/MMP9/MAPK3/ITGA4/PTK2B/CXCR4/IL6/FER/THY1/PTK2/CALR/PIP5K1C/SIRPA	16
GO:0010660	BP	GO:0010660	regulation of muscle cell apoptotic process	8/211	84/18723	4.76638860742348e-06	4.75923902451235e-05	2.41706074908028e-05	SIRT1/NFE2L2/PTK2B/DNMT1/PDPK1/TP53/CDKN2A/BNIP3	8
GO:0051573	BP	GO:0051573	negative regulation of histone H3-K9 methylation	4/211	11/18723	4.86267847572473e-06	4.84327626734279e-05	2.45974049684251e-05	BRCA1/SIRT1/KDM3A/DNMT1	4
GO:0055074	BP	GO:0055074	calcium ion homeostasis	18/211	460/18723	4.98292663274751e-06	4.95069874905313e-05	2.51429683720986e-05	FYN/PRKACA/BAX/CAV1/PTK2B/CXCR4/LRP1/KL/PDGFRA/ITGAV/FGF2/PDPK1/THY1/BNIP3/CALR/PRKD1/LPAR1/CD24	18
GO:0097194	BP	GO:0097194	execution phase of apoptosis	8/211	85/18723	5.21118380039748e-06	5.16463228257756e-05	2.62294663271933e-05	BAX/CASP2/CASP9/IL6/CASP6/TP53/CASP3/PAK2	8
GO:0045926	BP	GO:0045926	negative regulation of growth	13/211	249/18723	5.24075729887272e-06	5.18108530982615e-05	2.63130258335793e-05	SIRT1/HIF1A/SFRP1/PPP2R1A/CRYAB/PPP2CA/SEMA7A/RB1/TP53/CDKN2A/NOTCH1/PAK1/MAPK11	13
GO:0071466	BP	GO:0071466	cellular response to xenobiotic stimulus	11/211	177/18723	5.46611684659387e-06	5.390535971678e-05	2.73767567599386e-05	GSTP1/NFE2L2/CXCR4/PCNA/MYC/RB1/EGFR/UCHL1/TLR3/NAT1/CHEK2	11
GO:0010821	BP	GO:0010821	regulation of mitochondrion organization	10/211	144/18723	5.51535012827697e-06	5.4256917271769e-05	2.75553012631313e-05	BID/BAX/HIF1A/MMP9/BMF/KDR/BCL2L2/TP53/BCL2L11/BNIP3	10
GO:0001936	BP	GO:0001936	regulation of endothelial cell proliferation	11/211	179/18723	6.08717982431345e-06	5.97351258435084e-05	3.03375029650899e-05	SIRT6/SIRT1/HIF1A/CAV1/ITGA4/KDR/FGF2/PDPK1/STAT3/PRKD1/SP1	11
GO:0036003	BP	GO:0036003	positive regulation of transcription from RNA polymerase II promoter in response to stress	5/211	24/18723	6.18860223916697e-06	5.98919624212221e-05	3.04171550973026e-05	HIF1A/NFE2L2/TP53/NOTCH1/MUC1	5
GO:0060561	BP	GO:0060561	apoptotic process involved in morphogenesis	5/211	24/18723	6.18860223916697e-06	5.98919624212221e-05	3.04171550973026e-05	BAX/CRYAB/NOTCH1/BCL2L11/SCRIB	5
GO:2001026	BP	GO:2001026	regulation of endothelial cell chemotaxis	5/211	24/18723	6.18860223916697e-06	5.98919624212221e-05	3.04171550973026e-05	MET/KDR/FGF2/NOTCH1/PRKD1	5
GO:0000077	BP	GO:0000077	DNA damage checkpoint signaling	9/211	115/18723	6.19313482222452e-06	5.98919624212221e-05	3.04171550973026e-05	BRCA1/CASP2/CCND1/CDK2/TP53/PLK1/CDK1/CHEK2/MUC1	9
GO:0030278	BP	GO:0030278	regulation of ossification	9/211	115/18723	6.19313482222452e-06	5.98919624212221e-05	3.04171550973026e-05	LTF/MAPK1/HIF1A/SMAD7/MAPK3/SFRP1/PTK2B/KL/NOTCH1	9
GO:1901989	BP	GO:1901989	positive regulation of cell cycle phase transition	9/211	115/18723	6.19313482222452e-06	5.98919624212221e-05	3.04171550973026e-05	EZH2/CCND1/RB1/EGFR/CDC25C/CDK1/UBE2C/CHEK2/TFDP1	9
GO:0008286	BP	GO:0008286	insulin receptor signaling pathway	9/211	116/18723	6.64924197681757e-06	6.39929456756853e-05	3.24999094212491e-05	PRKCQ/SIRT1/PIK3R3/PIK3CA/KL/PAK1/FER/SIK2/RELA	9
GO:0018107	BP	GO:0018107	peptidyl-threonine phosphorylation	9/211	116/18723	6.64924197681757e-06	6.39929456756853e-05	3.24999094212491e-05	ROCK1/PRKACA/MAPK1/SMAD7/PDPK1/PLK1/MAP2K1/CDK1/PRKD1	9
GO:0032233	BP	GO:0032233	positive regulation of actin filament bundle assembly	7/211	63/18723	6.77247902561493e-06	6.48663818424605e-05	3.29434988826454e-05	NOX4/PXN/SFRP1/PAK1/RHOC/BAG4/LPAR1	7
GO:0046902	BP	GO:0046902	regulation of mitochondrial membrane permeability	7/211	63/18723	6.77247902561493e-06	6.48663818424605e-05	3.29434988826454e-05	BID/BAX/BCL2L2/TP53/BCL2L11/STAT3/BNIP3	7
GO:0051384	BP	GO:0051384	response to glucocorticoid	10/211	148/18723	7.03806770822511e-06	6.72489053269165e-05	3.41535040890199e-05	GSTP1/CCND1/PCNA/CASP9/KRAS/IL6/EGFR/BCL2L11/CLDN1/CASP3	10
GO:0030099	BP	GO:0030099	myeloid cell differentiation	16/211	381/18723	7.07360168690719e-06	6.74271244331916e-05	3.42440157032286e-05	LTF/SIRT1/RBFOX2/HIF1A/MMP9/SFRP1/PTK2B/CASP9/MYC/RIPK1/RB1/CASP3/TLR3/STAT3/ZBTB7A/ANXA2	16
GO:0098911	BP	GO:0098911	regulation of ventricular cardiac muscle cell action potential	4/211	12/18723	7.22963925668348e-06	6.87504266456996e-05	3.49160773123536e-05	DLG1/CAV1/BIN1/JUP	4
GO:0010657	BP	GO:0010657	muscle cell apoptotic process	8/211	89/18723	7.35883247420151e-06	6.98127717386243e-05	3.54556073953902e-05	SIRT1/NFE2L2/PTK2B/DNMT1/PDPK1/TP53/CDKN2A/BNIP3	8
GO:0031667	BP	GO:0031667	response to nutrient levels	18/211	474/18723	7.51773856177153e-06	7.11189287712636e-05	3.61189615323577e-05	TNC/SIRT6/GSTP1/SIRT1/MAPK1/MAPK3/SFRP1/CCND1/CBL/NFE2L2/LDHA/TP53/EGFR/INHBB/SIK2/RELA/BNIP3/PRKD1	18
GO:0046530	BP	GO:0046530	photoreceptor cell differentiation	7/211	64/18723	7.5321249049185e-06	7.11189287712636e-05	3.61189615323577e-05	PRDM1/OLFM3/NTRK2/NOTCH1/THY1/PRKCI/STAT3	7
GO:0031647	BP	GO:0031647	regulation of protein stability	14/211	298/18723	7.64214563094043e-06	7.19875699291889e-05	3.65601157666887e-05	SIRT1/MAPK1/SMAD7/CRYAB/PIN1/KRAS/TP53/BAG4/CASP3/PLK1/CALR/CHEK2/PRKD1/CTNND1	14
GO:0060740	BP	GO:0060740	prostate gland epithelium morphogenesis	5/211	25/18723	7.66510818774636e-06	7.20339814161387e-05	3.65836866322904e-05	TNC/GLI2/SFRP1/NOTCH1/AR	5
GO:0045165	BP	GO:0045165	cell fate commitment	13/211	258/18723	7.69598416418511e-06	7.2154367961867e-05	3.66448269937848e-05	PRDM1/GLI2/SFRP1/MNX1/IL6/FGF2/TP53/MCL1/NOTCH1/TCF7L2/CASP3/STAT3/AR	13
GO:0042692	BP	GO:0042692	muscle cell differentiation	16/211	384/18723	7.80474616266111e-06	7.28371251178666e-05	3.69915768658591e-05	SIRT1/EZH2/PIN1/DNMT1/KRAS/PDGFRA/BIN1/RB1/NOTCH1/PAK1/UCHL1/CASP3/CDK1/BDNF/CALR/MAPK11	16
GO:0002064	BP	GO:0002064	epithelial cell development	12/211	220/18723	7.80528030807384e-06	7.28371251178666e-05	3.69915768658591e-05	PRDM1/ROCK1/EZR/HIF1A/MET/CXCR4/PDPK1/NOTCH1/CLDN1/AR/SFN/SCRIB	12
GO:0034109	BP	GO:0034109	homotypic cell-cell adhesion	8/211	90/18723	7.99941553110675e-06	7.44747450611663e-05	3.78232700980069e-05	PIK3CB/PRKCQ/FN1/PDGFRA/IL6/TLN1/MEGF11/JUP	8
GO:0042771	BP	GO:0042771	intrinsic apoptotic signaling pathway in response to DNA damage by p53 class mediator	6/211	43/18723	8.21449645786241e-06	7.62992996574476e-05	3.87499012834783e-05	CD44/SIRT1/BRCA2/TP53/CHEK2/MUC1	6
GO:0051896	BP	GO:0051896	regulation of protein kinase B signaling	11/211	185/18723	8.33484782593839e-06	7.69460703722153e-05	3.90783748273091e-05	PIK3CB/DLG1/SIRT1/MET/PIK3CA/FGF2/EGFR/NTRK2/TCF7L2/BAG4/PTK2	11
GO:0038034	BP	GO:0038034	signal transduction in absence of ligand	7/211	65/18723	8.36119042101688e-06	7.69460703722153e-05	3.90783748273091e-05	FYN/BAX/CASP2/BCL2L2/ITGAV/MCL1/BCL2L11	7
GO:0048645	BP	GO:0048645	animal organ formation	7/211	65/18723	8.36119042101688e-06	7.69460703722153e-05	3.90783748273091e-05	GLI2/MAPK1/MAPK3/FGF2/NOTCH1/MAP2K1/AR	7
GO:0097192	BP	GO:0097192	extrinsic apoptotic signaling pathway in absence of ligand	7/211	65/18723	8.36119042101688e-06	7.69460703722153e-05	3.90783748273091e-05	FYN/BAX/CASP2/BCL2L2/ITGAV/MCL1/BCL2L11	7
GO:0048592	BP	GO:0048592	eye morphogenesis	10/211	151/18723	8.40694005171939e-06	7.70121985471725e-05	3.9111959149356e-05	PRDM1/BAX/HIF1A/OLFM3/FGF2/NTRK2/THY1/MEGF11/PRKCI/STAT3	10
GO:0071456	BP	GO:0071456	cellular response to hypoxia	10/211	151/18723	8.40694005171939e-06	7.70121985471725e-05	3.9111959149356e-05	SIRT1/HIF1A/SFRP1/NDRG1/NFE2L2/MYC/CPEB2/TP53/NOTCH1/BNIP3	10
GO:0010466	BP	GO:0010466	negative regulation of peptidase activity	13/211	262/18723	9.08000835388067e-06	8.29875363052618e-05	4.21466363914924e-05	LTF/CD44/ROCK1/BIRC5/MMP9/CRYAB/LRP1/RAF1/BIN1/SFN/RPS6KA3/PAK2/ANXA2	13
GO:0014015	BP	GO:0014015	positive regulation of gliogenesis	7/211	66/18723	9.26458113923942e-06	8.44811348632928e-05	4.29051859055861e-05	CXCR4/IL6/BIN1/EGFR/NOTCH1/PRKCI/RELA	7
GO:0042177	BP	GO:0042177	negative regulation of protein catabolic process	9/211	121/18723	9.38666019065546e-06	8.51458483109229e-05	4.32427719724715e-05	FYN/ROCK1/PIN1/SDCBP/EGFR/MAD2L1/PBK/RELA/ANXA2	9
GO:2000108	BP	GO:2000108	positive regulation of leukocyte apoptotic process	5/211	26/18723	9.40348789738747e-06	8.51458483109229e-05	4.32427719724715e-05	PIK3CB/BAX/SIRT1/TP53/CDKN2A	5
GO:0050999	BP	GO:0050999	regulation of nitric-oxide synthase activity	6/211	44/18723	9.42275036390284e-06	8.51458483109229e-05	4.32427719724715e-05	PIK3CB/HIF1A/CAV1/PTK2B/KRAS/EGFR	6
GO:0060324	BP	GO:0060324	face development	6/211	44/18723	9.42275036390284e-06	8.51458483109229e-05	4.32427719724715e-05	MMP2/MAPK1/MAPK3/RAF1/PDGFRA/MAP2K1	6
GO:0043588	BP	GO:0043588	skin development	13/211	263/18723	9.45855491259635e-06	8.527645219167e-05	4.33091013819013e-05	ROCK1/GLI2/MET/EDAR/EGFR/NOTCH1/CLDN1/CASP3/MAP2K1/RELA/JUP/SFN/ETV4	13
GO:0090287	BP	GO:0090287	regulation of cellular response to growth factor stimulus	14/211	304/18723	9.58093511247213e-06	8.61852586468777e-05	4.37706542478279e-05	PIK3CB/SIRT1/HIF1A/SMAD7/SFRP1/CAV1/PIN1/CD63/SDCBP/FGF2/PDPK1/TP53/NOTCH1/ZBTB7A	14
GO:0008360	BP	GO:0008360	regulation of cell shape	10/211	154/18723	1.00000202842142e-05	8.97529910452842e-05	4.55825880252649e-05	FYN/DLG1/EZR/FN1/PTK2B/KDR/RHOC/FBLIM1/PTK2/LPAR1	10
GO:0010517	BP	GO:0010517	regulation of phospholipase activity	7/211	67/18723	1.02474452554262e-05	9.1562184228573e-05	4.65014176550247e-05	LRP1/PDGFRA/FGF2/PDPK1/EGFR/HRAS/LPAR1	7
GO:0050435	BP	GO:0050435	amyloid-beta metabolic process	7/211	67/18723	1.02474452554262e-05	9.1562184228573e-05	4.65014176550247e-05	ROCK1/PIN1/BIN1/NTRK2/CASP3/RELA/SP1	7
GO:0033145	BP	GO:0033145	positive regulation of intracellular steroid hormone receptor signaling pathway	4/211	13/18723	1.03506726802212e-05	9.20725761354198e-05	4.67606288941185e-05	LMO3/SKP2/PAK1/AR	4
GO:0061418	BP	GO:0061418	regulation of transcription from RNA polymerase II promoter in response to hypoxia	4/211	13/18723	1.03506726802212e-05	9.20725761354198e-05	4.67606288941185e-05	HIF1A/NFE2L2/TP53/NOTCH1	4
GO:0072503	BP	GO:0072503	cellular divalent inorganic cation homeostasis	18/211	486/18723	1.05565871356106e-05	9.3695575599175e-05	4.75848968662495e-05	FYN/PRKACA/BAX/CAV1/PTK2B/CXCR4/LRP1/PDGFRA/ITGAV/FGF2/PDPK1/SLC39A6/THY1/BNIP3/CALR/PRKD1/LPAR1/CD24	18
GO:0031570	BP	GO:0031570	DNA integrity checkpoint signaling	9/211	123/18723	1.07243612943844e-05	9.48049958129046e-05	4.81483348526651e-05	BRCA1/CASP2/CCND1/CDK2/TP53/PLK1/CDK1/CHEK2/MUC1	9
GO:0009755	BP	GO:0009755	hormone-mediated signaling pathway	11/211	190/18723	1.07290581140293e-05	9.48049958129046e-05	4.81483348526651e-05	BRCA1/LMO3/SIRT1/RBFOX2/SFRP1/KDM3A/SKP2/PAK1/AR/ZBTB7A/CALR	11
GO:0060512	BP	GO:0060512	prostate gland morphogenesis	5/211	27/18723	1.1435301118481e-05	0.000100822500369124	5.12044272227556e-05	TNC/GLI2/SFRP1/NOTCH1/AR	5
GO:0051480	BP	GO:0051480	regulation of cytosolic calcium ion concentration	15/211	353/18723	1.19864873681954e-05	0.000105449406494653	5.35542804509914e-05	FYN/PRKACA/BAX/CAV1/PTK2B/CXCR4/LRP1/PDGFRA/ITGAV/FGF2/PDPK1/THY1/PRKD1/LPAR1/CD24	15
GO:0018210	BP	GO:0018210	peptidyl-threonine modification	9/211	125/18723	1.22215760890506e-05	0.000107281263515754	5.44846202975143e-05	ROCK1/PRKACA/MAPK1/SMAD7/PDPK1/PLK1/MAP2K1/CDK1/PRKD1	9
GO:0060193	BP	GO:0060193	positive regulation of lipase activity	7/211	69/18723	1.24734377769305e-05	0.000109251996668992	5.54854907574907e-05	PDGFRA/FGF2/PDPK1/EGFR/RHOC/HRAS/LPAR1	7
GO:0055017	BP	GO:0055017	cardiac muscle tissue growth	8/211	96/18723	1.29166173600796e-05	0.000112639671913008	5.72059794366199e-05	SIRT6/MAPK1/PIN1/FGF2/NOTCH1/PAK1/CDK1/MAPK11	8
GO:1904035	BP	GO:1904035	regulation of epithelial cell apoptotic process	8/211	96/18723	1.29166173600796e-05	0.000112639671913008	5.72059794366199e-05	ITGA4/NFE2L2/KDR/IL6/PDPK1/TCF7L2/PRKCI/ANGPTL4	8
GO:0006874	BP	GO:0006874	cellular calcium ion homeostasis	17/211	448/18723	1.37097540477992e-05	0.000119295768337494	6.05863915837841e-05	FYN/PRKACA/BAX/CAV1/PTK2B/CXCR4/LRP1/PDGFRA/ITGAV/FGF2/PDPK1/THY1/BNIP3/CALR/PRKD1/LPAR1/CD24	17
GO:0001754	BP	GO:0001754	eye photoreceptor cell differentiation	6/211	47/18723	1.39355627154305e-05	0.000120473241310453	6.11843913252096e-05	PRDM1/OLFM3/NTRK2/THY1/PRKCI/STAT3	6
GO:0101023	BP	GO:0101023	vascular endothelial cell proliferation	6/211	47/18723	1.39355627154305e-05	0.000120473241310453	6.11843913252096e-05	SIRT6/ITGA4/FGF2/PDPK1/STAT3/SP1	6
GO:1905562	BP	GO:1905562	regulation of vascular endothelial cell proliferation	6/211	47/18723	1.39355627154305e-05	0.000120473241310453	6.11843913252096e-05	SIRT6/ITGA4/FGF2/PDPK1/STAT3/SP1	6
GO:0070141	BP	GO:0070141	response to UV-A	4/211	14/18723	1.43631272962786e-05	0.000123901361601159	6.29254207114444e-05	MMP2/MMP9/CCND1/EGFR	4
GO:0048588	BP	GO:0048588	developmental cell growth	12/211	234/18723	1.45292338560581e-05	0.0001250641379765	6.35159565349908e-05	SIRT6/SMAD7/ITGA4/FN1/CXCR4/LRP1/PIN1/SEMA7A/CRABP2/PAK1/TIAM1/BDNF	12
GO:0007179	BP	GO:0007179	transforming growth factor beta receptor signaling pathway	11/211	198/18723	1.58067291855224e-05	0.00013576790616554	6.89520478562571e-05	PXN/SIRT1/SMAD7/CAV1/PIN1/SDCBP/PDPK1/TP53/STAT3/PTK2/ZBTB7A	11
GO:0055021	BP	GO:0055021	regulation of cardiac muscle tissue growth	7/211	72/18723	1.65518362058232e-05	0.000141702343411167	7.19659530752231e-05	MAPK1/PIN1/FGF2/NOTCH1/PAK1/CDK1/MAPK11	7
GO:0042098	BP	GO:0042098	T cell proliferation	11/211	199/18723	1.6568601495497e-05	0.000141702343411167	7.19659530752231e-05	FYN/PRKCQ/DLG1/BAX/IL6/TP53/ERBB2/CASP3/CD151/SCRIB/CD24	11
GO:2000058	BP	GO:2000058	regulation of ubiquitin-dependent protein catabolic process	10/211	164/18723	1.73362598141546e-05	0.000147950901063533	7.51393897028249e-05	SIRT6/SMAD7/CAV1/NFE2L2/PTK2B/CDK2/SDCBP/PLK1/PBK/PTK2	10
GO:0030857	BP	GO:0030857	negative regulation of epithelial cell differentiation	6/211	49/18723	1.78117079564629e-05	0.000151040258127628	7.67083724038531e-05	MMP9/CAV1/EZH2/CCND1/NOTCH1/ZEB1	6
GO:0038084	BP	GO:0038084	vascular endothelial growth factor signaling pathway	6/211	49/18723	1.78117079564629e-05	0.000151040258127628	7.67083724038531e-05	PIK3CB/PIK3CA/KDR/PDGFRA/CD63/PRKD1	6
GO:0060964	BP	GO:0060964	regulation of gene silencing by miRNA	6/211	49/18723	1.78117079564629e-05	0.000151040258127628	7.67083724038531e-05	IL6/RIPK1/TP53/EGFR/STAT3/MAP2K1	6
GO:2001028	BP	GO:2001028	positive regulation of endothelial cell chemotaxis	4/211	15/18723	1.94133855302259e-05	0.00016427343603331	8.34290676109396e-05	MET/KDR/FGF2/PRKD1	4
GO:0048147	BP	GO:0048147	negative regulation of fibroblast proliferation	5/211	30/18723	1.9638306123322e-05	0.000165825358681919	8.42172380096616e-05	GSTP1/BAX/SFRP1/MYC/TP53	5
GO:1903201	BP	GO:1903201	regulation of oxidative stress-induced cell death	7/211	74/18723	1.98390697743277e-05	0.000167167182866382	8.48987063182979e-05	FYN/SIRT1/HIF1A/MET/NFE2L2/RIPK1/MCL1	7
GO:0070231	BP	GO:0070231	T cell apoptotic process	6/211	50/18723	2.00518603306071e-05	0.000168604484548305	8.5628664503224e-05	PRKCQ/BAX/HIF1A/RIPK1/TP53/BCL2L11	6
GO:0010522	BP	GO:0010522	regulation of calcium ion transport into cytosol	8/211	102/18723	2.01640369288554e-05	0.00016919151994506	8.59268004464936e-05	FYN/PRKACA/BAX/CAV1/PTK2B/PDPK1/THY1/PRKD1	8
GO:1903320	BP	GO:1903320	regulation of protein modification by small protein conjugation or removal	12/211	242/18723	2.03002088305367e-05	0.000169977010627177	8.63257252928261e-05	FYN/BRCA1/HIF1A/SMAD7/CAV1/PIN1/SKP2/MAD2L1/PLK1/RELA/UBE2C/MTA1	12
GO:0001654	BP	GO:0001654	eye development	15/211	371/18723	2.14741417084879e-05	0.000179430380719039	9.11267806039554e-05	PRDM1/DLG1/BAX/HIF1A/CASP2/CRYAB/OLFM3/PDGFRA/FGF2/NTRK2/MERTK/THY1/MEGF11/PRKCI/STAT3	15
GO:0014013	BP	GO:0014013	regulation of gliogenesis	8/211	103/18723	2.16529442880322e-05	0.000180546679512319	9.16937119943701e-05	EZH2/CXCR4/IL6/BIN1/EGFR/NOTCH1/PRKCI/RELA	8
GO:0006898	BP	GO:0006898	receptor-mediated endocytosis	12/211	244/18723	2.20225589690283e-05	0.000183246042754789	9.30646296783279e-05	PIK3CB/EZR/CAV1/CBL/ITGA4/LRP1/CD63/SDCBP/ITGAV/SCRIB/ANXA2/PIP5K1C	12
GO:0002687	BP	GO:0002687	positive regulation of leukocyte migration	9/211	135/18723	2.26751089226868e-05	0.000188283544775907	9.5623011038445e-05	DAPK2/MAPK1/MAPK3/ITGA4/PTK2B/IL6/THY1/PTK2/CALR	9
GO:0048661	BP	GO:0048661	positive regulation of smooth muscle cell proliferation	8/211	104/18723	2.32330017441155e-05	0.000192117202828151	9.75699996968737e-05	MMP2/MMP9/DNMT1/IL6/FGF2/SKP2/EGFR/PAK1	8
GO:0060419	BP	GO:0060419	heart growth	8/211	104/18723	2.32330017441155e-05	0.000192117202828151	9.75699996968737e-05	SIRT6/MAPK1/PIN1/FGF2/NOTCH1/PAK1/CDK1/MAPK11	8
GO:2000379	BP	GO:2000379	positive regulation of reactive oxygen species metabolic process	7/211	76/18723	2.36471900069351e-05	0.000195138175387807	9.9104252160426e-05	GSTP1/NOX4/NFE2L2/PTK2B/RIPK1/TP53/EGFR	7
GO:0150063	BP	GO:0150063	visual system development	15/211	375/18723	2.43202341532257e-05	0.000200278381872131	0.000101714793734706	PRDM1/DLG1/BAX/HIF1A/CASP2/CRYAB/OLFM3/PDGFRA/FGF2/NTRK2/MERTK/THY1/MEGF11/PRKCI/STAT3	15
GO:0010718	BP	GO:0010718	positive regulation of epithelial to mesenchymal transition	6/211	52/18723	2.52129393383005e-05	0.000206353442043386	0.000104800116706008	EZH2/IL6/SDCBP/NOTCH1/TCF7L2/TIAM1	6
GO:0035196	BP	GO:0035196	production of miRNAs involved in gene silencing by miRNA	6/211	52/18723	2.52129393383005e-05	0.000206353442043386	0.000104800116706008	IL6/RIPK1/TP53/EGFR/STAT3/MAP2K1	6
GO:0060147	BP	GO:0060147	regulation of posttranscriptional gene silencing	6/211	52/18723	2.52129393383005e-05	0.000206353442043386	0.000104800116706008	IL6/RIPK1/TP53/EGFR/STAT3/MAP2K1	6
GO:0000086	BP	GO:0000086	G2/M transition of mitotic cell cycle	9/211	137/18723	2.54907451944505e-05	0.000207775584299256	0.000105522375917736	BRCA1/CCND1/CENPF/CDK2/SKP2/CDC25C/PLK1/CDK1/CHEK2	9
GO:0045471	BP	GO:0045471	response to ethanol	9/211	137/18723	2.54907451944505e-05	0.000207775584299256	0.000105522375917736	FYN/TNC/GSTP1/CCND1/CBL/PTK2B/CLDN1/STAT3/CDK1	9
GO:0006978	BP	GO:0006978	DNA damage response, signal transduction by p53 class mediator resulting in transcription of p21 class mediator	4/211	16/18723	2.56563582949695e-05	0.000208275396402659	0.00010577621402312	BRCA2/TP53/CHEK2/MUC1	4
GO:0070242	BP	GO:0070242	thymocyte apoptotic process	4/211	16/18723	2.56563582949695e-05	0.000208275396402659	0.00010577621402312	BAX/HIF1A/TP53/BCL2L11	4
GO:0034504	BP	GO:0034504	protein localization to nucleus	13/211	290/18723	2.65762840930825e-05	0.000215305636242944	0.000109346641288289	FYN/MAVS/MAPK1/PIN1/TP53/NOTCH1/PLK1/STAT3/CDK1/JUP/ZBTB7A/CALR/PRKD1	13
GO:0046620	BP	GO:0046620	regulation of organ growth	8/211	106/18723	2.6684337226813e-05	0.000215307561381598	0.000109347619002804	MAPK1/PIN1/FGF2/NOTCH1/PAK1/BCL2L11/CDK1/MAPK11	8
GO:0046822	BP	GO:0046822	regulation of nucleocytoplasmic transport	8/211	106/18723	2.6684337226813e-05	0.000215307561381598	0.000109347619002804	PRKACA/MAVS/MAPK1/TCF7L2/CDK1/JUP/SFN/PRKD1	8
GO:0035767	BP	GO:0035767	endothelial cell chemotaxis	5/211	32/18723	2.72472115267176e-05	0.000219405973463126	0.000111429067512701	MET/KDR/FGF2/NOTCH1/PRKD1	5
GO:0002429	BP	GO:0002429	immune response-activating cell surface receptor signaling pathway	13/211	291/18723	2.75466062030081e-05	0.000220925994326936	0.000112201036045649	FYN/PAK3/BAX/EZR/MAPK1/CSK/PIK3CA/PAK1/THY1/PTK2/RELA/HRAS/PAK2	13
GO:0002757	BP	GO:0002757	immune response-activating signal transduction	13/211	291/18723	2.75466062030081e-05	0.000220925994326936	0.000112201036045649	FYN/PAK3/BAX/EZR/MAPK1/CSK/PIK3CA/PAK1/THY1/PTK2/RELA/HRAS/PAK2	13
GO:0090559	BP	GO:0090559	regulation of membrane permeability	7/211	78/18723	2.8038319194108e-05	0.000224418931585706	0.000113974983835136	BID/BAX/BCL2L2/TP53/BCL2L11/STAT3/BNIP3	7
GO:0060966	BP	GO:0060966	regulation of gene silencing by RNA	6/211	53/18723	2.81666599387834e-05	0.000224995279591001	0.000114267692004285	IL6/RIPK1/TP53/EGFR/STAT3/MAP2K1	6
GO:0048880	BP	GO:0048880	sensory system development	15/211	381/18723	2.92151760584449e-05	0.000232905016322214	0.00011828478677303	PRDM1/DLG1/BAX/HIF1A/CASP2/CRYAB/OLFM3/PDGFRA/FGF2/NTRK2/MERTK/THY1/MEGF11/PRKCI/STAT3	15
GO:0010951	BP	GO:0010951	negative regulation of endopeptidase activity	12/211	252/18723	3.02507020996489e-05	0.000240679888816729	0.000122233388437877	LTF/CD44/ROCK1/BIRC5/MMP9/CRYAB/RAF1/BIN1/SFN/RPS6KA3/PAK2/ANXA2	12
GO:0060420	BP	GO:0060420	regulation of heart growth	7/211	79/18723	3.04732737698157e-05	0.0002419686986812	0.000122887932519483	MAPK1/PIN1/FGF2/NOTCH1/PAK1/CDK1/MAPK11	7
GO:0031050	BP	GO:0031050	dsRNA processing	6/211	54/18723	3.13922490044183e-05	0.000248218089419655	0.00012606179224407	IL6/RIPK1/TP53/EGFR/STAT3/MAP2K1	6
GO:0070918	BP	GO:0070918	production of small RNA involved in gene silencing by RNA	6/211	54/18723	3.13922490044183e-05	0.000248218089419655	0.00012606179224407	IL6/RIPK1/TP53/EGFR/STAT3/MAP2K1	6
GO:0097305	BP	GO:0097305	response to alcohol	12/211	253/18723	3.14467584492603e-05	0.000248218089419655	0.00012606179224407	FYN/BRCA1/TNC/GSTP1/SFRP1/CCND1/CBL/PTK2B/CLDN1/STAT3/CDK1/JUP	12
GO:0010165	BP	GO:0010165	response to X-ray	5/211	33/18723	3.18200689444992e-05	0.000250175896386476	0.000127056097919706	SFRP1/CCND1/BRCA2/TP53/CASP3	5
GO:0043552	BP	GO:0043552	positive regulation of phosphatidylinositol 3-kinase activity	5/211	33/18723	3.18200689444992e-05	0.000250175896386476	0.000127056097919706	PTK2B/PDGFRA/FGF2/PTK2/PRKD1	5
GO:0007422	BP	GO:0007422	peripheral nervous system development	7/211	80/18723	3.30795288415623e-05	0.000259058114104313	0.000131567083751683	NDRG1/ERBB2/NTRK2/CLDN1/CDK1/RELA/BDNF	7
GO:0071229	BP	GO:0071229	cellular response to acid chemical	7/211	80/18723	3.30795288415623e-05	0.000259058114104313	0.000131567083751683	FYN/MMP2/PIK3CA/BCL2L2/DNMT1/PDGFRA/NTRK2	7
GO:0036092	BP	GO:0036092	phosphatidylinositol-3-phosphate biosynthetic process	4/211	17/18723	3.32549945042211e-05	0.000259414937597381	0.000131748302651386	PIK3CB/PIK3R3/PIK3CA/PIK3C2B	4
GO:0042772	BP	GO:0042772	DNA damage response, signal transduction resulting in transcription	4/211	17/18723	3.32549945042211e-05	0.000259414937597381	0.000131748302651386	BRCA2/TP53/CHEK2/MUC1	4
GO:0031669	BP	GO:0031669	cellular response to nutrient levels	11/211	215/18723	3.38824987305218e-05	0.000263794736705076	0.000133972658364041	TNC/SIRT1/MAPK1/MAPK3/SFRP1/CBL/NFE2L2/TP53/INHBB/SIK2/PRKD1	11
GO:0014812	BP	GO:0014812	muscle cell migration	8/211	110/18723	3.48850051493671e-05	0.000271071421335744	0.000137668246821279	ROCK1/GSTP1/NOX4/NFE2L2/PLAU/LRP1/PAK1/S100A11	8
GO:0035265	BP	GO:0035265	organ growth	10/211	178/18723	3.50929660000202e-05	0.000272157876124429	0.000138220021424709	SIRT6/MAPK1/PIN1/FGF2/NOTCH1/PAK1/BCL2L11/AR/CDK1/MAPK11	10
GO:0048511	BP	GO:0048511	rhythmic process	13/211	298/18723	3.52506928974377e-05	0.000272588499984483	0.000138438721100097	SIRT1/CASP2/EZH2/MAPK10/PCNA/PDGFRA/TP53/EGFR/NTRK2/CASP3/CDK1/MTA1/SP1	13
GO:0090092	BP	GO:0090092	regulation of transmembrane receptor protein serine/threonine kinase signaling pathway	12/211	256/18723	3.52849911096589e-05	0.000272588499984483	0.000138438721100097	SIRT1/SMAD7/SFRP1/CAV1/LRP1/PIN1/SDCBP/PDPK1/TP53/NOTCH1/INHBB/ZBTB7A	12
GO:0030512	BP	GO:0030512	negative regulation of transforming growth factor beta receptor signaling pathway	7/211	81/18723	3.58662707542826e-05	0.000276011339870144	0.000140177068742526	SIRT1/SMAD7/CAV1/PIN1/PDPK1/TP53/ZBTB7A	7
GO:0071260	BP	GO:0071260	cellular response to mechanical stimulus	7/211	81/18723	3.58662707542826e-05	0.000276011339870144	0.000140177068742526	MAP3K1/MAPK3/CASP2/TNFRSF10B/EGFR/TLR3/BNIP3	7
GO:0010950	BP	GO:0010950	positive regulation of endopeptidase activity	10/211	179/18723	3.68092847086419e-05	0.000282723621396761	0.000143586015452536	FYN/BID/BAX/SIRT1/CASP2/CASP9/MYC/BCL2L11/STAT3/CYCS	10
GO:0051656	BP	GO:0051656	establishment of organelle localization	15/211	390/18723	3.81895309932036e-05	0.000292761970800106	0.000148684162488945	DLG1/EZR/HIF1A/CBL/ITGA4/CENPF/KIF18A/PDPK1/FER/UCHL1/MAD2L1/YWHAZ/PLK1/SCRIB/MYO5A	15
GO:0048660	BP	GO:0048660	regulation of smooth muscle cell proliferation	10/211	180/18723	3.8596879141892e-05	0.000295317883702523	0.000149982226469905	GSTP1/MMP2/MMP9/DNMT1/IL6/FGF2/SKP2/EGFR/TCF7L2/PAK1	10
GO:0010518	BP	GO:0010518	positive regulation of phospholipase activity	6/211	56/18723	3.87327451228233e-05	0.000295790791626302	0.000150222400828581	PDGFRA/FGF2/PDPK1/EGFR/HRAS/LPAR1	6
GO:0008625	BP	GO:0008625	extrinsic apoptotic signaling pathway via death domain receptors	7/211	82/18723	3.88430169820308e-05	0.000296066812645479	0.000150362582813124	BRCA1/BID/BAX/SFRP1/TNFRSF10B/RAF1/ITPRIP	7
GO:0030198	BP	GO:0030198	extracellular matrix organization	13/211	301/18723	3.90900395425336e-05	0.00029738212939596	0.000151030588869097	MMP2/CCDC80/MMP9/CAV1/PRDX4/LRP1/PDGFRA/COL4A2/IL6/RB1/NOTCH1/ANXA2/LAMB3	13
GO:0043062	BP	GO:0043062	extracellular structure organization	13/211	302/18723	4.04484682077183e-05	0.000306622189596315	0.000155723311111957	MMP2/CCDC80/MMP9/CAV1/PRDX4/LRP1/PDGFRA/COL4A2/IL6/RB1/NOTCH1/ANXA2/LAMB3	13
GO:0097696	BP	GO:0097696	receptor signaling pathway via STAT	10/211	181/18723	4.04581607203952e-05	0.000306622189596315	0.000155723311111957	FYN/PPP2R1A/CAV1/PPP2CA/PTK2B/IL6/NOTCH1/FER/MGAT5/STAT3	10
GO:0048678	BP	GO:0048678	response to axon injury	7/211	83/18723	4.20196212954438e-05	0.000317852968662884	0.00016142705390016	TNC/BAX/LRP1/FGF2/MAP2K1/CDK1/BNIP3	7
GO:0002223	BP	GO:0002223	stimulatory C-type lectin receptor signaling pathway	4/211	18/18723	4.23798051493696e-05	0.000318167183771771	0.000161586633404898	FYN/PAK3/PAK1/PAK2	4
GO:1990840	BP	GO:1990840	response to lectin	4/211	18/18723	4.23798051493696e-05	0.000318167183771771	0.000161586633404898	FYN/PAK3/PAK1/PAK2	4
GO:1990858	BP	GO:1990858	cellular response to lectin	4/211	18/18723	4.23798051493696e-05	0.000318167183771771	0.000161586633404898	FYN/PAK3/PAK1/PAK2	4
GO:2000641	BP	GO:2000641	regulation of early endosome to late endosome transport	4/211	18/18723	4.23798051493696e-05	0.000318167183771771	0.000161586633404898	EZR/MAPK1/MAPK3/MAP2K1	4
GO:0042462	BP	GO:0042462	eye photoreceptor cell development	5/211	35/18723	4.27344320789346e-05	0.000319627943301994	0.000162328505058362	PRDM1/OLFM3/NTRK2/THY1/PRKCI	5
GO:1905898	BP	GO:1905898	positive regulation of response to endoplasmic reticulum stress	5/211	35/18723	4.27344320789346e-05	0.000319627943301994	0.000162328505058362	BAX/SIRT1/CAV1/NFE2L2/BCL2L11	5
GO:0043087	BP	GO:0043087	regulation of GTPase activity	14/211	348/18723	4.28295633675637e-05	0.000319740702972055	0.000162385771980906	ARHGEF7/SFRP1/MET/EZH2/PTK2B/PIN1/CPEB2/ERBB2/NTRK2/THY1/TIAM1/PTK2/HRAS/SCRIB	14
GO:0045229	BP	GO:0045229	external encapsulating structure organization	13/211	304/18723	4.32893819515624e-05	0.000322570506556978	0.00016382293601858	MMP2/CCDC80/MMP9/CAV1/PRDX4/LRP1/PDGFRA/COL4A2/IL6/RB1/NOTCH1/ANXA2/LAMB3	13
GO:1903050	BP	GO:1903050	regulation of proteolysis involved in cellular protein catabolic process	11/211	221/18723	4.35610226026486e-05	0.000323990175558619	0.000164543939145945	PRKACA/SIRT6/SMAD7/CAV1/NFE2L2/PTK2B/CDK2/SDCBP/PLK1/PBK/PTK2	11
GO:0048659	BP	GO:0048659	smooth muscle cell proliferation	10/211	184/18723	4.65091715915563e-05	0.000345274407688988	0.000175353499622244	GSTP1/MMP2/MMP9/DNMT1/IL6/FGF2/SKP2/EGFR/TCF7L2/PAK1	10
GO:0044839	BP	GO:0044839	cell cycle G2/M phase transition	9/211	148/18723	4.68642686018942e-05	0.000346622016288825	0.000176037905644932	BRCA1/CCND1/CENPF/CDK2/SKP2/CDC25C/PLK1/CDK1/CHEK2	9
GO:2001056	BP	GO:2001056	positive regulation of cysteine-type endopeptidase activity	9/211	148/18723	4.68642686018942e-05	0.000346622016288825	0.000176037905644932	FYN/BID/BAX/SIRT1/CASP2/CASP9/MYC/BCL2L11/CYCS	9
GO:0001954	BP	GO:0001954	positive regulation of cell-matrix adhesion	6/211	58/18723	4.73894463338779e-05	0.000349858500291143	0.000177681609272074	ROCK1/SFRP1/PTK2B/KDR/THY1/JUP	6
GO:0007369	BP	GO:0007369	gastrulation	10/211	185/18723	4.86905615210203e-05	0.000358800927518367	0.000182223173530794	PRKACA/MMP2/MMP9/SFRP1/ITGA4/FN1/COL4A2/ITGAV/TP53/LAMB3	10
GO:0006909	BP	GO:0006909	phagocytosis	13/211	308/18723	4.9497295161339e-05	0.000364074027392979	0.000184901207280993	FYN/CSK/CEACAM4/MET/PIK3CA/LRP1/ITGAV/PAK1/MERTK/PTK2/CALR/PIP5K1C/SIRPA	13
GO:0034284	BP	GO:0034284	response to monosaccharide	11/211	225/18723	5.12611083421699e-05	0.00037635453440924	0.000191138072320746	PRKACA/GSTP1/HIF1A/PTK2B/PIK3CA/LRP1/RAF1/LDHA/TCF7L2/TIAM1/CASP3	11
GO:0032768	BP	GO:0032768	regulation of monooxygenase activity	6/211	59/18723	5.22631821661393e-05	0.000380217030184992	0.000193099706709137	PIK3CB/HIF1A/CAV1/PTK2B/KRAS/EGFR	6
GO:0043407	BP	GO:0043407	negative regulation of MAP kinase activity	6/211	59/18723	5.22631821661393e-05	0.000380217030184992	0.000193099706709137	PIK3CB/GSTP1/SFRP1/CAV1/STK38/UCHL1	6
GO:0043551	BP	GO:0043551	regulation of phosphatidylinositol 3-kinase activity	6/211	59/18723	5.22631821661393e-05	0.000380217030184992	0.000193099706709137	PIK3R3/PTK2B/PDGFRA/FGF2/PTK2/PRKD1	6
GO:0050732	BP	GO:0050732	negative regulation of peptidyl-tyrosine phosphorylation	6/211	59/18723	5.22631821661393e-05	0.000380217030184992	0.000193099706709137	SFRP1/PPP2R1A/CAV1/CBL/PPP2CA/THY1	6
GO:2000351	BP	GO:2000351	regulation of endothelial cell apoptotic process	6/211	59/18723	5.22631821661393e-05	0.000380217030184992	0.000193099706709137	ITGA4/NFE2L2/KDR/PDPK1/PRKCI/ANGPTL4	6
GO:0006977	BP	GO:0006977	DNA damage response, signal transduction by p53 class mediator resulting in cell cycle arrest	4/211	19/18723	5.32084016089658e-05	0.000386389738229472	0.000196234621819095	CASP2/TP53/CHEK2/MUC1	4
GO:0071241	BP	GO:0071241	cellular response to inorganic substance	11/211	226/18723	5.33595039017512e-05	0.000386783772384018	0.000196434738788183	MAPK1/MMP9/MAPK3/NFE2L2/CDK2/ADCY10/EGFR/BRAF/CLDN1/BNIP3/CALR	11
GO:0060537	BP	GO:0060537	muscle tissue development	15/211	403/18723	5.54218757721586e-05	0.000401005383757249	0.00020365742679815	DLG1/SIRT6/MAPK1/SMAD7/CAV1/CENPF/PIN1/PDGFRA/FGF2/RB1/NOTCH1/PAK1/CDK1/CALR/MAPK11	15
GO:0030308	BP	GO:0030308	negative regulation of cell growth	10/211	188/18723	5.57661017359458e-05	0.000402766383966307	0.000204551780803593	SIRT1/SFRP1/PPP2R1A/CRYAB/PPP2CA/SEMA7A/RB1/TP53/CDKN2A/PAK1	10
GO:0090218	BP	GO:0090218	positive regulation of lipid kinase activity	5/211	37/18723	5.63408481055061e-05	0.000406182937424894	0.000206286935776763	PTK2B/PDGFRA/FGF2/PTK2/PRKD1	5
GO:0001776	BP	GO:0001776	leukocyte homeostasis	7/211	87/18723	5.69337446405817e-05	0.000408980892256265	0.000207707924881486	PIK3CB/BAX/HIF1A/IL6/BCL2L11/MERTK/CASP3	7
GO:1900182	BP	GO:1900182	positive regulation of protein localization to nucleus	7/211	87/18723	5.69337446405817e-05	0.000408980892256265	0.000207707924881486	FYN/MAVS/MAPK1/PLK1/CDK1/JUP/PRKD1	7
GO:0030071	BP	GO:0030071	regulation of mitotic metaphase/anaphase transition	6/211	60/18723	5.7529701484311e-05	0.000412519977968291	0.000209505309950425	CENPF/RB1/MAD2L1/PLK1/BUB1/UBE2C	6
GO:0045446	BP	GO:0045446	endothelial cell differentiation	8/211	118/18723	5.7681829932427e-05	0.00041286958557368	0.00020968286413844	ROCK1/EZR/MET/CXCR4/KDR/NOTCH1/ZEB1/CLDN1	8
GO:0045787	BP	GO:0045787	positive regulation of cell cycle	13/211	313/18723	5.83369406614972e-05	0.00041681170125585	0.00021168493485492	EZH2/CCND1/BRCA2/RB1/EGFR/BCL2L11/CDC25C/MAD2L1/CDK1/UBE2C/CALR/CHEK2/TFDP1	13
GO:0045444	BP	GO:0045444	fat cell differentiation	11/211	229/18723	6.01036212254544e-05	0.000428667612811544	0.000217706161844832	LMO3/SIRT1/SFRP1/CCND1/PDGFRA/IL6/TCF7L2/INHBB/BNIP3/ZBTB7A/LAMB3	11
GO:0031398	BP	GO:0031398	positive regulation of protein ubiquitination	8/211	119/18723	6.12485040068492e-05	0.000436054411770688	0.00022145767374275	BRCA1/SMAD7/CAV1/PIN1/SKP2/PLK1/UBE2C/MTA1	8
GO:0030865	BP	GO:0030865	cortical cytoskeleton organization	6/211	61/18723	6.32118872524462e-05	0.000448433885766021	0.000227744800851573	ROCK1/DLG1/EZR/TLN1/RHOC/CALR	6
GO:0034113	BP	GO:0034113	heterotypic cell-cell adhesion	6/211	61/18723	6.32118872524462e-05	0.000448433885766021	0.000227744800851573	CD44/ITGA4/ITGAV/THY1/JUP/SIRPA	6
GO:0030279	BP	GO:0030279	negative regulation of ossification	5/211	38/18723	6.42866663007748e-05	0.000452841173201577	0.000229983116980587	HIF1A/SMAD7/SFRP1/PTK2B/NOTCH1	5
GO:0033144	BP	GO:0033144	negative regulation of intracellular steroid hormone receptor signaling pathway	5/211	38/18723	6.42866663007748e-05	0.000452841173201577	0.000229983116980587	BRCA1/SIRT1/SFRP1/ZBTB7A/CALR	5
GO:0071392	BP	GO:0071392	cellular response to estradiol stimulus	5/211	38/18723	6.42866663007748e-05	0.000452841173201577	0.000229983116980587	SFRP1/KIF18A/BCL2L2/EGFR/BCL2L11	5
GO:0072538	BP	GO:0072538	T-helper 17 type immune response	5/211	38/18723	6.42866663007748e-05	0.000452841173201577	0.000229983116980587	PRKCQ/SMAD7/IL6/NOTCH1/STAT3	5
GO:0051897	BP	GO:0051897	positive regulation of protein kinase B signaling	8/211	120/18723	6.49967445866253e-05	0.000457036968096799	0.000232114023014135	PIK3CB/MET/PIK3CA/FGF2/EGFR/TCF7L2/BAG4/PTK2	8
GO:0014910	BP	GO:0014910	regulation of smooth muscle cell migration	7/211	89/18723	6.58716985642605e-05	0.000460755803967875	0.000234002697268559	GSTP1/NOX4/NFE2L2/PLAU/LRP1/PAK1/S100A11	7
GO:0046330	BP	GO:0046330	positive regulation of JNK cascade	7/211	89/18723	6.58716985642605e-05	0.000460755803967875	0.000234002697268559	PTK2B/EDA2R/EDAR/RIPK1/SDCBP/TLR3/HRAS	7
GO:1900407	BP	GO:1900407	regulation of cellular response to oxidative stress	7/211	89/18723	6.58716985642605e-05	0.000460755803967875	0.000234002697268559	FYN/SIRT1/HIF1A/MET/NFE2L2/RIPK1/MCL1	7
GO:1903364	BP	GO:1903364	positive regulation of cellular protein catabolic process	9/211	155/18723	6.71459317968453e-05	0.000468847642651399	0.000238112275621128	SIRT6/EZR/SMAD7/CAV1/NFE2L2/PTK2B/LRP1/PLK1/PTK2	9
GO:0002237	BP	GO:0002237	response to molecule of bacterial origin	14/211	363/18723	6.74422898337032e-05	0.000470095123203858	0.000238745829906395	LTF/GSTP1/MAPK1/MAPK3/CASP9/IL6/NOTCH1/FER/CLDN1/CASP3/RELA/RPS6KA3/SIRPA/CD24	14
GO:0001704	BP	GO:0001704	formation of primary germ layer	8/211	121/18723	6.89337417120038e-05	0.000477444273611558	0.000242478221345037	PRKACA/MMP2/MMP9/ITGA4/FN1/COL4A2/ITGAV/LAMB3	8
GO:0045931	BP	GO:0045931	positive regulation of mitotic cell cycle	8/211	121/18723	6.89337417120038e-05	0.000477444273611558	0.000242478221345037	CCND1/BRCA2/RB1/EGFR/CDC25C/CDK1/UBE2C/TFDP1	8
GO:0007091	BP	GO:0007091	metaphase/anaphase transition of mitotic cell cycle	6/211	62/18723	6.9333419803381e-05	0.000477444273611558	0.000242478221345037	CENPF/RB1/MAD2L1/PLK1/BUB1/UBE2C	6
GO:0032757	BP	GO:0032757	positive regulation of interleukin-8 production	6/211	62/18723	6.9333419803381e-05	0.000477444273611558	0.000242478221345037	MAVS/IL6/RIPK1/TLR3/STAT3/RELA	6
GO:0070265	BP	GO:0070265	necrotic cell death	6/211	62/18723	6.9333419803381e-05	0.000477444273611558	0.000242478221345037	BAX/CAV1/RIPK1/TP53/TLR3/BNIP3	6
GO:0099072	BP	GO:0099072	regulation of postsynaptic membrane neurotransmitter receptor levels	6/211	62/18723	6.9333419803381e-05	0.000477444273611558	0.000242478221345037	DLG1/MAPK10/PRKCI/HRAS/SCRIB/CTNND1	6
GO:1903078	BP	GO:1903078	positive regulation of protein localization to plasma membrane	6/211	62/18723	6.9333419803381e-05	0.000477444273611558	0.000242478221345037	DLG1/EZR/LRP1/PDPK1/EGFR/PRKCI	6
GO:0007565	BP	GO:0007565	female pregnancy	10/211	193/18723	6.95058345418383e-05	0.000477807750705855	0.000242662819389659	PRDM1/MMP2/PTHLH/MAPK1/MMP9/MAPK3/ARHGDIB/KRAS/AR/CALR	10
GO:0009267	BP	GO:0009267	cellular response to starvation	9/211	156/18723	7.05711158103696e-05	0.000483466615002772	0.000245536770184314	SIRT1/MAPK1/MAPK3/SFRP1/NFE2L2/TP53/INHBB/SIK2/PRKD1	9
GO:0035051	BP	GO:0035051	cardiocyte differentiation	9/211	156/18723	7.05711158103696e-05	0.000483466615002772	0.000245536770184314	MAPK1/MAPK3/PIN1/PDGFRA/EGFR/NOTCH1/PAK1/CDK1/CALR	9
GO:0051208	BP	GO:0051208	sequestering of calcium ion	8/211	122/18723	7.3066882471859e-05	0.000498870254627149	0.000253359771411464	PRKACA/BAX/PTK2B/FGF2/PDPK1/THY1/CALR/PRKD1	8
GO:1902742	BP	GO:1902742	apoptotic process involved in development	5/211	39/18723	7.30693788074317e-05	0.000498870254627149	0.000253359771411464	BAX/CRYAB/NOTCH1/BCL2L11/SCRIB	5
GO:0051271	BP	GO:0051271	negative regulation of cellular component movement	14/211	367/18723	7.57987241440214e-05	0.000515679617806316	0.000261896693332834	GSTP1/SMAD7/SFRP1/ARHGDIB/NFE2L2/LRP1/PIN1/BIN1/FGF2/NOTCH1/THY1/STAT3/JUP/CALR	14
GO:1903706	BP	GO:1903706	regulation of hemopoiesis	14/211	367/18723	7.57987241440214e-05	0.000515679617806316	0.000261896693332834	LTF/PRDM1/GLI2/RBFOX2/HIF1A/SMAD7/SFRP1/PTK2B/MYC/RIPK1/RB1/ERBB2/TLR3/STAT3	14
GO:1902099	BP	GO:1902099	regulation of metaphase/anaphase transition of cell cycle	6/211	63/18723	7.59187819905143e-05	0.000515679617806316	0.000261896693332834	CENPF/RB1/MAD2L1/PLK1/BUB1/UBE2C	6
GO:0030168	BP	GO:0030168	platelet activation	8/211	123/18723	7.7403753510292e-05	0.000523984053423909	0.000266114242666071	PIK3CB/PRKCQ/FN1/PIK3CA/PDGFRA/IL6/TLN1/MERTK	8
GO:0050852	BP	GO:0050852	T cell receptor signaling pathway	8/211	123/18723	7.7403753510292e-05	0.000523984053423909	0.000266114242666071	FYN/EZR/MAPK1/CSK/PIK3CA/THY1/RELA/HRAS	8
GO:0048738	BP	GO:0048738	cardiac muscle tissue development	11/211	236/18723	7.87443326957536e-05	0.000532157131619018	0.000270265079890849	SIRT6/MAPK1/SMAD7/PIN1/PDGFRA/FGF2/NOTCH1/PAK1/CDK1/CALR/MAPK11	11
GO:0006925	BP	GO:0006925	inflammatory cell apoptotic process	4/211	21/18723	8.07202263167584e-05	0.000544588824170833	0.000276578727084626	PIK3CB/SIRT1/IL6/CDKN2A	4
GO:0031058	BP	GO:0031058	positive regulation of histone modification	7/211	92/18723	8.14013004378777e-05	0.000548257662645672	0.000278442009308228	BRCA1/SIRT1/MAPK3/DNMT1/TP53/PRKD1/MUC1	7
GO:0042594	BP	GO:0042594	response to starvation	10/211	197/18723	8.24777351141761e-05	0.000553593351470822	0.00028115182992496	SIRT1/MAPK1/MAPK3/SFRP1/CBL/NFE2L2/TP53/INHBB/SIK2/PRKD1	10
GO:0010863	BP	GO:0010863	positive regulation of phospholipase C activity	5/211	40/18723	8.27479296014224e-05	0.000553593351470822	0.00028115182992496	PDGFRA/FGF2/EGFR/HRAS/LPAR1	5
GO:0030866	BP	GO:0030866	cortical actin cytoskeleton organization	5/211	40/18723	8.27479296014224e-05	0.000553593351470822	0.00028115182992496	ROCK1/DLG1/EZR/TLN1/CALR	5
GO:0045740	BP	GO:0045740	positive regulation of DNA replication	5/211	40/18723	8.27479296014224e-05	0.000553593351470822	0.00028115182992496	GLI2/PCNA/EGFR/CDK1/HRAS	5
GO:0060402	BP	GO:0060402	calcium ion transport into cytosol	9/211	160/18723	8.57803974380875e-05	0.000572921249778798	0.000290967832887158	FYN/PRKACA/BAX/CAV1/PTK2B/FGF2/PDPK1/THY1/PRKD1	9
GO:1901992	BP	GO:1901992	positive regulation of mitotic cell cycle phase transition	7/211	93/18723	8.71958784385099e-05	0.00058140290230953	0.000295275384853718	CCND1/RB1/EGFR/CDC25C/CDK1/UBE2C/TFDP1	7
GO:0010965	BP	GO:0010965	regulation of mitotic sister chromatid separation	6/211	65/18723	9.05829661312412e-05	0.000600977353369065	0.000305216603837912	CENPF/RB1/MAD2L1/PLK1/BUB1/UBE2C	6
GO:0044784	BP	GO:0044784	metaphase/anaphase transition of cell cycle	6/211	65/18723	9.05829661312412e-05	0.000600977353369065	0.000305216603837912	CENPF/RB1/MAD2L1/PLK1/BUB1/UBE2C	6
GO:0072577	BP	GO:0072577	endothelial cell apoptotic process	6/211	65/18723	9.05829661312412e-05	0.000600977353369065	0.000305216603837912	ITGA4/NFE2L2/KDR/PDPK1/PRKCI/ANGPTL4	6
GO:0051235	BP	GO:0051235	maintenance of location	13/211	327/18723	9.07721826953757e-05	0.000601233992844661	0.000305346942574826	PRKACA/BAX/SIRT1/CAV1/ANKRD13C/PTK2B/IL6/ITGAV/FGF2/PDPK1/THY1/CALR/PRKD1	13
GO:0030098	BP	GO:0030098	lymphocyte differentiation	14/211	374/18723	9.26083335911449e-05	0.000612380272124227	0.000311007770704316	PRDM1/GLI2/BAX/SMAD7/SFRP1/EZH2/ITGA4/PTK2B/IL6/TP53/ERBB2/MERTK/STAT3/ZBTB7A	14
GO:0000079	BP	GO:0000079	regulation of cyclin-dependent protein serine/threonine kinase activity	7/211	94/18723	9.33222554748603e-05	0.000612434983646588	0.000311035556884531	CCND1/EGFR/CDKN2A/CDC25C/CASP3/PLK1/SFN	7
GO:0002690	BP	GO:0002690	positive regulation of leukocyte chemotaxis	7/211	94/18723	9.33222554748603e-05	0.000612434983646588	0.000311035556884531	DAPK2/MAPK1/MAPK3/PTK2B/IL6/PTK2/CALR	7
GO:0010389	BP	GO:0010389	regulation of G2/M transition of mitotic cell cycle	7/211	94/18723	9.33222554748603e-05	0.000612434983646588	0.000311035556884531	BRCA1/CCND1/CENPF/CDK2/CDC25C/PLK1/CDK1	7
GO:0042307	BP	GO:0042307	positive regulation of protein import into nucleus	5/211	41/18723	9.3383301212011e-05	0.000612434983646588	0.000311035556884531	MAVS/MAPK1/CDK1/JUP/PRKD1	5
GO:0055023	BP	GO:0055023	positive regulation of cardiac muscle tissue growth	5/211	41/18723	9.3383301212011e-05	0.000612434983646588	0.000311035556884531	MAPK1/PIN1/FGF2/NOTCH1/CDK1	5
GO:0030111	BP	GO:0030111	regulation of Wnt signaling pathway	13/211	328/18723	9.35935790669966e-05	0.000612807794743581	0.000311224895361695	SFRP1/PPP2R1A/CAV1/PPP2CA/LRP1/PIN1/FGF2/EGFR/NOTCH1/TCF7L2/TIAM1/JUP/CTNND1	13
GO:0034250	BP	GO:0034250	positive regulation of cellular amide metabolic process	9/211	162/18723	9.43621128737294e-05	0.000616828606902905	0.000313266933426956	MAPK1/MAPK3/NFE2L2/PTK2B/IL6/ERBB2/CASP3/RELA/SP1	9
GO:0002253	BP	GO:0002253	activation of immune response	14/211	375/18723	9.52566255361056e-05	0.000621658435279748	0.000315719844183136	FYN/PAK3/BAX/MAVS/EZR/MAPK1/CSK/PIK3CA/PAK1/THY1/PTK2/RELA/HRAS/PAK2	14
GO:0048565	BP	GO:0048565	digestive tract development	8/211	127/18723	9.69473947852443e-05	0.000631660513494724	0.000320799570277609	PRDM1/GLI2/HIF1A/SFRP1/PDGFRA/RB1/EGFR/NOTCH1	8
GO:0002220	BP	GO:0002220	innate immune response activating cell surface receptor signaling pathway	4/211	22/18723	9.77902168533385e-05	0.000635079879857291	0.000322536153832064	FYN/PAK3/PAK1/PAK2	4
GO:0031061	BP	GO:0031061	negative regulation of histone methylation	4/211	22/18723	9.77902168533385e-05	0.000635079879857291	0.000322536153832064	BRCA1/SIRT1/KDM3A/DNMT1	4
GO:0051893	BP	GO:0051893	regulation of focal adhesion assembly	6/211	66/18723	9.87148046304412e-05	0.000639006369034007	0.000324530288361103	ROCK1/SFRP1/LRP1/KDR/THY1/PTK2	6
GO:0090109	BP	GO:0090109	regulation of cell-substrate junction assembly	6/211	66/18723	9.87148046304412e-05	0.000639006369034007	0.000324530288361103	ROCK1/SFRP1/LRP1/KDR/THY1/PTK2	6
GO:0036473	BP	GO:0036473	cell death in response to oxidative stress	7/211	95/18723	9.97946779369719e-05	0.000643909440517392	0.000327020396878743	FYN/SIRT1/HIF1A/MET/NFE2L2/RIPK1/MCL1	7
GO:0048709	BP	GO:0048709	oligodendrocyte differentiation	7/211	95/18723	9.97946779369719e-05	0.000643909440517392	0.000327020396878743	GSTP1/CSK/CXCR4/ERBB2/NTRK2/NOTCH1/BNIP3	7
GO:0017015	BP	GO:0017015	regulation of transforming growth factor beta receptor signaling pathway	8/211	128/18723	0.000102423871707528	0.000659807973548175	0.000335094738167075	SIRT1/SMAD7/CAV1/PIN1/SDCBP/PDPK1/TP53/ZBTB7A	8
GO:1903131	BP	GO:1903131	mononuclear cell differentiation	15/211	426/18723	0.000103019728299304	0.000662577769448343	0.00033650142627809	PRDM1/GLI2/BAX/SMAD7/SFRP1/EZH2/ITGA4/PTK2B/IL6/MYC/TP53/ERBB2/MERTK/STAT3/ZBTB7A	15
GO:0033574	BP	GO:0033574	response to testosterone	5/211	42/18723	0.000105038492017103	0.000672313681276135	0.000341445975231034	SIRT1/CBL/ELK1/AR/CALR	5
GO:1900274	BP	GO:1900274	regulation of phospholipase C activity	5/211	42/18723	0.000105038492017103	0.000672313681276135	0.000341445975231034	PDGFRA/FGF2/EGFR/HRAS/LPAR1	5
GO:1902895	BP	GO:1902895	positive regulation of pri-miRNA transcription by RNA polymerase II	5/211	42/18723	0.000105038492017103	0.000672313681276135	0.000341445975231034	HIF1A/FGF2/TP53/STAT3/RELA	5
GO:0030900	BP	GO:0030900	forebrain development	14/211	379/18723	0.000106519994220689	0.000680305700634534	0.000345504858636045	FYN/GLI2/BAX/HIF1A/EZH2/CXCR4/LRP1/KRAS/SEMA7A/FGF2/NTRK2/NOTCH1/CASP3/BNIP3	14
GO:1901655	BP	GO:1901655	cellular response to ketone	7/211	96/18723	0.000106627783825042	0.000680305700634534	0.000345504858636045	TNC/SIRT1/SFRP1/ELK1/CASP9/EGFR/AR	7
GO:0051306	BP	GO:0051306	mitotic sister chromatid separation	6/211	67/18723	0.000107416512109951	0.000683155333387172	0.000346952093254904	CENPF/RB1/MAD2L1/PLK1/BUB1/UBE2C	6
GO:0070527	BP	GO:0070527	platelet aggregation	6/211	67/18723	0.000107416512109951	0.000683155333387172	0.000346952093254904	PIK3CB/PRKCQ/FN1/PDGFRA/IL6/TLN1	6
GO:0043280	BP	GO:0043280	positive regulation of cysteine-type endopeptidase activity involved in apoptotic process	8/211	129/18723	0.000108153924678755	0.000686751629836166	0.000348778533772841	BID/BAX/SIRT1/CASP2/CASP9/MYC/BCL2L11/CYCS	8
GO:0070663	BP	GO:0070663	regulation of leukocyte proliferation	11/211	245/18723	0.000109813644860787	0.000696183646942833	0.000353568744606077	PRKCQ/DLG1/GSTP1/MAPK1/MAPK3/IL6/ERBB2/CASP3/PTK2/SCRIB/CD24	11
GO:0014909	BP	GO:0014909	smooth muscle cell migration	7/211	97/18723	0.000113836605987905	0.000720544222370352	0.000365940678519798	GSTP1/NOX4/NFE2L2/PLAU/LRP1/PAK1/S100A11	7
GO:0042698	BP	GO:0042698	ovulation cycle	6/211	68/18723	0.000116716641027395	0.000736439595992756	0.000374013415248673	SIRT1/CASP2/PCNA/PDGFRA/EGFR/CASP3	6
GO:0046686	BP	GO:0046686	response to cadmium ion	6/211	68/18723	0.000116716641027395	0.000736439595992756	0.000374013415248673	MAPK1/MMP9/MAPK3/PCNA/EGFR/CDK1	6
GO:0002758	BP	GO:0002758	innate immune response-activating signal transduction	4/211	23/18723	0.000117336688923893	0.000737315509063593	0.000374458262648063	FYN/PAK3/PAK1/PAK2	4
GO:0035994	BP	GO:0035994	response to muscle stretch	4/211	23/18723	0.000117336688923893	0.000737315509063593	0.000374458262648063	PIK3CA/RAF1/PTK2/RELA	4
GO:0035794	BP	GO:0035794	positive regulation of mitochondrial membrane permeability	5/211	43/18723	0.000117778491432792	0.000737315509063593	0.000374458262648063	BID/BAX/TP53/BCL2L11/BNIP3	5
GO:0060443	BP	GO:0060443	mammary gland morphogenesis	5/211	43/18723	0.000117778491432792	0.000737315509063593	0.000374458262648063	GLI2/BAX/CAV1/AR/SCRIB	5
GO:1904591	BP	GO:1904591	positive regulation of protein import	5/211	43/18723	0.000117778491432792	0.000737315509063593	0.000374458262648063	MAVS/MAPK1/CDK1/JUP/PRKD1	5
GO:0032535	BP	GO:0032535	regulation of cellular component size	14/211	383/18723	0.000118923376965025	0.000743317633174196	0.000377506543796399	DLG1/PAK3/EZR/FN1/PTK2B/PIK3CA/LRP1/BIN1/SEMA7A/CRABP2/PAK1/FER/BAG4/BDNF	14
GO:1903844	BP	GO:1903844	regulation of cellular response to transforming growth factor beta stimulus	8/211	131/18723	0.000120411177815924	0.000751441006557503	0.000381632137584353	SIRT1/SMAD7/CAV1/PIN1/SDCBP/PDPK1/TP53/ZBTB7A	8
GO:0032642	BP	GO:0032642	regulation of chemokine production	7/211	98/18723	0.000121436575204263	0.000754304325607815	0.000383086323023024	GSTP1/MAVS/HIF1A/LRP1/IL6/TLR3/SIRPA	7
GO:1902882	BP	GO:1902882	regulation of response to oxidative stress	7/211	98/18723	0.000121436575204263	0.000754304325607815	0.000383086323023024	FYN/SIRT1/HIF1A/MET/NFE2L2/RIPK1/MCL1	7
GO:1904029	BP	GO:1904029	regulation of cyclin-dependent protein kinase activity	7/211	98/18723	0.000121436575204263	0.000754304325607815	0.000383086323023024	CCND1/EGFR/CDKN2A/CDC25C/CASP3/PLK1/SFN	7
GO:0014706	BP	GO:0014706	striated muscle tissue development	14/211	384/18723	0.000122213352859478	0.000757950514473222	0.000384938102255989	SIRT6/MAPK1/SMAD7/CAV1/CENPF/PIN1/PDGFRA/FGF2/RB1/NOTCH1/PAK1/CDK1/CALR/MAPK11	14
GO:1904377	BP	GO:1904377	positive regulation of protein localization to cell periphery	6/211	69/18723	0.000126644565146486	0.000784214563093126	0.00039827674751086	DLG1/EZR/LRP1/PDPK1/EGFR/PRKCI	6
GO:0045667	BP	GO:0045667	regulation of osteoblast differentiation	8/211	132/18723	0.000126957134807835	0.000784933121397045	0.000398641679606807	LTF/PRKACA/SFRP1/IL6/FGF2/NOTCH1/PTK2/PRKD1	8
GO:0032602	BP	GO:0032602	chemokine production	7/211	99/18723	0.000129443523104807	0.000799068672767543	0.000405820660575879	GSTP1/MAVS/HIF1A/LRP1/IL6/TLR3/SIRPA	7
GO:0030521	BP	GO:0030521	androgen receptor signaling pathway	5/211	44/18723	0.000131670253108291	0.000810309693242702	0.000411529604638191	SIRT1/SFRP1/KDM3A/AR/ZBTB7A	5
GO:0031295	BP	GO:0031295	T cell costimulation	5/211	44/18723	0.000131670253108291	0.000810309693242702	0.000411529604638191	FYN/CSK/CAV1/PIK3CA/CD24	5
GO:0007259	BP	GO:0007259	receptor signaling pathway via JAK-STAT	9/211	170/18723	0.000136249328960387	0.000837199722873515	0.000425186165031037	FYN/PPP2R1A/CAV1/PPP2CA/PTK2B/IL6/NOTCH1/FER/STAT3	9
GO:0048285	BP	GO:0048285	organelle fission	16/211	488/18723	0.000138369818688807	0.00084690988685986	0.000430117637503347	CENPF/KIF18A/PIN1/KDR/BRCA2/RB1/BCL2L11/CDC25C/MAD2L1/PLK1/BUB1/UBE2C/PPP2R2D/BNIP3/CALR/CHEK2	16
GO:0030878	BP	GO:0030878	thyroid gland development	4/211	24/18723	0.000139566306260838	0.00084690988685986	0.000430117637503347	MAPK1/MAPK3/RAF1/MAP2K1	4
GO:0038095	BP	GO:0038095	Fc-epsilon receptor signaling pathway	4/211	24/18723	0.000139566306260838	0.00084690988685986	0.000430117637503347	PRKCQ/MAP3K1/MAPK10/FER	4
GO:0044321	BP	GO:0044321	response to leptin	4/211	24/18723	0.000139566306260838	0.00084690988685986	0.000430117637503347	SIRT1/CCND1/INHBB/STAT3	4
GO:0051000	BP	GO:0051000	positive regulation of nitric-oxide synthase activity	4/211	24/18723	0.000139566306260838	0.00084690988685986	0.000430117637503347	PIK3CB/HIF1A/PTK2B/KRAS	4
GO:0051570	BP	GO:0051570	regulation of histone H3-K9 methylation	4/211	24/18723	0.000139566306260838	0.00084690988685986	0.000430117637503347	BRCA1/SIRT1/KDM3A/DNMT1	4
GO:0090343	BP	GO:0090343	positive regulation of cell aging	4/211	24/18723	0.000139566306260838	0.00084690988685986	0.000430117637503347	SIRT1/KRAS/TP53/CDKN2A	4
GO:0031396	BP	GO:0031396	regulation of protein ubiquitination	10/211	210/18723	0.000139738010876477	0.00084690988685986	0.000430117637503347	FYN/BRCA1/SMAD7/CAV1/PIN1/SKP2/MAD2L1/PLK1/UBE2C/MTA1	10
GO:0045637	BP	GO:0045637	regulation of myeloid cell differentiation	10/211	210/18723	0.000139738010876477	0.00084690988685986	0.000430117637503347	LTF/RBFOX2/HIF1A/SFRP1/PTK2B/MYC/RIPK1/RB1/TLR3/STAT3	10
GO:0032434	BP	GO:0032434	regulation of proteasomal ubiquitin-dependent protein catabolic process	8/211	134/18723	0.000140932265348822	0.000852853739095748	0.000433136324285772	SIRT6/SMAD7/CAV1/NFE2L2/CDK2/SDCBP/PLK1/PBK	8
GO:0009743	BP	GO:0009743	response to carbohydrate	11/211	253/18723	0.000145679110259777	0.000876307875842289	0.000445047907848112	PRKACA/GSTP1/HIF1A/PTK2B/PIK3CA/LRP1/RAF1/LDHA/TCF7L2/TIAM1/CASP3	11
GO:0032496	BP	GO:0032496	response to lipopolysaccharide	13/211	343/18723	0.000145984551668708	0.000876307875842289	0.000445047907848112	LTF/GSTP1/MAPK1/MAPK3/CASP9/IL6/NOTCH1/FER/CLDN1/CASP3/RELA/RPS6KA3/SIRPA	13
GO:0030850	BP	GO:0030850	prostate gland development	5/211	45/18723	0.000146782666233974	0.000876307875842289	0.000445047907848112	TNC/GLI2/SFRP1/NOTCH1/AR	5
GO:0048538	BP	GO:0048538	thymus development	5/211	45/18723	0.000146782666233974	0.000876307875842289	0.000445047907848112	MAPK1/MAPK3/RAF1/BCL2L11/MAP2K1	5
GO:0048546	BP	GO:0048546	digestive tract morphogenesis	5/211	45/18723	0.000146782666233974	0.000876307875842289	0.000445047907848112	GLI2/HIF1A/SFRP1/PDGFRA/NOTCH1	5
GO:0060421	BP	GO:0060421	positive regulation of heart growth	5/211	45/18723	0.000146782666233974	0.000876307875842289	0.000445047907848112	MAPK1/PIN1/FGF2/NOTCH1/CDK1	5
GO:0071354	BP	GO:0071354	cellular response to interleukin-6	5/211	45/18723	0.000146782666233974	0.000876307875842289	0.000445047907848112	IL6/RIPK1/FER/STAT3/RELA	5
GO:1902108	BP	GO:1902108	regulation of mitochondrial membrane permeability involved in apoptotic process	5/211	45/18723	0.000146782666233974	0.000876307875842289	0.000445047907848112	BID/BAX/TP53/BCL2L11/BNIP3	5
GO:1904646	BP	GO:1904646	cellular response to amyloid-beta	5/211	45/18723	0.000146782666233974	0.000876307875842289	0.000445047907848112	FYN/ITGA4/LRP1/BCL2L2/BCL2L11	5
GO:0040013	BP	GO:0040013	negative regulation of locomotion	14/211	391/18723	0.000147536294792518	0.000879492479703458	0.000446665263260302	GSTP1/SMAD7/SFRP1/ARHGDIB/NFE2L2/LRP1/PIN1/SEMA7A/FGF2/NOTCH1/THY1/STAT3/JUP/CALR	14
GO:0050818	BP	GO:0050818	regulation of coagulation	6/211	71/18723	0.000148505406865423	0.000881323320981424	0.000447595087244341	CAV1/NFE2L2/PLAU/PDGFRA/ANXA5/ANXA2	6
GO:0071230	BP	GO:0071230	cellular response to amino acid stimulus	6/211	71/18723	0.000148505406865423	0.000881323320981424	0.000447595087244341	FYN/MMP2/BCL2L2/DNMT1/PDGFRA/NTRK2	6
GO:0150116	BP	GO:0150116	regulation of cell-substrate junction organization	6/211	71/18723	0.000148505406865423	0.000881323320981424	0.000447595087244341	ROCK1/SFRP1/LRP1/KDR/THY1/PTK2	6
GO:0009749	BP	GO:0009749	response to glucose	10/211	212/18723	0.000150988742715098	0.000894731510985313	0.000454404665331866	PRKACA/HIF1A/PTK2B/PIK3CA/LRP1/RAF1/LDHA/TCF7L2/TIAM1/CASP3	10
GO:1902749	BP	GO:1902749	regulation of cell cycle G2/M phase transition	7/211	102/18723	0.000156070624846654	0.000919871123410492	0.000467172246478143	BRCA1/CCND1/CENPF/CDK2/CDC25C/PLK1/CDK1	7
GO:0003158	BP	GO:0003158	endothelium development	8/211	136/18723	0.000156152383994069	0.000919871123410492	0.000467172246478143	ROCK1/EZR/MET/CXCR4/KDR/NOTCH1/ZEB1/CLDN1	8
GO:0072073	BP	GO:0072073	kidney epithelium development	8/211	136/18723	0.000156152383994069	0.000919871123410492	0.000467172246478143	DLG1/SMAD7/SFRP1/MYC/FGF2/NOTCH1/IRX1/CD24	8
GO:1900180	BP	GO:1900180	regulation of protein localization to nucleus	8/211	136/18723	0.000156152383994069	0.000919871123410492	0.000467172246478143	FYN/MAVS/MAPK1/PIN1/PLK1/CDK1/JUP/PRKD1	8
GO:0032025	BP	GO:0032025	response to cobalt ion	3/211	10/18723	0.000159724811808942	0.000933102964991388	0.000473892263009884	CASP9/CASP3/BNIP3	3
GO:0048672	BP	GO:0048672	positive regulation of collateral sprouting	3/211	10/18723	0.000159724811808942	0.000933102964991388	0.000473892263009884	LRP1/CRABP2/BDNF	3
GO:0051660	BP	GO:0051660	establishment of centrosome localization	3/211	10/18723	0.000159724811808942	0.000933102964991388	0.000473892263009884	DLG1/EZR/MAD2L1	3
GO:0060439	BP	GO:0060439	trachea morphogenesis	3/211	10/18723	0.000159724811808942	0.000933102964991388	0.000473892263009884	MAPK1/MAPK3/MAP2K1	3
GO:0033045	BP	GO:0033045	regulation of sister chromatid segregation	6/211	72/18723	0.000160501186016295	0.000933102964991388	0.000473892263009884	CENPF/RB1/MAD2L1/PLK1/BUB1/UBE2C	6
GO:0051057	BP	GO:0051057	positive regulation of small GTPase mediated signal transduction	6/211	72/18723	0.000160501186016295	0.000933102964991388	0.000473892263009884	PIK3CB/KRAS/ITGAV/NOTCH1/HRAS/LPAR1	6
GO:0070227	BP	GO:0070227	lymphocyte apoptotic process	6/211	72/18723	0.000160501186016295	0.000933102964991388	0.000473892263009884	PRKCQ/BAX/HIF1A/RIPK1/TP53/BCL2L11	6
GO:1903036	BP	GO:1903036	positive regulation of response to wounding	6/211	72/18723	0.000160501186016295	0.000933102964991388	0.000473892263009884	NFE2L2/CXCR4/LRP1/CLDN1/PTK2/HRAS	6
GO:1905818	BP	GO:1905818	regulation of chromosome separation	6/211	72/18723	0.000160501186016295	0.000933102964991388	0.000473892263009884	CENPF/RB1/MAD2L1/PLK1/BUB1/UBE2C	6
GO:0016055	BP	GO:0016055	Wnt signaling pathway	15/211	444/18723	0.000162118014817333	0.000941132777878529	0.000477970340503367	SFRP1/PPP2R1A/CAV1/CCND1/PPP2CA/LRP1/PIN1/FGF2/EGFR/NOTCH1/TCF7L2/TIAM1/JUP/CTNND1/CD24	15
GO:0051651	BP	GO:0051651	maintenance of location in cell	10/211	214/18723	0.000162994133631402	0.000944589827706507	0.000479726062248752	PRKACA/BAX/CAV1/ANKRD13C/PTK2B/FGF2/PDPK1/THY1/CALR/PRKD1	10
GO:0031294	BP	GO:0031294	lymphocyte costimulation	5/211	46/18723	0.000163186525066973	0.000944589827706507	0.000479726062248752	FYN/CSK/CAV1/PIK3CA/CD24	5
GO:0055123	BP	GO:0055123	digestive system development	8/211	137/18723	0.000164255431361488	0.000945956359466706	0.00048042007872133	PRDM1/GLI2/HIF1A/SFRP1/PDGFRA/RB1/EGFR/NOTCH1	8
GO:0060048	BP	GO:0060048	cardiac muscle contraction	8/211	137/18723	0.000164255431361488	0.000945956359466706	0.00048042007872133	PRKACA/DLG1/SMAD7/CAV1/PIK3CA/CXCR4/BIN1/JUP	8
GO:1902993	BP	GO:1902993	positive regulation of amyloid precursor protein catabolic process	4/211	25/18723	0.000164690343989046	0.000945956359466706	0.00048042007872133	RANBP9/CASP3/RELA/SP1	4
GO:1904385	BP	GO:1904385	cellular response to angiotensin	4/211	25/18723	0.000164690343989046	0.000945956359466706	0.00048042007872133	ROCK1/CAV1/NFE2L2/RELA	4
GO:0006913	BP	GO:0006913	nucleocytoplasmic transport	12/211	301/18723	0.00016484367205529	0.000945956359466706	0.00048042007872133	PRKACA/MAVS/MAPK1/TP53/NOTCH1/TCF7L2/STAT3/CDK1/JUP/SFN/CALR/PRKD1	12
GO:0051169	BP	GO:0051169	nuclear transport	12/211	301/18723	0.00016484367205529	0.000945956359466706	0.00048042007872133	PRKACA/MAVS/MAPK1/TP53/NOTCH1/TCF7L2/STAT3/CDK1/JUP/SFN/CALR/PRKD1	12
GO:0198738	BP	GO:0198738	cell-cell signaling by wnt	15/211	446/18723	0.000170220586784473	0.000975410363869708	0.000495378797453266	SFRP1/PPP2R1A/CAV1/CCND1/PPP2CA/LRP1/PIN1/FGF2/EGFR/NOTCH1/TCF7L2/TIAM1/JUP/CTNND1/CD24	15
GO:1903322	BP	GO:1903322	positive regulation of protein modification by small protein conjugation or removal	8/211	138/18723	0.000172701528012594	0.000988209029917335	0.000501878818398836	BRCA1/SMAD7/CAV1/PIN1/SKP2/PLK1/UBE2C/MTA1	8
GO:0007162	BP	GO:0007162	negative regulation of cell adhesion	12/211	303/18723	0.000175275313717562	0.00100150157795128	0.000508629665738637	TNC/DLG1/SMAD7/ARHGDIB/LRP1/ERBB2/CDKN2A/NOTCH1/CASP3/PTK2/SCRIB/MUC1	12
GO:0050870	BP	GO:0050870	positive regulation of T cell activation	10/211	216/18723	0.000175794164618246	0.00100303127640754	0.000509406549202046	FYN/PRKCQ/GLI2/CSK/CAV1/PIK3CA/IL6/THY1/SIRPA/CD24	10
GO:0043618	BP	GO:0043618	regulation of transcription from RNA polymerase II promoter in response to stress	5/211	47/18723	0.00018095449677549	0.00102660832403595	0.000521380555153063	HIF1A/NFE2L2/TP53/NOTCH1/MUC1	5
GO:0046677	BP	GO:0046677	response to antibiotic	5/211	47/18723	0.00018095449677549	0.00102660832403595	0.000521380555153063	EZH2/CBL/CASP9/TP53/CASP3	5
GO:0051972	BP	GO:0051972	regulation of telomerase activity	5/211	47/18723	0.00018095449677549	0.00102660832403595	0.000521380555153063	PRKCQ/MAPK1/MAPK3/MYC/TP53	5
GO:0097300	BP	GO:0097300	programmed necrotic cell death	5/211	47/18723	0.00018095449677549	0.00102660832403595	0.000521380555153063	BAX/CAV1/RIPK1/TP53/TLR3	5
GO:0051783	BP	GO:0051783	regulation of nuclear division	8/211	139/18723	0.000181501758237004	0.00102825251404056	0.000522215585102959	CENPF/PIN1/RB1/CDC25C/MAD2L1/PLK1/BUB1/CALR	8
GO:0006260	BP	GO:0006260	DNA replication	11/211	260/18723	0.00018480529954893	0.0010454849382414	0.000530967365783194	GLI2/PPP2R1A/PPP2CA/CDK2/PCNA/BRCA2/TP53/EGFR/S100A11/CDK1/HRAS	11
GO:0007163	BP	GO:0007163	establishment or maintenance of cell polarity	10/211	218/18723	0.000189430313210439	0.00107013390518033	0.000543485764247029	ROCK1/DLG1/PTK2B/PAK1/RHOC/PRKCI/MAD2L1/PLK1/PTK2/SCRIB	10
GO:0033598	BP	GO:0033598	mammary gland epithelial cell proliferation	4/211	26/18723	0.000192924317823893	0.00108679792015321	0.00055194886860165	BAX/MAPK1/CCND1/BRCA2	4
GO:0070102	BP	GO:0070102	interleukin-6-mediated signaling pathway	4/211	26/18723	0.000192924317823893	0.00108679792015321	0.00055194886860165	IL6/RIPK1/FER/STAT3	4
GO:0009746	BP	GO:0009746	response to hexose	10/211	219/18723	0.000196575309176008	0.00110481151804081	0.00056109738166846	PRKACA/HIF1A/PTK2B/PIK3CA/LRP1/RAF1/LDHA/TCF7L2/TIAM1/CASP3	10
GO:0003012	BP	GO:0003012	muscle system process	15/211	452/18723	0.000196675260222087	0.00110481151804081	0.00056109738166846	ROCK1/PRKACA/DLG1/SMAD7/CAV1/EZH2/CRYAB/PIK3CA/CXCR4/PIN1/BIN1/NOTCH1/PAK1/TIAM1/JUP	15
GO:0061647	BP	GO:0061647	histone H3-K9 modification	5/211	48/18723	0.000200161087699853	0.00111837660654358	0.000567986643335917	BRCA1/SIRT6/SIRT1/KDM3A/DNMT1	5
GO:1905710	BP	GO:1905710	positive regulation of membrane permeability	5/211	48/18723	0.000200161087699853	0.00111837660654358	0.000567986643335917	BID/BAX/TP53/BCL2L11/BNIP3	5
GO:2001238	BP	GO:2001238	positive regulation of extrinsic apoptotic signaling pathway	5/211	48/18723	0.000200161087699853	0.00111837660654358	0.000567986643335917	BID/SFRP1/CAV1/RIPK1/PAK2	5
GO:0030183	BP	GO:0030183	B cell differentiation	8/211	141/18723	0.000200210133620094	0.00111837660654358	0.000567986643335917	BAX/SFRP1/EZH2/ITGA4/PTK2B/IL6/TP53/ZBTB7A	8
GO:0044706	BP	GO:0044706	multi-multicellular organism process	10/211	220/18723	0.000203945580364105	0.00113765174298077	0.000577775850281726	PRDM1/MMP2/PTHLH/MAPK1/MMP9/MAPK3/ARHGDIB/KRAS/AR/CALR	10
GO:0097553	BP	GO:0097553	calcium ion transmembrane import into cytosol	8/211	142/18723	0.00021014162917236	0.00116756147338469	0.000592966017239623	FYN/PRKACA/BAX/PTK2B/FGF2/PDPK1/THY1/PRKD1	8
GO:0031532	BP	GO:0031532	actin cytoskeleton reorganization	7/211	107/18723	0.000210184451518176	0.00116756147338469	0.000592966017239623	EZR/ARHGDIB/PTK2B/PDGFRA/PAK1/FER/HRAS	7
GO:2000060	BP	GO:2000060	positive regulation of ubiquitin-dependent protein catabolic process	7/211	107/18723	0.000210184451518176	0.00116756147338469	0.000592966017239623	SIRT6/SMAD7/CAV1/NFE2L2/PTK2B/PLK1/PTK2	7
GO:0014823	BP	GO:0014823	response to activity	6/211	76/18723	0.000216358442010424	0.00119686373599672	0.00060784767131373	HIF1A/CBL/CXCR4/COL4A2/IL6/CDK1	6
GO:0014855	BP	GO:0014855	striated muscle cell proliferation	6/211	76/18723	0.000216358442010424	0.00119686373599672	0.00060784767131373	MAPK1/FGF2/NOTCH1/STAT3/CDK1/MAPK11	6
GO:0045685	BP	GO:0045685	regulation of glial cell differentiation	6/211	76/18723	0.000216358442010424	0.00119686373599672	0.00060784767131373	CXCR4/IL6/BIN1/NOTCH1/CDK1/RELA	6
GO:0033148	BP	GO:0033148	positive regulation of intracellular estrogen receptor signaling pathway	3/211	11/18723	0.000217798111808898	0.0011998422876755	0.00060936037960907	SKP2/PAK1/AR	3
GO:0033327	BP	GO:0033327	Leydig cell differentiation	3/211	11/18723	0.000217798111808898	0.0011998422876755	0.00060936037960907	CCND1/PDGFRA/AR	3
GO:0033483	BP	GO:0033483	gas homeostasis	3/211	11/18723	0.000217798111808898	0.0011998422876755	0.00060936037960907	GSTP1/HIF1A/CAV1	3
GO:0030010	BP	GO:0030010	establishment of cell polarity	8/211	143/18723	0.000220473962115751	0.00120684697243803	0.000612917828291934	ROCK1/PTK2B/PAK1/PRKCI/MAD2L1/PLK1/PTK2/SCRIB	8
GO:0070555	BP	GO:0070555	response to interleukin-1	8/211	143/18723	0.000220473962115751	0.00120684697243803	0.000612917828291934	HIF1A/MAPK3/SFRP1/IL6/PRKCI/RELA/MAPK11/SIRPA	8
GO:0042461	BP	GO:0042461	photoreceptor cell development	5/211	49/18723	0.000220882608125238	0.00120684697243803	0.000612917828291934	PRDM1/OLFM3/NTRK2/THY1/PRKCI	5
GO:0043330	BP	GO:0043330	response to exogenous dsRNA	5/211	49/18723	0.000220882608125238	0.00120684697243803	0.000612917828291934	MAVS/MAPK1/MAPK3/CAV1/TLR3	5
GO:0070741	BP	GO:0070741	response to interleukin-6	5/211	49/18723	0.000220882608125238	0.00120684697243803	0.000612917828291934	IL6/RIPK1/FER/STAT3/RELA	5
GO:1904707	BP	GO:1904707	positive regulation of vascular associated smooth muscle cell proliferation	5/211	49/18723	0.000220882608125238	0.00120684697243803	0.000612917828291934	MMP2/MMP9/DNMT1/FGF2/PAK1	5
GO:0010758	BP	GO:0010758	regulation of macrophage chemotaxis	4/211	27/18723	0.000224487625077008	0.00122319723677704	0.00062122158903338	MAPK1/MAPK3/PTK2B/PTK2	4
GO:0098901	BP	GO:0098901	regulation of cardiac muscle cell action potential	4/211	27/18723	0.000224487625077008	0.00122319723677704	0.00062122158903338	DLG1/CAV1/BIN1/JUP	4
GO:0060401	BP	GO:0060401	cytosolic calcium ion transport	9/211	182/18723	0.000227451055833548	0.00123765601771007	0.000628564727651293	FYN/PRKACA/BAX/CAV1/PTK2B/FGF2/PDPK1/THY1/PRKD1	9
GO:2000146	BP	GO:2000146	negative regulation of cell motility	13/211	359/18723	0.000228007879352466	0.00123899791854932	0.000629246234890372	GSTP1/SMAD7/SFRP1/ARHGDIB/NFE2L2/LRP1/PIN1/FGF2/NOTCH1/THY1/STAT3/JUP/CALR	13
GO:0055117	BP	GO:0055117	regulation of cardiac muscle contraction	6/211	77/18723	0.00023246486207172	0.00126150089553594	0.000640674755738278	PRKACA/DLG1/SMAD7/CAV1/BIN1/JUP	6
GO:0060425	BP	GO:0060425	lung morphogenesis	5/211	50/18723	0.000243197135657975	0.00131616444419777	0.00066843657169151	TNC/MAPK1/MAPK3/KRAS/MAP2K1	5
GO:1904036	BP	GO:1904036	negative regulation of epithelial cell apoptotic process	5/211	50/18723	0.000243197135657975	0.00131616444419777	0.00066843657169151	NFE2L2/KDR/PDPK1/TCF7L2/ANGPTL4	5
GO:0007088	BP	GO:0007088	regulation of mitotic nuclear division	7/211	110/18723	0.000249317112862336	0.00134481056248612	0.000682984991674551	CENPF/PIN1/RB1/CDC25C/MAD2L1/PLK1/BUB1	7
GO:0048259	BP	GO:0048259	regulation of receptor-mediated endocytosis	7/211	110/18723	0.000249317112862336	0.00134481056248612	0.000682984991674551	PIK3CB/CBL/CD63/SDCBP/ITGAV/SCRIB/ANXA2	7
GO:0043297	BP	GO:0043297	apical junction assembly	6/211	78/18723	0.000249500407311521	0.00134481056248612	0.000682984991674551	ROCK1/PRKACA/DLG1/RHOC/CLDN1/PAK2	6
GO:0043161	BP	GO:0043161	proteasome-mediated ubiquitin-dependent protein catabolic process	14/211	412/18723	0.000252612714060673	0.00135975091638589	0.000690572705341066	SIRT6/SIRT1/SMAD7/CAV1/NFE2L2/CDK2/SDCBP/SKP2/UCHL1/PLK1/PBK/UBE2C/CALR/MTA1	14
GO:0016570	BP	GO:0016570	histone modification	15/211	463/18723	0.000254519954251724	0.00136817321303013	0.000694850112407838	BRCA1/SIRT6/SIRT1/MAPK3/EZH2/KDM3A/CDK2/DNMT1/BRCA2/TP53/CDK1/BRMS1/MTA1/PRKD1/MUC1	15
GO:0006972	BP	GO:0006972	hyperosmotic response	4/211	28/18723	0.000259603197192872	0.00138802566209951	0.000704932517425019	MAPK10/PDPK1/CLDN1/TLR3	4
GO:0051894	BP	GO:0051894	positive regulation of focal adhesion assembly	4/211	28/18723	0.000259603197192872	0.00138802566209951	0.000704932517425019	ROCK1/SFRP1/KDR/THY1	4
GO:1903649	BP	GO:1903649	regulation of cytoplasmic transport	4/211	28/18723	0.000259603197192872	0.00138802566209951	0.000704932517425019	EZR/MAPK1/MAPK3/MAP2K1	4
GO:1990776	BP	GO:1990776	response to angiotensin	4/211	28/18723	0.000259603197192872	0.00138802566209951	0.000704932517425019	ROCK1/CAV1/NFE2L2/RELA	4
GO:0016331	BP	GO:0016331	morphogenesis of embryonic epithelium	8/211	147/18723	0.000266060817036672	0.00141875420993921	0.000720538534789779	PRKACA/GLI2/HIF1A/SFRP1/CASP3/AR/IRX1/SCRIB	8
GO:0060041	BP	GO:0060041	retina development in camera-type eye	8/211	147/18723	0.000266060817036672	0.00141875420993921	0.000720538534789779	BAX/HIF1A/CASP2/PDGFRA/NTRK2/MERTK/THY1/MEGF11	8
GO:0014009	BP	GO:0014009	glial cell proliferation	5/211	51/18723	0.000267184477294414	0.0014207520399438	0.00072155316684809	PTK2B/IL6/EGFR/NOTCH1/PRKCI	5
GO:0060043	BP	GO:0060043	regulation of cardiac muscle cell proliferation	5/211	51/18723	0.000267184477294414	0.0014207520399438	0.00072155316684809	MAPK1/FGF2/NOTCH1/CDK1/MAPK11	5
GO:0051279	BP	GO:0051279	regulation of release of sequestered calcium ion into cytosol	6/211	79/18723	0.000267502637465633	0.0014207520399438	0.00072155316684809	PRKACA/BAX/PTK2B/PDPK1/THY1/PRKD1	6
GO:0061136	BP	GO:0061136	regulation of proteasomal protein catabolic process	9/211	187/18723	0.000278125226089303	0.00147520870252414	0.000749209912174583	PRKACA/SIRT6/SMAD7/CAV1/NFE2L2/CDK2/SDCBP/PLK1/PBK	9
GO:0001819	BP	GO:0001819	positive regulation of cytokine production	15/211	467/18723	0.000278927596983581	0.00147750241691303	0.000750374814166355	BRCA1/PRKCQ/MAVS/SIRT1/HIF1A/LRP1/IL6/RIPK1/SEMA7A/TLR3/STAT3/RELA/HRAS/SCRIB/MAPK11	15
GO:0010623	BP	GO:0010623	programmed cell death involved in cell development	3/211	12/18723	0.000287987602659637	0.0015174439116393	0.000770659783814915	BAX/CASP2/FGF2	3
GO:0034333	BP	GO:0034333	adherens junction assembly	3/211	12/18723	0.000287987602659637	0.0015174439116393	0.000770659783814915	SMAD7/PAK2/PIP5K1C	3
GO:0061517	BP	GO:0061517	macrophage proliferation	3/211	12/18723	0.000287987602659637	0.0015174439116393	0.000770659783814915	MAPK1/MAPK3/PTK2	3
GO:0072584	BP	GO:0072584	caveolin-mediated endocytosis	3/211	12/18723	0.000287987602659637	0.0015174439116393	0.000770659783814915	MAPK1/MAPK3/CAV1	3
GO:0002218	BP	GO:0002218	activation of innate immune response	5/211	52/18723	0.000292926130268469	0.00154143210051682	0.000782842594864904	FYN/PAK3/MAVS/PAK1/PAK2	5
GO:0071347	BP	GO:0071347	cellular response to interleukin-1	7/211	113/18723	0.000294113898372201	0.00154564593434022	0.000784982662275943	HIF1A/MAPK3/SFRP1/IL6/RELA/MAPK11/SIRPA	7
GO:0033028	BP	GO:0033028	myeloid cell apoptotic process	4/211	29/18723	0.000298497163544917	0.00155842832836392	0.000791474419196499	PIK3CB/SIRT1/IL6/CDKN2A	4
GO:1902175	BP	GO:1902175	regulation of oxidative stress-induced intrinsic apoptotic signaling pathway	4/211	29/18723	0.000298497163544917	0.00155842832836392	0.000791474419196499	SIRT1/HIF1A/NFE2L2/MCL1	4
GO:1902230	BP	GO:1902230	negative regulation of intrinsic apoptotic signaling pathway in response to DNA damage	4/211	29/18723	0.000298497163544917	0.00155842832836392	0.000791474419196499	BID/CD44/SIRT1/MUC1	4
GO:1902253	BP	GO:1902253	regulation of intrinsic apoptotic signaling pathway by p53 class mediator	4/211	29/18723	0.000298497163544917	0.00155842832836392	0.000791474419196499	CD44/SIRT1/TP53/MUC1	4
GO:1902430	BP	GO:1902430	negative regulation of amyloid-beta formation	4/211	29/18723	0.000298497163544917	0.00155842832836392	0.000791474419196499	ROCK1/PIN1/BIN1/NTRK2	4
GO:0046578	BP	GO:0046578	regulation of Ras protein signal transduction	9/211	189/18723	0.000300854994382309	0.00156868779055214	0.000796684862133722	PIK3CB/MET/CBL/ARHGDIB/RAF1/KRAS/NOTCH1/HRAS/LPAR1	9
GO:0001959	BP	GO:0001959	regulation of cytokine-mediated signaling pathway	8/211	150/18723	0.000305085570038019	0.00158867244684726	0.000806834410846446	GSTP1/MAVS/HIF1A/CAV1/CXCR4/IL6/RIPK1/CD24	8
GO:1904892	BP	GO:1904892	regulation of receptor signaling pathway via STAT	7/211	114/18723	0.0003104049360448	0.00161426733667049	0.000819833212388063	PPP2R1A/CAV1/PPP2CA/PTK2B/IL6/NOTCH1/MGAT5	7
GO:0030902	BP	GO:0030902	hindbrain development	8/211	151/18723	0.000319087035027547	0.00165726088153449	0.000841668217778499	GLI2/RBFOX2/EZH2/FGF2/TP53/PAK1/MAP2K1/SCRIB	8
GO:0051438	BP	GO:0051438	regulation of ubiquitin-protein transferase activity	5/211	53/18723	0.000320505241761145	0.00166030860647732	0.000843216056896343	SMAD7/PIN1/MAD2L1/PLK1/UBE2C	5
GO:1903202	BP	GO:1903202	negative regulation of oxidative stress-induced cell death	5/211	53/18723	0.000320505241761145	0.00166030860647732	0.000843216056896343	FYN/SIRT1/HIF1A/MET/NFE2L2	5
GO:0043279	BP	GO:0043279	response to alkaloid	7/211	115/18723	0.000327412520245156	0.00169098462566125	0.000858795396686931	PTK2B/CXCR4/CASP6/TIAM1/CASP3/RELA/PPP2R2A	7
GO:0051209	BP	GO:0051209	release of sequestered calcium ion into cytosol	7/211	115/18723	0.000327412520245156	0.00169098462566125	0.000858795396686931	PRKACA/BAX/PTK2B/FGF2/PDPK1/THY1/PRKD1	7
GO:0016575	BP	GO:0016575	histone deacetylation	6/211	82/18723	0.000327697070671458	0.00169098462566125	0.000858795396686931	SIRT6/SIRT1/TP53/BRMS1/MTA1/PRKD1	6
GO:0031056	BP	GO:0031056	regulation of histone modification	8/211	152/18723	0.000333608645168441	0.00171926829522936	0.000873159740902664	BRCA1/SIRT1/MAPK3/KDM3A/DNMT1/TP53/PRKD1/MUC1	8
GO:0070168	BP	GO:0070168	negative regulation of biomineral tissue development	4/211	30/18723	0.000341398526225162	0.00175488508847271	0.00089124833710748	ROCK1/HIF1A/PTK2B/NOTCH1	4
GO:0090314	BP	GO:0090314	positive regulation of protein targeting to membrane	4/211	30/18723	0.000341398526225162	0.00175488508847271	0.00089124833710748	FYN/ERBB2/PAK1/HRAS	4
GO:0007006	BP	GO:0007006	mitochondrial membrane organization	7/211	116/18723	0.000345159583586111	0.00176739407287555	0.000897601238286689	BID/BAX/BCL2L2/TP53/BCL2L11/STAT3/BNIP3	7
GO:0021782	BP	GO:0021782	glial cell development	7/211	116/18723	0.000345159583586111	0.00176739407287555	0.000897601238286689	GSTP1/NDRG1/LRP1/KRAS/IL6/EGFR/NTRK2	7
GO:0051283	BP	GO:0051283	negative regulation of sequestering of calcium ion	7/211	116/18723	0.000345159583586111	0.00176739407287555	0.000897601238286689	PRKACA/BAX/PTK2B/FGF2/PDPK1/THY1/PRKD1	7
GO:0030520	BP	GO:0030520	intracellular estrogen receptor signaling pathway	5/211	54/18723	0.000350006567552647	0.00178762945115764	0.000907878120438755	BRCA1/RBFOX2/SKP2/PAK1/AR	5
GO:1902893	BP	GO:1902893	regulation of pri-miRNA transcription by RNA polymerase II	5/211	54/18723	0.000350006567552647	0.00178762945115764	0.000907878120438755	HIF1A/FGF2/TP53/STAT3/RELA	5
GO:0050731	BP	GO:0050731	positive regulation of peptidyl-tyrosine phosphorylation	9/211	193/18723	0.000350940675487991	0.00179011118505624	0.000909138511346855	FYN/CD44/NOX4/PTK2B/IL6/TP53/CSPG4/PAK2/CD24	9
GO:0050808	BP	GO:0050808	synapse organization	14/211	426/18723	0.000354005873786403	0.00180344318865165	0.000915909396866808	FYN/TNC/DLG1/PAK3/SRPX2/NDRG1/PIN1/SDCBP/ERBB2/NTRK2/TIAM1/YWHAZ/SNCG/BDNF	14
GO:0090068	BP	GO:0090068	positive regulation of cell cycle process	10/211	236/18723	0.000357399010065545	0.00181840974038444	0.000923510415549856	EZH2/CCND1/RB1/EGFR/CDC25C/MAD2L1/CDK1/UBE2C/CHEK2/TFDP1	10
GO:0006983	BP	GO:0006983	ER overload response	3/211	13/18723	0.000371278681653461	0.0018866247513027	0.000958154572848829	BID/TP53/BCL2L11	3
GO:0098586	BP	GO:0098586	cellular response to virus	6/211	84/18723	0.00037338467978307	0.00189491538888638	0.000962365114615095	BAX/HIF1A/LGALS8/IL6/TLR3/MAPK11	6
GO:0006606	BP	GO:0006606	protein import into nucleus	8/211	155/18723	0.000380440595654584	0.00192563379130028	0.000977965979452239	MAVS/MAPK1/TP53/NOTCH1/STAT3/CDK1/JUP/PRKD1	8
GO:0051147	BP	GO:0051147	regulation of muscle cell differentiation	8/211	155/18723	0.000380440595654584	0.00192563379130028	0.000977965979452239	SIRT1/EZH2/PIN1/DNMT1/NOTCH1/PAK1/BDNF/MAPK11	8
GO:0043331	BP	GO:0043331	response to dsRNA	5/211	55/18723	0.000381516429695	0.00192563379130028	0.000977965979452239	MAVS/MAPK1/MAPK3/CAV1/TLR3	5
GO:0061614	BP	GO:0061614	pri-miRNA transcription by RNA polymerase II	5/211	55/18723	0.000381516429695	0.00192563379130028	0.000977965979452239	HIF1A/FGF2/TP53/STAT3/RELA	5
GO:0051146	BP	GO:0051146	striated muscle cell differentiation	11/211	283/18723	0.000381848263072063	0.00192563379130028	0.000977965979452239	EZH2/PIN1/KRAS/PDGFRA/RB1/NOTCH1/PAK1/CASP3/CDK1/BDNF/CALR	11
GO:0051282	BP	GO:0051282	regulation of sequestering of calcium ion	7/211	118/18723	0.000382966002259011	0.00192883507316834	0.000979591805074818	PRKACA/BAX/PTK2B/FGF2/PDPK1/THY1/PRKD1	7
GO:0001782	BP	GO:0001782	B cell homeostasis	4/211	31/18723	0.000388538845566747	0.00194952782562008	0.000990100972503467	BAX/HIF1A/BCL2L11/CASP3	4
GO:0060045	BP	GO:0060045	positive regulation of cardiac muscle cell proliferation	4/211	31/18723	0.000388538845566747	0.00194952782562008	0.000990100972503467	MAPK1/FGF2/NOTCH1/CDK1	4
GO:0110150	BP	GO:0110150	negative regulation of biomineralization	4/211	31/18723	0.000388538845566747	0.00194952782562008	0.000990100972503467	ROCK1/HIF1A/PTK2B/NOTCH1	4
GO:0045664	BP	GO:0045664	regulation of neuron differentiation	9/211	196/18723	0.000392862983099861	0.00196628415350983	0.000998610959548124	ROCK1/GLI2/SFRP1/BIN1/NOTCH1/ZEB1/TIAM1/BDNF/CALR	9
GO:0071674	BP	GO:0071674	mononuclear cell migration	9/211	196/18723	0.000392862983099861	0.00196628415350983	0.000998610959548124	MAPK1/MAPK3/ITGA4/PTK2B/CXCR4/IL6/PTK2/CALR/SIRPA	9
GO:0010507	BP	GO:0010507	negative regulation of autophagy	6/211	85/18723	0.00039802046324034	0.00198960416793732	0.0010104544268021	BMF/MET/PIK3CA/TP53/MCL1/STAT3	6
GO:0071248	BP	GO:0071248	cellular response to metal ion	9/211	197/18723	0.000407721851354495	0.00203555134288732	0.00103378948363173	MAPK1/MMP9/MAPK3/NFE2L2/EGFR/BRAF/CLDN1/BNIP3/CALR	9
GO:0046622	BP	GO:0046622	positive regulation of organ growth	5/211	56/18723	0.000415122673280507	0.00206733161730966	0.00104992963828788	MAPK1/PIN1/FGF2/NOTCH1/CDK1	5
GO:0048008	BP	GO:0048008	platelet-derived growth factor receptor signaling pathway	5/211	56/18723	0.000415122673280507	0.00206733161730966	0.00104992963828788	CBL/LRP1/PDGFRA/FER/CSPG4	5
GO:0014031	BP	GO:0014031	mesenchymal cell development	6/211	86/18723	0.000423908077724035	0.00210321597817366	0.00106815412327455	MAPK1/HIF1A/MAPK3/FN1/SEMA7A/NOTCH1	6
GO:0034103	BP	GO:0034103	regulation of tissue remodeling	6/211	86/18723	0.000423908077724035	0.00210321597817366	0.00106815412327455	ROCK1/CSK/SFRP1/IL6/TP53/EGFR	6
GO:0048864	BP	GO:0048864	stem cell development	6/211	86/18723	0.000423908077724035	0.00210321597817366	0.00106815412327455	MAPK1/HIF1A/MAPK3/FN1/SEMA7A/FGF2	6
GO:0002683	BP	GO:0002683	negative regulation of immune system process	14/211	434/18723	0.00042628015480186	0.00211236096560624	0.00107279856119	FYN/LTF/DLG1/EZR/SMAD7/SFRP1/MYC/ERBB2/FER/MERTK/THY1/CASP3/TLR3/SCRIB	14
GO:0140014	BP	GO:0140014	mitotic nuclear division	11/211	287/18723	0.000429749042785093	0.00212691161943452	0.00108018835902547	CENPF/KIF18A/PIN1/RB1/CDC25C/MAD2L1/PLK1/BUB1/UBE2C/PPP2R2D/CHEK2	11
GO:0046651	BP	GO:0046651	lymphocyte proliferation	11/211	288/18723	0.000442481617537233	0.00218721730252934	0.00111081562922648	FYN/PRKCQ/DLG1/BAX/IL6/TP53/ERBB2/CASP3/CD151/SCRIB/CD24	11
GO:0051170	BP	GO:0051170	import into nucleus	8/211	159/18723	0.000451073700329278	0.0022241831594014	0.00112958937041523	MAVS/MAPK1/TP53/NOTCH1/STAT3/CDK1/JUP/PRKD1	8
GO:1903169	BP	GO:1903169	regulation of calcium ion transmembrane transport	8/211	159/18723	0.000451073700329278	0.0022241831594014	0.00112958937041523	FYN/PRKACA/BAX/PTK2B/BIN1/PDPK1/THY1/PRKD1	8
GO:0010498	BP	GO:0010498	proteasomal protein catabolic process	15/211	490/18723	0.000462259771009985	0.00227652962443142	0.0011561744159079	PRKACA/SIRT6/SIRT1/SMAD7/CAV1/NFE2L2/CDK2/SDCBP/SKP2/UCHL1/PLK1/PBK/UBE2C/CALR/MTA1	15
GO:0002688	BP	GO:0002688	regulation of leukocyte chemotaxis	7/211	122/18723	0.000468508736324274	0.00229788586393396	0.00116702054655687	DAPK2/MAPK1/MAPK3/PTK2B/IL6/PTK2/CALR	7
GO:0090239	BP	GO:0090239	regulation of histone H4 acetylation	3/211	14/18723	0.000468619287387238	0.00229788586393396	0.00116702054655687	BRCA1/SIRT1/MUC1	3
GO:1902166	BP	GO:1902166	negative regulation of intrinsic apoptotic signaling pathway in response to DNA damage by p53 class mediator	3/211	14/18723	0.000468619287387238	0.00229788586393396	0.00116702054655687	CD44/SIRT1/MUC1	3
GO:0044403	BP	GO:0044403	biological process involved in symbiotic interaction	11/211	290/18723	0.000468897591163289	0.00229788586393396	0.00116702054655687	LTF/CAV1/CBL/FN1/CXCR4/ITGAV/EGFR/INHBB/CLDN1/CDK1/SP1	11
GO:0000280	BP	GO:0000280	nuclear division	14/211	439/18723	0.000477573522847889	0.00233753511060596	0.00118715709304422	CENPF/KIF18A/PIN1/BRCA2/RB1/BCL2L11/CDC25C/MAD2L1/PLK1/BUB1/UBE2C/PPP2R2D/CALR/CHEK2	14
GO:0007260	BP	GO:0007260	tyrosine phosphorylation of STAT protein	6/211	88/18723	0.000479614907897147	0.00234465353995251	0.00119077230885499	FYN/PPP2R1A/CAV1/PPP2CA/IL6/FER	6
GO:0016236	BP	GO:0016236	macroautophagy	11/211	291/18723	0.000482593303777485	0.00235345257055834	0.00119524104669265	PRKACA/SIRT1/HIF1A/MAPK3/LGALS8/PIK3CA/KDR/TP53/UCHL1/CASP3/BNIP3	11
GO:0032943	BP	GO:0032943	mononuclear cell proliferation	11/211	291/18723	0.000482593303777485	0.00235345257055834	0.00119524104669265	FYN/PRKCQ/DLG1/BAX/IL6/TP53/ERBB2/CASP3/CD151/SCRIB/CD24	11
GO:0043506	BP	GO:0043506	regulation of JUN kinase activity	5/211	58/18723	0.000488983035213303	0.00237591027085393	0.00120664657300043	GSTP1/SFRP1/PTK2B/PAK1/TIAM1	5
GO:0045604	BP	GO:0045604	regulation of epidermal cell differentiation	5/211	58/18723	0.000488983035213303	0.00237591027085393	0.00120664657300043	ROCK1/EZH2/NOTCH1/SFN/ETV4	5
GO:2000736	BP	GO:2000736	regulation of stem cell differentiation	5/211	58/18723	0.000488983035213303	0.00237591027085393	0.00120664657300043	KDM3A/NFE2L2/PDGFRA/NOTCH1/STAT3	5
GO:0071216	BP	GO:0071216	cellular response to biotic stimulus	10/211	246/18723	0.000495135763155603	0.00240062403215247	0.00121919787838542	LTF/BID/GSTP1/MAPK1/MAPK3/IL6/TP53/BCL2L11/RELA/SIRPA	10
GO:0002431	BP	GO:0002431	Fc receptor mediated stimulatory signaling pathway	4/211	33/18723	0.000496473572998983	0.00240062403215247	0.00121919787838542	FYN/CSK/PAK1/PTK2	4
GO:0150117	BP	GO:0150117	positive regulation of cell-substrate junction organization	4/211	33/18723	0.000496473572998983	0.00240062403215247	0.00121919787838542	ROCK1/SFRP1/KDR/THY1	4
GO:1902992	BP	GO:1902992	negative regulation of amyloid precursor protein catabolic process	4/211	33/18723	0.000496473572998983	0.00240062403215247	0.00121919787838542	ROCK1/PIN1/BIN1/NTRK2	4
GO:0060759	BP	GO:0060759	regulation of response to cytokine stimulus	8/211	162/18723	0.000510747624398634	0.00246665781360114	0.0012527342610783	GSTP1/MAVS/HIF1A/CAV1/CXCR4/IL6/RIPK1/CD24	8
GO:0022411	BP	GO:0022411	cellular component disassembly	14/211	443/18723	0.000522314908798644	0.00251947553833549	0.00127955864385328	SMARCE1/BAX/MMP2/HIF1A/MMP9/KIF18A/PIK3CA/LRP1/IL6/MYC/TP53/PLK1/CDK1/BNIP3	14
GO:0090303	BP	GO:0090303	positive regulation of wound healing	5/211	59/18723	0.000529420058643596	0.00255066793030461	0.00129540023237408	NFE2L2/CXCR4/CLDN1/PTK2/HRAS	5
GO:0042475	BP	GO:0042475	odontogenesis of dentin-containing tooth	6/211	90/18723	0.000540864881419829	0.00259641146200817	0.00131863186550609	TNC/GLI2/BAX/PDGFRA/EDAR/BCL2L11	6
GO:0061097	BP	GO:0061097	regulation of protein tyrosine kinase activity	6/211	90/18723	0.000540864881419829	0.00259641146200817	0.00131863186550609	NOX4/CAV1/CBL/THY1/PAK2/CD24	6
GO:1904705	BP	GO:1904705	regulation of vascular associated smooth muscle cell proliferation	6/211	90/18723	0.000540864881419829	0.00259641146200817	0.00131863186550609	GSTP1/MMP2/MMP9/DNMT1/FGF2/PAK1	6
GO:0030336	BP	GO:0030336	negative regulation of cell migration	12/211	344/18723	0.000552543431274757	0.002649289873363	0.00134548706901681	GSTP1/SMAD7/SFRP1/ARHGDIB/NFE2L2/LRP1/FGF2/NOTCH1/THY1/STAT3/JUP/CALR	12
GO:0032770	BP	GO:0032770	positive regulation of monooxygenase activity	4/211	34/18723	0.00055774120785141	0.00266143176124078	0.00135165353396173	PIK3CB/HIF1A/PTK2B/KRAS	4
GO:0051973	BP	GO:0051973	positive regulation of telomerase activity	4/211	34/18723	0.00055774120785141	0.00266143176124078	0.00135165353396173	PRKCQ/MAPK1/MAPK3/MYC	4
GO:0086004	BP	GO:0086004	regulation of cardiac muscle cell contraction	4/211	34/18723	0.00055774120785141	0.00266143176124078	0.00135165353396173	DLG1/CAV1/BIN1/JUP	4
GO:2000352	BP	GO:2000352	negative regulation of endothelial cell apoptotic process	4/211	34/18723	0.00055774120785141	0.00266143176124078	0.00135165353396173	NFE2L2/KDR/PDPK1/ANGPTL4	4
GO:0032874	BP	GO:0032874	positive regulation of stress-activated MAPK cascade	7/211	126/18723	0.000568649872074714	0.00271024771964965	0.00137644555142316	PTK2B/EDA2R/EDAR/RIPK1/SDCBP/TLR3/HRAS	7
GO:0051258	BP	GO:0051258	protein polymerization	11/211	297/18723	0.000571996504224327	0.00271159131194232	0.00137712791769571	RANBP9/DLG1/PAK3/ARHGEF7/MET/PTK2B/BIN1/PAK1/FER/BAG4/UBE2C	11
GO:0042306	BP	GO:0042306	regulation of protein import into nucleus	5/211	60/18723	0.000572319182021712	0.00271159131194232	0.00137712791769571	MAVS/MAPK1/CDK1/JUP/PRKD1	5
GO:0060038	BP	GO:0060038	cardiac muscle cell proliferation	5/211	60/18723	0.000572319182021712	0.00271159131194232	0.00137712791769571	MAPK1/FGF2/NOTCH1/CDK1/MAPK11	5
GO:0014033	BP	GO:0014033	neural crest cell differentiation	6/211	91/18723	0.000573684190934216	0.00271159131194232	0.00137712791769571	MAPK1/HIF1A/MAPK3/SFRP1/FN1/SEMA7A	6
GO:0051983	BP	GO:0051983	regulation of chromosome segregation	6/211	91/18723	0.000573684190934216	0.00271159131194232	0.00137712791769571	CENPF/RB1/MAD2L1/PLK1/BUB1/UBE2C	6
GO:0072080	BP	GO:0072080	nephron tubule development	6/211	91/18723	0.000573684190934216	0.00271159131194232	0.00137712791769571	DLG1/MYC/FGF2/NOTCH1/IRX1/CD24	6
GO:1990874	BP	GO:1990874	vascular associated smooth muscle cell proliferation	6/211	91/18723	0.000573684190934216	0.00271159131194232	0.00137712791769571	GSTP1/MMP2/MMP9/DNMT1/FGF2/PAK1	6
GO:0003015	BP	GO:0003015	heart process	10/211	251/18723	0.000579011464471099	0.00272323653383669	0.00138304214234597	FYN/PRKACA/DLG1/NOX4/SMAD7/CAV1/PIK3CA/CXCR4/BIN1/JUP	10
GO:0006089	BP	GO:0006089	lactate metabolic process	3/211	15/18723	0.000580920762851492	0.00272323653383669	0.00138304214234597	HIF1A/LDHA/TP53	3
GO:0010940	BP	GO:0010940	positive regulation of necrotic cell death	3/211	15/18723	0.000580920762851492	0.00272323653383669	0.00138304214234597	RIPK1/TP53/BNIP3	3
GO:0033599	BP	GO:0033599	regulation of mammary gland epithelial cell proliferation	3/211	15/18723	0.000580920762851492	0.00272323653383669	0.00138304214234597	BAX/CCND1/BRCA2	3
GO:0048569	BP	GO:0048569	post-embryonic animal organ development	3/211	15/18723	0.000580920762851492	0.00272323653383669	0.00138304214234597	BAX/LDHA/BCL2L11	3
GO:0060766	BP	GO:0060766	negative regulation of androgen receptor signaling pathway	3/211	15/18723	0.000580920762851492	0.00272323653383669	0.00138304214234597	SIRT1/SFRP1/ZBTB7A	3
GO:1903799	BP	GO:1903799	negative regulation of production of miRNAs involved in gene silencing by miRNA	3/211	15/18723	0.000580920762851492	0.00272323653383669	0.00138304214234597	IL6/TP53/STAT3	3
GO:0061448	BP	GO:0061448	connective tissue development	10/211	252/18723	0.000597122992496019	0.0027926337611582	0.00141828670841838	CD44/GLI2/PTHLH/SIRT1/HIF1A/SMAD7/MAPK3/PIK3CA/FGF2/NOTCH1	10
GO:0090257	BP	GO:0090257	regulation of muscle system process	10/211	252/18723	0.000597122992496019	0.0027926337611582	0.00141828670841838	ROCK1/PRKACA/DLG1/SMAD7/CAV1/PIN1/BIN1/NOTCH1/PAK1/JUP	10
GO:0002573	BP	GO:0002573	myeloid leukocyte differentiation	9/211	208/18723	0.000604005413618804	0.00282151768654211	0.00143295590279278	LTF/SIRT1/MMP9/SFRP1/MYC/RIPK1/RB1/TLR3/ANXA2	9
GO:0010639	BP	GO:0010639	negative regulation of organelle organization	12/211	348/18723	0.00061179888498215	0.00285458498436765	0.0014497496942457	BRCA1/ARHGEF7/MET/CENPF/PIK3CA/BCL2L2/TP53/MAD2L1/PLK1/BUB1/BNIP3/PAK2	12
GO:0033146	BP	GO:0033146	regulation of intracellular estrogen receptor signaling pathway	4/211	35/18723	0.000624193695047858	0.00290473732842691	0.00147522041796343	BRCA1/SKP2/PAK1/AR	4
GO:0086005	BP	GO:0086005	ventricular cardiac muscle cell action potential	4/211	35/18723	0.000624193695047858	0.00290473732842691	0.00147522041796343	DLG1/CAV1/BIN1/JUP	4
GO:0070304	BP	GO:0070304	positive regulation of stress-activated protein kinase signaling cascade	7/211	128/18723	0.000624729435432828	0.00290473732842691	0.00147522041796343	PTK2B/EDA2R/EDAR/RIPK1/SDCBP/TLR3/HRAS	7
GO:0033273	BP	GO:0033273	response to vitamin	6/211	93/18723	0.000643949069595636	0.0029906192836802	0.00151883703440733	TNC/GSTP1/SFRP1/CCND1/EGFR/RELA	6
GO:0002685	BP	GO:0002685	regulation of leukocyte migration	9/211	210/18723	0.000646872743126198	0.00299722707197916	0.00152219291244863	DAPK2/MAPK1/MAPK3/ITGA4/PTK2B/IL6/THY1/PTK2/CALR	9
GO:0050866	BP	GO:0050866	negative regulation of cell activation	9/211	210/18723	0.000646872743126198	0.00299722707197916	0.00152219291244863	DLG1/SMAD7/SFRP1/PDGFRA/ERBB2/FER/MERTK/CASP3/SCRIB	9
GO:2000241	BP	GO:2000241	regulation of reproductive process	8/211	168/18723	0.000649300440112559	0.00300498952237492	0.00152613520533866	SFRP1/ARHGDIB/PRDX4/NOTCH1/CDC25C/INHBB/AR/CALR	8
GO:0043547	BP	GO:0043547	positive regulation of GTPase activity	10/211	255/18723	0.000654292992351466	0.00302109388607139	0.0015343140812428	ARHGEF7/SFRP1/EZH2/PTK2B/PIN1/ERBB2/THY1/TIAM1/HRAS/SCRIB	10
GO:0051924	BP	GO:0051924	regulation of calcium ion transport	10/211	255/18723	0.000654292992351466	0.00302109388607139	0.0015343140812428	FYN/PRKACA/BAX/CAV1/PTK2B/CXCR4/BIN1/PDPK1/THY1/PRKD1	10
GO:0051056	BP	GO:0051056	regulation of small GTPase mediated signal transduction	11/211	302/18723	0.000656697266812552	0.00302869386102694	0.00153817385820808	PIK3CB/MET/CBL/ARHGDIB/RAF1/KRAS/ITGAV/NOTCH1/TIAM1/HRAS/LPAR1	11
GO:0060393	BP	GO:0060393	regulation of pathway-restricted SMAD protein phosphorylation	5/211	62/18723	0.000665884117735877	0.00306752152968523	0.00155789315228196	SMAD7/LRP1/PIN1/SDCBP/INHBB	5
GO:0034976	BP	GO:0034976	response to endoplasmic reticulum stress	10/211	256/18723	0.000674325889612625	0.00310283133999173	0.00157582584196402	BID/BAX/SIRT1/CAV1/CCND1/NFE2L2/TNFRSF10B/TP53/BCL2L11/CALR	10
GO:0032091	BP	GO:0032091	negative regulation of protein binding	6/211	94/18723	0.000681491806922052	0.00312859572051342	0.001588910722249	ROCK1/BAX/MAPK3/CAV1/ITGA4/PIN1	6
GO:0061326	BP	GO:0061326	renal tubule development	6/211	94/18723	0.000681491806922052	0.00312859572051342	0.001588910722249	DLG1/MYC/FGF2/NOTCH1/IRX1/CD24	6
GO:0043467	BP	GO:0043467	regulation of generation of precursor metabolites and energy	7/211	130/18723	0.000685113378714189	0.00314161060227838	0.00159552055203607	HIF1A/PIK3CA/TP53/STAT3/CDK1/BNIP3/ZBTB7A	7
GO:0038179	BP	GO:0038179	neurotrophin signaling pathway	4/211	36/18723	0.000696071027018432	0.0031736389062918	0.00161178667275237	RAF1/NTRK2/CASP3/BDNF	4
GO:0060251	BP	GO:0060251	regulation of glial cell proliferation	4/211	36/18723	0.000696071027018432	0.0031736389062918	0.00161178667275237	IL6/EGFR/NOTCH1/PRKCI	4
GO:0090313	BP	GO:0090313	regulation of protein targeting to membrane	4/211	36/18723	0.000696071027018432	0.0031736389062918	0.00161178667275237	FYN/ERBB2/PAK1/HRAS	4
GO:1902229	BP	GO:1902229	regulation of intrinsic apoptotic signaling pathway in response to DNA damage	4/211	36/18723	0.000696071027018432	0.0031736389062918	0.00161178667275237	BID/CD44/SIRT1/MUC1	4
GO:1903539	BP	GO:1903539	protein localization to postsynaptic membrane	4/211	36/18723	0.000696071027018432	0.0031736389062918	0.00161178667275237	DLG1/MAPK10/HRAS/SCRIB	4
GO:1902165	BP	GO:1902165	regulation of intrinsic apoptotic signaling pathway in response to DNA damage by p53 class mediator	3/211	16/18723	0.000709058702364535	0.00322916813824852	0.00163998814073871	CD44/SIRT1/MUC1	3
GO:0042593	BP	GO:0042593	glucose homeostasis	10/211	258/18723	0.000715913229898929	0.0032467856742483	0.00164893550701749	PRKACA/SIRT1/HIF1A/PIK3CA/LRP1/RAF1/IL6/TCF7L2/TIAM1/STAT3	10
GO:0016239	BP	GO:0016239	positive regulation of macroautophagy	5/211	63/18723	0.000716743198403579	0.0032467856742483	0.00164893550701749	SIRT1/HIF1A/MAPK3/KDR/BNIP3	5
GO:0070059	BP	GO:0070059	intrinsic apoptotic signaling pathway in response to endoplasmic reticulum stress	5/211	63/18723	0.000716743198403579	0.0032467856742483	0.00164893550701749	BAX/SIRT1/TNFRSF10B/TP53/BCL2L11	5
GO:1904589	BP	GO:1904589	regulation of protein import	5/211	63/18723	0.000716743198403579	0.0032467856742483	0.00164893550701749	MAVS/MAPK1/CDK1/JUP/PRKD1	5
GO:0000723	BP	GO:0000723	telomere maintenance	7/211	131/18723	0.000716991728764898	0.0032467856742483	0.00164893550701749	PRKCQ/SIRT6/MAPK1/MAPK3/PCNA/MYC/BRCA2	7
GO:0006942	BP	GO:0006942	regulation of striated muscle contraction	6/211	95/18723	0.000720707343707563	0.00325622752349322	0.00165373071126991	PRKACA/DLG1/SMAD7/CAV1/BIN1/JUP	6
GO:0050764	BP	GO:0050764	regulation of phagocytosis	6/211	95/18723	0.000720707343707563	0.00325622752349322	0.00165373071126991	CSK/LRP1/ITGAV/MERTK/CALR/SIRPA	6
GO:0033500	BP	GO:0033500	carbohydrate homeostasis	10/211	259/18723	0.000737487152340913	0.00332827535192046	0.00169032143034308	PRKACA/SIRT1/HIF1A/PIK3CA/LRP1/RAF1/IL6/TCF7L2/TIAM1/STAT3	10
GO:0072175	BP	GO:0072175	epithelial tube formation	7/211	132/18723	0.000750033666026493	0.00338107727100431	0.00171713778594874	PRKACA/HIF1A/SFRP1/FGF2/CASP3/IRX1/SCRIB	7
GO:0002718	BP	GO:0002718	regulation of cytokine production involved in immune response	6/211	96/18723	0.000761645981033064	0.00342569149577259	0.00173979588128345	MAVS/SIRT1/SMAD7/IL6/SEMA7A/TLR3	6
GO:0051304	BP	GO:0051304	chromosome separation	6/211	96/18723	0.000761645981033064	0.00342569149577259	0.00173979588128345	CENPF/RB1/MAD2L1/PLK1/BUB1/UBE2C	6
GO:0001818	BP	GO:0001818	negative regulation of cytokine production	12/211	357/18723	0.000764875405722341	0.00343248580950003	0.00174324648944642	LTF/GSTP1/EZR/SMAD7/CSK/EZH2/FN1/IL6/MERTK/INHBB/SIRPA/CD24	12
GO:1904062	BP	GO:1904062	regulation of cation transmembrane transport	12/211	357/18723	0.000764875405722341	0.00343248580950003	0.00174324648944642	FYN/PRKACA/DLG1/BAX/MMP9/CAV1/PTK2B/CD63/BIN1/PDPK1/THY1/PRKD1	12
GO:0030858	BP	GO:0030858	positive regulation of epithelial cell differentiation	5/211	64/18723	0.000770450819983713	0.00344589090147251	0.00175005449414583	FGF2/NOTCH1/SFN/ETV4/CD24	5
GO:0046579	BP	GO:0046579	positive regulation of Ras protein signal transduction	5/211	64/18723	0.000770450819983713	0.00344589090147251	0.00175005449414583	PIK3CB/KRAS/NOTCH1/HRAS/LPAR1	5
GO:0046854	BP	GO:0046854	phosphatidylinositol phosphate biosynthetic process	5/211	64/18723	0.000770450819983713	0.00344589090147251	0.00175005449414583	PIK3CB/PIK3R3/PIK3CA/PIK3C2B/PIP5K1C	5
GO:0051567	BP	GO:0051567	histone H3-K9 methylation	4/211	37/18723	0.000773614079007879	0.0034523068509022	0.00175331294354388	BRCA1/SIRT1/KDM3A/DNMT1	4
GO:0062237	BP	GO:0062237	protein localization to postsynapse	4/211	37/18723	0.000773614079007879	0.0034523068509022	0.00175331294354388	DLG1/MAPK10/HRAS/SCRIB	4
GO:1903052	BP	GO:1903052	positive regulation of proteolysis involved in cellular protein catabolic process	7/211	133/18723	0.000784269192713591	0.00349594995055589	0.0017754778364181	SIRT6/SMAD7/CAV1/NFE2L2/PTK2B/PLK1/PTK2	7
GO:0070167	BP	GO:0070167	regulation of biomineral tissue development	6/211	97/18723	0.000804358687079998	0.00358150345172521	0.0018189276418508	LTF/ROCK1/HIF1A/PTK2B/KL/NOTCH1	6
GO:0031330	BP	GO:0031330	negative regulation of cellular catabolic process	10/211	262/18723	0.000805449291653209	0.00358236578047095	0.00181936559021889	ROCK1/BMF/MET/PIK3CA/SDCBP/TP53/MCL1/PBK/STAT3/ANXA2	10
GO:0032147	BP	GO:0032147	activation of protein kinase activity	7/211	134/18723	0.000819728708395114	0.00363777384592232	0.00184750552172794	DLG1/TNFRSF10B/PTK2B/PIK3CA/PDPK1/TLR3/MAP2K1	7
GO:0098727	BP	GO:0098727	maintenance of cell number	7/211	134/18723	0.000819728708395114	0.00363777384592232	0.00184750552172794	SFRP1/EZH2/KDM3A/RAF1/MYC/NOTCH1/STAT3	7
GO:0045682	BP	GO:0045682	regulation of epidermis development	5/211	65/18723	0.00082710647447142	0.00366237611866835	0.00186000020574913	ROCK1/EZH2/NOTCH1/SFN/ETV4	5
GO:0060389	BP	GO:0060389	pathway-restricted SMAD protein phosphorylation	5/211	65/18723	0.00082710647447142	0.00366237611866835	0.00186000020574913	SMAD7/LRP1/PIN1/SDCBP/INHBB	5
GO:0002367	BP	GO:0002367	cytokine production involved in immune response	6/211	98/18723	0.000848897085680589	0.00373548931920678	0.0018971319922282	MAVS/SIRT1/SMAD7/IL6/SEMA7A/TLR3	6
GO:0001780	BP	GO:0001780	neutrophil homeostasis	3/211	17/18723	0.000853873782620318	0.00373548931920678	0.0018971319922282	PIK3CB/IL6/MERTK	3
GO:0042532	BP	GO:0042532	negative regulation of tyrosine phosphorylation of STAT protein	3/211	17/18723	0.000853873782620318	0.00373548931920678	0.0018971319922282	PPP2R1A/CAV1/PPP2CA	3
GO:0046827	BP	GO:0046827	positive regulation of protein export from nucleus	3/211	17/18723	0.000853873782620318	0.00373548931920678	0.0018971319922282	PRKACA/TCF7L2/SFN	3
GO:0090399	BP	GO:0090399	replicative senescence	3/211	17/18723	0.000853873782620318	0.00373548931920678	0.0018971319922282	TP53/CDKN2A/CHEK2	3
GO:1903358	BP	GO:1903358	regulation of Golgi organization	3/211	17/18723	0.000853873782620318	0.00373548931920678	0.0018971319922282	MAPK1/MAPK3/MAP2K1	3
GO:1904355	BP	GO:1904355	positive regulation of telomere capping	3/211	17/18723	0.000853873782620318	0.00373548931920678	0.0018971319922282	PRKCQ/MAPK1/MAPK3	3
GO:0007094	BP	GO:0007094	mitotic spindle assembly checkpoint signaling	4/211	38/18723	0.000857064362855772	0.00373548931920678	0.0018971319922282	CENPF/MAD2L1/PLK1/BUB1	4
GO:0032373	BP	GO:0032373	positive regulation of sterol transport	4/211	38/18723	0.000857064362855772	0.00373548931920678	0.0018971319922282	SIRT1/CAV1/LRP1/ANXA2	4
GO:0032376	BP	GO:0032376	positive regulation of cholesterol transport	4/211	38/18723	0.000857064362855772	0.00373548931920678	0.0018971319922282	SIRT1/CAV1/LRP1/ANXA2	4
GO:0048246	BP	GO:0048246	macrophage chemotaxis	4/211	38/18723	0.000857064362855772	0.00373548931920678	0.0018971319922282	MAPK1/MAPK3/PTK2B/PTK2	4
GO:0071173	BP	GO:0071173	spindle assembly checkpoint signaling	4/211	38/18723	0.000857064362855772	0.00373548931920678	0.0018971319922282	CENPF/MAD2L1/PLK1/BUB1	4
GO:0071174	BP	GO:0071174	mitotic spindle checkpoint signaling	4/211	38/18723	0.000857064362855772	0.00373548931920678	0.0018971319922282	CENPF/MAD2L1/PLK1/BUB1	4
GO:1902110	BP	GO:1902110	positive regulation of mitochondrial membrane permeability involved in apoptotic process	4/211	38/18723	0.000857064362855772	0.00373548931920678	0.0018971319922282	BID/BAX/BCL2L11/BNIP3	4
GO:0070588	BP	GO:0070588	calcium ion transmembrane transport	11/211	312/18723	0.000857647397524441	0.00373548931920678	0.0018971319922282	FYN/PRKACA/BAX/PTK2B/BIN1/ITGAV/FGF2/PDPK1/THY1/ANXA2/PRKD1	11
GO:0030193	BP	GO:0030193	regulation of blood coagulation	5/211	66/18723	0.000886810709704287	0.00384991518973796	0.00195524512311231	CAV1/NFE2L2/PLAU/PDGFRA/ANXA2	5
GO:0046626	BP	GO:0046626	regulation of insulin receptor signaling pathway	5/211	66/18723	0.000886810709704287	0.00384991518973796	0.00195524512311231	PRKCQ/SIRT1/PAK1/SIK2/RELA	5
GO:0050918	BP	GO:0050918	positive chemotaxis	5/211	66/18723	0.000886810709704287	0.00384991518973796	0.00195524512311231	MET/LRP1/KDR/FGF2/SCRIB	5
GO:0003300	BP	GO:0003300	cardiac muscle hypertrophy	6/211	99/18723	0.000895313444556446	0.00387419490526375	0.00196757599094517	ROCK1/EZH2/PIN1/NOTCH1/PAK1/TIAM1	6
GO:0033209	BP	GO:0033209	tumor necrosis factor-mediated signaling pathway	6/211	99/18723	0.000895313444556446	0.00387419490526375	0.00196757599094517	GSTP1/PTK2B/EDA2R/RIPK1/TP53/RELA	6
GO:0110149	BP	GO:0110149	regulation of biomineralization	6/211	99/18723	0.000895313444556446	0.00387419490526375	0.00196757599094517	LTF/ROCK1/HIF1A/PTK2B/KL/NOTCH1	6
GO:0060249	BP	GO:0060249	anatomical structure homeostasis	11/211	314/18723	0.000903402562745288	0.00390496735455052	0.00198320430440894	LTF/BAX/HIF1A/CSK/PTK2B/KRAS/IL6/RB1/EGFR/NOTCH1/CLDN1	11
GO:0051051	BP	GO:0051051	negative regulation of transport	14/211	470/18723	0.000928109378168337	0.00400742579070739	0.00203523956953671	MMP9/CSK/SFRP1/CAV1/CRYAB/PTK2B/BIN1/SDCBP/ITGAV/NOTCH1/BAG4/INHBB/PRKD1/SIRPA	14
GO:0031577	BP	GO:0031577	spindle checkpoint signaling	4/211	39/18723	0.000946663789604154	0.00406556470503117	0.00206476640924415	CENPF/MAD2L1/PLK1/BUB1	4
GO:0051154	BP	GO:0051154	negative regulation of striated muscle cell differentiation	4/211	39/18723	0.000946663789604154	0.00406556470503117	0.00206476640924415	EZH2/NOTCH1/PAK1/BDNF	4
GO:0071548	BP	GO:0071548	response to dexamethasone	4/211	39/18723	0.000946663789604154	0.00406556470503117	0.00206476640924415	PCNA/CASP9/EGFR/CLDN1	4
GO:1903115	BP	GO:1903115	regulation of actin filament-based movement	4/211	39/18723	0.000946663789604154	0.00406556470503117	0.00206476640924415	DLG1/CAV1/BIN1/JUP	4
GO:2000249	BP	GO:2000249	regulation of actin cytoskeleton reorganization	4/211	39/18723	0.000946663789604154	0.00406556470503117	0.00206476640924415	ARHGDIB/PTK2B/PDGFRA/HRAS	4
GO:0001894	BP	GO:0001894	tissue homeostasis	10/211	268/18723	0.000956882552541968	0.00410503642841312	0.00208481279749943	LTF/BAX/CSK/PTK2B/KRAS/IL6/RB1/EGFR/NOTCH1/CLDN1	10
GO:0032273	BP	GO:0032273	positive regulation of protein polymerization	7/211	138/18723	0.000974428384486433	0.00417582292665109	0.00212076292851294	DLG1/MET/PTK2B/BIN1/PAK1/FER/BAG4	7
GO:0006941	BP	GO:0006941	striated muscle contraction	8/211	179/18723	0.000981315488970222	0.00420082964946095	0.00213346301940048	PRKACA/DLG1/SMAD7/CAV1/PIK3CA/CXCR4/BIN1/JUP	8
GO:0006476	BP	GO:0006476	protein deacetylation	6/211	101/18723	0.000993992260799535	0.00425054078119201	0.0021587096659086	SIRT6/SIRT1/TP53/BRMS1/MTA1/PRKD1	6
GO:0051148	BP	GO:0051148	negative regulation of muscle cell differentiation	5/211	68/18723	0.00101577209948204	0.00431306405631173	0.00219046317805991	EZH2/DNMT1/NOTCH1/PAK1/BDNF	5
GO:1900046	BP	GO:1900046	regulation of hemostasis	5/211	68/18723	0.00101577209948204	0.00431306405631173	0.00219046317805991	CAV1/NFE2L2/PLAU/PDGFRA/ANXA2	5
GO:0046851	BP	GO:0046851	negative regulation of bone remodeling	3/211	18/18723	0.00101617257811451	0.00431306405631173	0.00219046317805991	CSK/SFRP1/IL6	3
GO:0060438	BP	GO:0060438	trachea development	3/211	18/18723	0.00101617257811451	0.00431306405631173	0.00219046317805991	MAPK1/MAPK3/MAP2K1	3
GO:0060749	BP	GO:0060749	mammary gland alveolus development	3/211	18/18723	0.00101617257811451	0.00431306405631173	0.00219046317805991	HIF1A/CCND1/AR	3
GO:0061377	BP	GO:0061377	mammary gland lobule development	3/211	18/18723	0.00101617257811451	0.00431306405631173	0.00219046317805991	HIF1A/CCND1/AR	3
GO:0071360	BP	GO:0071360	cellular response to exogenous dsRNA	3/211	18/18723	0.00101617257811451	0.00431306405631173	0.00219046317805991	MAVS/CAV1/TLR3	3
GO:0006816	BP	GO:0006816	calcium ion transport	13/211	422/18723	0.00103930497894077	0.00438815788853317	0.00222860086213621	FYN/PRKACA/BAX/CAV1/PTK2B/CXCR4/BIN1/ITGAV/FGF2/PDPK1/THY1/ANXA2/PRKD1	13
GO:0072594	BP	GO:0072594	establishment of protein localization to organelle	13/211	422/18723	0.00103930497894077	0.00438815788853317	0.00222860086213621	BID/BAX/MAVS/MAPK1/BRCA2/TP53/NOTCH1/BAG4/STAT3/CDK1/JUP/SCRIB/PRKD1	13
GO:0014037	BP	GO:0014037	Schwann cell differentiation	4/211	40/18723	0.00104265444071557	0.00438815788853317	0.00222860086213621	NDRG1/NTRK2/CDK1/RELA	4
GO:0045022	BP	GO:0045022	early endosome to late endosome transport	4/211	40/18723	0.00104265444071557	0.00438815788853317	0.00222860086213621	EZR/MAPK1/MAPK3/MAP2K1	4
GO:0045841	BP	GO:0045841	negative regulation of mitotic metaphase/anaphase transition	4/211	40/18723	0.00104265444071557	0.00438815788853317	0.00222860086213621	CENPF/MAD2L1/PLK1/BUB1	4
GO:0070266	BP	GO:0070266	necroptotic process	4/211	40/18723	0.00104265444071557	0.00438815788853317	0.00222860086213621	CAV1/RIPK1/TP53/TLR3	4
GO:0071276	BP	GO:0071276	cellular response to cadmium ion	4/211	40/18723	0.00104265444071557	0.00438815788853317	0.00222860086213621	MAPK1/MMP9/MAPK3/EGFR	4
GO:1902686	BP	GO:1902686	mitochondrial outer membrane permeabilization involved in programmed cell death	4/211	40/18723	0.00104265444071557	0.00438815788853317	0.00222860086213621	BID/BAX/BCL2L11/BNIP3	4
GO:0014897	BP	GO:0014897	striated muscle hypertrophy	6/211	102/18723	0.00104636236304659	0.00438988579622696	0.00222947840954309	ROCK1/EZH2/PIN1/NOTCH1/PAK1/TIAM1	6
GO:0032677	BP	GO:0032677	regulation of interleukin-8 production	6/211	102/18723	0.00104636236304659	0.00438988579622696	0.00222947840954309	MAVS/IL6/RIPK1/TLR3/STAT3/RELA	6
GO:1902106	BP	GO:1902106	negative regulation of leukocyte differentiation	6/211	102/18723	0.00104636236304659	0.00438988579622696	0.00222947840954309	LTF/SMAD7/SFRP1/MYC/ERBB2/TLR3	6
GO:0032640	BP	GO:0032640	tumor necrosis factor production	8/211	181/18723	0.00105415997270133	0.00441332801988374	0.00224138394283952	LTF/GSTP1/MAVS/IL6/RIPK1/TLR3/STAT3/SIRPA	8
GO:0032680	BP	GO:0032680	regulation of tumor necrosis factor production	8/211	181/18723	0.00105415997270133	0.00441332801988374	0.00224138394283952	LTF/GSTP1/MAVS/IL6/RIPK1/TLR3/STAT3/SIRPA	8
GO:1901224	BP	GO:1901224	positive regulation of NIK/NF-kappaB signaling	5/211	69/18723	0.00108523518810201	0.00453866946730829	0.00230504073570964	EDAR/EGFR/TLR3/RELA/CALR	5
GO:0032637	BP	GO:0032637	interleukin-8 production	6/211	103/18723	0.00110082568978839	0.00459425057995282	0.00233326855218857	MAVS/IL6/RIPK1/TLR3/STAT3/RELA	6
GO:0046425	BP	GO:0046425	regulation of receptor signaling pathway via JAK-STAT	6/211	103/18723	0.00110082568978839	0.00459425057995282	0.00233326855218857	PPP2R1A/CAV1/PPP2CA/PTK2B/IL6/NOTCH1	6
GO:0043010	BP	GO:0043010	camera-type eye development	11/211	322/18723	0.00110714764815425	0.00461581180243015	0.00234421878693907	DLG1/BAX/HIF1A/CASP2/CRYAB/PDGFRA/FGF2/NTRK2/MERTK/THY1/MEGF11	11
GO:0071634	BP	GO:0071634	regulation of transforming growth factor beta production	4/211	41/18723	0.00114527834768893	0.00476483512569747	0.00241990282455763	HIF1A/FN1/ITGAV/CD24	4
GO:1905521	BP	GO:1905521	regulation of macrophage migration	4/211	41/18723	0.00114527834768893	0.00476483512569747	0.00241990282455763	MAPK1/MAPK3/PTK2B/PTK2	4
GO:0072006	BP	GO:0072006	nephron development	7/211	142/18723	0.0011512449547662	0.00478467466111989	0.00242997867115885	DLG1/PDGFRA/MYC/FGF2/NOTCH1/IRX1/CD24	7
GO:0014896	BP	GO:0014896	muscle hypertrophy	6/211	104/18723	0.00115743754158309	0.00479842900080459	0.00243696404726839	ROCK1/EZH2/PIN1/NOTCH1/PAK1/TIAM1	6
GO:0045123	BP	GO:0045123	cellular extravasation	5/211	70/18723	0.00115815862713461	0.00479842900080459	0.00243696404726839	ROCK1/ITGA4/FER/THY1/SIRPA	5
GO:0070830	BP	GO:0070830	bicellular tight junction assembly	5/211	70/18723	0.00115815862713461	0.00479842900080459	0.00243696404726839	ROCK1/PRKACA/DLG1/CLDN1/PAK2	5
GO:0010759	BP	GO:0010759	positive regulation of macrophage chemotaxis	3/211	19/18723	0.0011967283612093	0.00494284702654594	0.00251030920595473	MAPK1/MAPK3/PTK2	3
GO:0044320	BP	GO:0044320	cellular response to leptin stimulus	3/211	19/18723	0.0011967283612093	0.00494284702654594	0.00251030920595473	SIRT1/INHBB/STAT3	3
GO:0070262	BP	GO:0070262	peptidyl-serine dephosphorylation	3/211	19/18723	0.0011967283612093	0.00494284702654594	0.00251030920595473	PPP2CA/PPP2R2D/PPP2R2A	3
GO:0002040	BP	GO:0002040	sprouting angiogenesis	8/211	185/18723	0.00121281335325309	0.00500410798852567	0.00254142163083809	PIK3CB/SRPX2/PIK3R3/PTK2B/KDR/FGF2/PDPK1/NOTCH1	8
GO:0030595	BP	GO:0030595	leukocyte chemotaxis	9/211	230/18723	0.00122889059113568	0.00506521054798337	0.0025724536082977	DAPK2/MAPK1/MAPK3/PTK2B/CXCR4/IL6/PTK2/CALR/PIP5K1C	9
GO:0032722	BP	GO:0032722	positive regulation of chemokine production	5/211	71/18723	0.00123464750745803	0.00508369293277049	0.0025818402027907	MAVS/HIF1A/LRP1/IL6/TLR3	5
GO:0010939	BP	GO:0010939	regulation of necrotic cell death	4/211	42/18723	0.00125477727986491	0.00513698821431675	0.00260890712094151	CAV1/RIPK1/TP53/BNIP3	4
GO:0045687	BP	GO:0045687	positive regulation of glial cell differentiation	4/211	42/18723	0.00125477727986491	0.00513698821431675	0.00260890712094151	CXCR4/BIN1/NOTCH1/RELA	4
GO:0045773	BP	GO:0045773	positive regulation of axon extension	4/211	42/18723	0.00125477727986491	0.00513698821431675	0.00260890712094151	FN1/LRP1/SEMA7A/PAK1	4
GO:1902100	BP	GO:1902100	negative regulation of metaphase/anaphase transition of cell cycle	4/211	42/18723	0.00125477727986491	0.00513698821431675	0.00260890712094151	CENPF/MAD2L1/PLK1/BUB1	4
GO:0071706	BP	GO:0071706	tumor necrosis factor superfamily cytokine production	8/211	186/18723	0.00125530808642292	0.00513698821431675	0.00260890712094151	LTF/GSTP1/MAVS/IL6/RIPK1/TLR3/STAT3/SIRPA	8
GO:1903555	BP	GO:1903555	regulation of tumor necrosis factor superfamily cytokine production	8/211	186/18723	0.00125530808642292	0.00513698821431675	0.00260890712094151	LTF/GSTP1/MAVS/IL6/RIPK1/TLR3/STAT3/SIRPA	8
GO:0031349	BP	GO:0031349	positive regulation of defense response	10/211	278/18723	0.00126074640343273	0.00515396226746195	0.00261752768347236	FYN/PAK3/MAVS/MAPK3/IL6/RIPK1/EGFR/PAK1/TLR3/PAK2	10
GO:0045732	BP	GO:0045732	positive regulation of protein catabolic process	9/211	231/18723	0.00126648488341985	0.00517212742779029	0.00262675317011092	SIRT6/EZR/SMAD7/CAV1/NFE2L2/PTK2B/LRP1/PLK1/PTK2	9
GO:0090263	BP	GO:0090263	positive regulation of canonical Wnt signaling pathway	6/211	106/18723	0.00127733084565998	0.00520577489547545	0.00264384161072693	SFRP1/CAV1/PIN1/FGF2/EGFR/JUP	6
GO:1903707	BP	GO:1903707	negative regulation of hemopoiesis	6/211	106/18723	0.00127733084565998	0.00520577489547545	0.00264384161072693	LTF/SMAD7/SFRP1/MYC/ERBB2/TLR3	6
GO:1902105	BP	GO:1902105	regulation of leukocyte differentiation	10/211	279/18723	0.00129503000756278	0.00527252787992433	0.00267774325293577	LTF/PRDM1/GLI2/SMAD7/SFRP1/MYC/RIPK1/RB1/ERBB2/TLR3	10
GO:0002695	BP	GO:0002695	negative regulation of leukocyte activation	8/211	187/18723	0.00129898106342107	0.00528322847994274	0.00268317773524752	DLG1/SMAD7/SFRP1/ERBB2/FER/MERTK/CASP3/SCRIB	8
GO:0002534	BP	GO:0002534	cytokine production involved in inflammatory response	5/211	72/18723	0.00131480768069995	0.00533131154996508	0.00270759754283602	HIF1A/EZH2/IL6/STAT3/SIRPA	5
GO:0033627	BP	GO:0033627	cell adhesion mediated by integrin	5/211	72/18723	0.00131480768069995	0.00533131154996508	0.00270759754283602	ITGA4/PLAU/ITGAV/PTK2/MUC1	5
GO:1900015	BP	GO:1900015	regulation of cytokine production involved in inflammatory response	5/211	72/18723	0.00131480768069995	0.00533131154996508	0.00270759754283602	HIF1A/EZH2/IL6/STAT3/SIRPA	5
GO:0021700	BP	GO:0021700	developmental maturation	10/211	280/18723	0.00133007032689786	0.00538772909293108	0.00273625015472635	LTF/PRKACA/MMP2/HIF1A/PTK2B/CD63/BRCA2/RB1/YWHAZ/ZBTB7A	10
GO:0051341	BP	GO:0051341	regulation of oxidoreductase activity	6/211	107/18723	0.00134072568095553	0.00542538841918579	0.00275537608617427	PIK3CB/HIF1A/CAV1/PTK2B/KRAS/EGFR	6
GO:0032271	BP	GO:0032271	regulation of protein polymerization	9/211	233/18723	0.00134445984305015	0.0054349925234234	0.0027602536943934	DLG1/PAK3/ARHGEF7/MET/PTK2B/BIN1/PAK1/FER/BAG4	9
GO:0006470	BP	GO:0006470	protein dephosphorylation	10/211	281/18723	0.00136587977939605	0.00550486613630792	0.00279574020100291	PPP2R5A/ROCK1/DLG1/PPP2R1A/PPP2CA/PIN1/MGAT5/CDC25C/PPP2R2D/PPP2R2A	10
GO:0014002	BP	GO:0014002	astrocyte development	4/211	43/18723	0.00137139254021692	0.00550486613630792	0.00279574020100291	LRP1/KRAS/IL6/EGFR	4
GO:0033046	BP	GO:0033046	negative regulation of sister chromatid segregation	4/211	43/18723	0.00137139254021692	0.00550486613630792	0.00279574020100291	CENPF/MAD2L1/PLK1/BUB1	4
GO:0033048	BP	GO:0033048	negative regulation of mitotic sister chromatid segregation	4/211	43/18723	0.00137139254021692	0.00550486613630792	0.00279574020100291	CENPF/MAD2L1/PLK1/BUB1	4
GO:0071604	BP	GO:0071604	transforming growth factor beta production	4/211	43/18723	0.00137139254021692	0.00550486613630792	0.00279574020100291	HIF1A/FN1/ITGAV/CD24	4
GO:0098927	BP	GO:0098927	vesicle-mediated transport between endosomal compartments	4/211	43/18723	0.00137139254021692	0.00550486613630792	0.00279574020100291	EZR/MAPK1/MAPK3/MAP2K1	4
GO:2000816	BP	GO:2000816	negative regulation of mitotic sister chromatid separation	4/211	43/18723	0.00137139254021692	0.00550486613630792	0.00279574020100291	CENPF/MAD2L1/PLK1/BUB1	4
GO:0006091	BP	GO:0006091	generation of precursor metabolites and energy	14/211	490/18723	0.00137767106966065	0.00552451631749461	0.00280571988082442	BID/NOX4/HIF1A/PIK3CA/KL/LDHA/MYC/IDH1/TP53/STAT3/CDK1/CYCS/BNIP3/ZBTB7A	14
GO:0034104	BP	GO:0034104	negative regulation of tissue remodeling	3/211	20/18723	0.00139628188709336	0.0055711786783725	0.00282941815703129	CSK/SFRP1/IL6	3
GO:0048670	BP	GO:0048670	regulation of collateral sprouting	3/211	20/18723	0.00139628188709336	0.0055711786783725	0.00282941815703129	LRP1/CRABP2/BDNF	3
GO:0060252	BP	GO:0060252	positive regulation of glial cell proliferation	3/211	20/18723	0.00139628188709336	0.0055711786783725	0.00282941815703129	IL6/EGFR/PRKCI	3
GO:1902004	BP	GO:1902004	positive regulation of amyloid-beta formation	3/211	20/18723	0.00139628188709336	0.0055711786783725	0.00282941815703129	CASP3/RELA/SP1	3
GO:1902176	BP	GO:1902176	negative regulation of oxidative stress-induced intrinsic apoptotic signaling pathway	3/211	20/18723	0.00139628188709336	0.0055711786783725	0.00282941815703129	SIRT1/HIF1A/NFE2L2	3
GO:0086003	BP	GO:0086003	cardiac muscle cell contraction	5/211	73/18723	0.00139874570994314	0.00557543948653982	0.00283158208116444	DLG1/CAV1/PIK3CA/BIN1/JUP	5
GO:0022037	BP	GO:0022037	metencephalon development	6/211	108/18723	0.0014064957793376	0.00560074191692359	0.00284443235218927	GLI2/EZH2/TP53/PAK1/MAP2K1/SCRIB	6
GO:0030072	BP	GO:0030072	peptide hormone secretion	9/211	236/18723	0.00146863890852239	0.00584237430342472	0.00296714948282936	HIF1A/SFRP1/LRP1/RAF1/IL6/EGFR/TCF7L2/TIAM1/INHBB	9
GO:0072009	BP	GO:0072009	nephron epithelium development	6/211	109/18723	0.00147469913930209	0.00586064513668908	0.00297642863727166	DLG1/MYC/FGF2/NOTCH1/IRX1/CD24	6
GO:0050821	BP	GO:0050821	protein stabilization	8/211	191/18723	0.00148592405930738	0.00589608328610309	0.00299442650615941	SMAD7/CRYAB/PIN1/TP53/BAG4/CALR/CHEK2/CTNND1	8
GO:0120192	BP	GO:0120192	tight junction assembly	5/211	74/18723	0.00148656882050721	0.00589608328610309	0.00299442650615941	ROCK1/PRKACA/DLG1/CLDN1/PAK2	5
GO:0050727	BP	GO:0050727	regulation of inflammatory response	12/211	386/18723	0.00149204544928354	0.00591193405202229	0.00300247658810504	FYN/GSTP1/MMP9/IL6/RIPK1/SEMA7A/RB1/EGFR/TLR3/PBK/RELA/SIRPA	12
GO:0048806	BP	GO:0048806	genitalia development	4/211	44/18723	0.00149536476892778	0.00591335335356194	0.00300319740461056	BAX/PDGFRA/MERTK/AR	4
GO:0097178	BP	GO:0097178	ruffle assembly	4/211	44/18723	0.00149536476892778	0.00591335335356194	0.00300319740461056	CAV1/BAG4/CSPG4/HRAS	4
GO:0061387	BP	GO:0061387	regulation of extent of cell growth	6/211	110/18723	0.00154539425621207	0.00610514803097033	0.00310060360426952	FN1/LRP1/SEMA7A/CRABP2/PAK1/BDNF	6
GO:0007252	BP	GO:0007252	I-kappaB phosphorylation	3/211	21/18723	0.00161554216388946	0.00635086161670718	0.00322539344158204	PRDX4/TLR3/SIRPA	3
GO:0031145	BP	GO:0031145	anaphase-promoting complex-dependent catabolic process	3/211	21/18723	0.00161554216388946	0.00635086161670718	0.00322539344158204	CDK2/PLK1/UBE2C	3
GO:0061081	BP	GO:0061081	positive regulation of myeloid leukocyte cytokine production involved in immune response	3/211	21/18723	0.00161554216388946	0.00635086161670718	0.00322539344158204	MAVS/SIRT1/SEMA7A	3
GO:1902254	BP	GO:1902254	negative regulation of intrinsic apoptotic signaling pathway by p53 class mediator	3/211	21/18723	0.00161554216388946	0.00635086161670718	0.00322539344158204	CD44/SIRT1/MUC1	3
GO:2000774	BP	GO:2000774	positive regulation of cellular senescence	3/211	21/18723	0.00161554216388946	0.00635086161670718	0.00322539344158204	SIRT1/KRAS/CDKN2A	3
GO:0008631	BP	GO:0008631	intrinsic apoptotic signaling pathway in response to oxidative stress	4/211	45/18723	0.00162693375455645	0.00637056217225338	0.0032353987048816	SIRT1/HIF1A/NFE2L2/MCL1	4
GO:0022602	BP	GO:0022602	ovulation cycle process	4/211	45/18723	0.00162693375455645	0.00637056217225338	0.0032353987048816	SIRT1/CASP2/PDGFRA/CASP3	4
GO:0051985	BP	GO:0051985	negative regulation of chromosome segregation	4/211	45/18723	0.00162693375455645	0.00637056217225338	0.0032353987048816	CENPF/MAD2L1/PLK1/BUB1	4
GO:1905819	BP	GO:1905819	negative regulation of chromosome separation	4/211	45/18723	0.00162693375455645	0.00637056217225338	0.0032353987048816	CENPF/MAD2L1/PLK1/BUB1	4
GO:0044409	BP	GO:0044409	entry into host	7/211	151/18723	0.00164112303275652	0.00641982898416215	0.0032604196959862	CAV1/CBL/CXCR4/ITGAV/EGFR/CLDN1/CDK1	7
GO:0032886	BP	GO:0032886	regulation of microtubule-based process	9/211	240/18723	0.00164840093459767	0.00643569240741259	0.00326847620617349	BRCA1/ROCK1/SIRT1/ARHGEF7/MET/KIF18A/ERBB2/PAK1/PLK1	9
GO:0050851	BP	GO:0050851	antigen receptor-mediated signaling pathway	9/211	240/18723	0.00164840093459767	0.00643569240741259	0.00326847620617349	FYN/BAX/EZR/MAPK1/CSK/PIK3CA/THY1/RELA/HRAS	9
GO:0006305	BP	GO:0006305	DNA alkylation	5/211	76/18723	0.00167430220357819	0.00652406146447932	0.00331335593971263	BRCA1/EZH2/PIK3CA/DNMT1/MYC	5
GO:0006306	BP	GO:0006306	DNA methylation	5/211	76/18723	0.00167430220357819	0.00652406146447932	0.00331335593971263	BRCA1/EZH2/PIK3CA/DNMT1/MYC	5
GO:0030073	BP	GO:0030073	insulin secretion	8/211	195/18723	0.00169362118670088	0.00658989053173569	0.00334678835480976	HIF1A/SFRP1/LRP1/RAF1/IL6/TCF7L2/TIAM1/INHBB	8
GO:0035601	BP	GO:0035601	protein deacylation	6/211	112/18723	0.00169449613823048	0.00658989053173569	0.00334678835480976	SIRT6/SIRT1/TP53/BRMS1/MTA1/PRKD1	6
GO:0021915	BP	GO:0021915	neural tube development	7/211	152/18723	0.00170424441698491	0.00662135428155423	0.00336276775704478	PRKACA/GLI2/HIF1A/SFRP1/NOTCH1/CASP3/SCRIB	7
GO:0002790	BP	GO:0002790	peptide secretion	9/211	242/18723	0.0017446793612354	0.00677186527577667	0.00343920733374315	HIF1A/SFRP1/LRP1/RAF1/IL6/EGFR/TCF7L2/TIAM1/INHBB	9
GO:0090276	BP	GO:0090276	regulation of peptide hormone secretion	8/211	196/18723	0.00174897259962007	0.0067819384105656	0.0034443231471312	HIF1A/SFRP1/LRP1/IL6/EGFR/TCF7L2/TIAM1/INHBB	8
GO:0006984	BP	GO:0006984	ER-nucleus signaling pathway	4/211	46/18723	0.00176633825260307	0.00682938526708291	0.00346841984283498	BID/NFE2L2/TP53/BCL2L11	4
GO:0031057	BP	GO:0031057	negative regulation of histone modification	4/211	46/18723	0.00176633825260307	0.00682938526708291	0.00346841984283498	BRCA1/SIRT1/KDM3A/DNMT1	4
GO:0033047	BP	GO:0033047	regulation of mitotic sister chromatid segregation	4/211	46/18723	0.00176633825260307	0.00682938526708291	0.00346841984283498	CENPF/MAD2L1/PLK1/BUB1	4
GO:0031623	BP	GO:0031623	receptor internalization	6/211	113/18723	0.00177302224513842	0.00684741314799325	0.00347757560977861	EZR/CAV1/LRP1/CD63/SDCBP/SCRIB	6
GO:0031016	BP	GO:0031016	pancreas development	5/211	77/18723	0.00177442979673836	0.00684741314799325	0.00347757560977861	MET/MNX1/IL6/PDPK1/TCF7L2	5
GO:0002244	BP	GO:0002244	hematopoietic progenitor cell differentiation	6/211	114/18723	0.00185427876231029	0.00712463241286954	0.00361836614384725	SFRP1/NFE2L2/KDR/PDGFRA/TP53/NOTCH1	6
GO:0034629	BP	GO:0034629	cellular protein-containing complex localization	3/211	22/18723	0.00185518720815832	0.00712463241286954	0.00361836614384725	DLG1/EZR/SMAD7	3
GO:0060965	BP	GO:0060965	negative regulation of gene silencing by miRNA	3/211	22/18723	0.00185518720815832	0.00712463241286954	0.00361836614384725	IL6/TP53/STAT3	3
GO:0071359	BP	GO:0071359	cellular response to dsRNA	3/211	22/18723	0.00185518720815832	0.00712463241286954	0.00361836614384725	MAVS/CAV1/TLR3	3
GO:1900120	BP	GO:1900120	regulation of receptor binding	3/211	22/18723	0.00185518720815832	0.00712463241286954	0.00361836614384725	MMP9/BDNF/ANXA2	3
GO:0006919	BP	GO:0006919	activation of cysteine-type endopeptidase activity involved in apoptotic process	5/211	78/18723	0.00187887701519226	0.00720867896126597	0.00366105061759996	BID/BAX/CASP2/CASP9/CYCS	5
GO:0014911	BP	GO:0014911	positive regulation of smooth muscle cell migration	4/211	47/18723	0.0019138158112847	0.00732864846622347	0.00372197917782269	NOX4/LRP1/PAK1/S100A11	4
GO:0050798	BP	GO:0050798	activated T cell proliferation	4/211	47/18723	0.0019138158112847	0.00732864846622347	0.00372197917782269	FYN/CASP3/SCRIB/CD24	4
GO:0071675	BP	GO:0071675	regulation of mononuclear cell migration	6/211	115/18723	0.00193832644535975	0.0074153982976694	0.00376603656000024	MAPK1/MAPK3/ITGA4/PTK2B/PTK2/CALR	6
GO:0002791	BP	GO:0002791	regulation of peptide secretion	8/211	200/18723	0.00198484542295778	0.00758609820028075	0.00385272941832248	HIF1A/SFRP1/LRP1/IL6/EGFR/TCF7L2/TIAM1/INHBB	8
GO:0030326	BP	GO:0030326	embryonic limb morphogenesis	6/211	116/18723	0.00202522645600195	0.00771827716151888	0.00391985875925649	GLI2/BAX/CRABP2/NOTCH1/BCL2L11/HOXA10	6
GO:0035113	BP	GO:0035113	embryonic appendage morphogenesis	6/211	116/18723	0.00202522645600195	0.00771827716151888	0.00391985875925649	GLI2/BAX/CRABP2/NOTCH1/BCL2L11/HOXA10	6
GO:0098732	BP	GO:0098732	macromolecule deacylation	6/211	116/18723	0.00202522645600195	0.00771827716151888	0.00391985875925649	SIRT6/SIRT1/TP53/BRMS1/MTA1/PRKD1	6
GO:0007030	BP	GO:0007030	Golgi organization	7/211	157/18723	0.00204868852431435	0.00779282092010622	0.00395771707905139	MAPK1/ARHGEF7/MAPK3/YWHAZ/MAP2K1/CDK1/PRKD1	7
GO:0051250	BP	GO:0051250	negative regulation of lymphocyte activation	7/211	157/18723	0.00204868852431435	0.00779282092010622	0.00395771707905139	DLG1/SMAD7/SFRP1/ERBB2/MERTK/CASP3/SCRIB	7
GO:0021537	BP	GO:0021537	telencephalon development	9/211	248/18723	0.00206084612077999	0.00783160742758826	0.00397741546871955	BAX/HIF1A/EZH2/CXCR4/LRP1/SEMA7A/NTRK2/CASP3/BNIP3	9
GO:0045839	BP	GO:0045839	negative regulation of mitotic nuclear division	4/211	48/18723	0.00206960260433787	0.00784249791435051	0.00398294638825434	CENPF/MAD2L1/PLK1/BUB1	4
GO:0048146	BP	GO:0048146	positive regulation of fibroblast proliferation	4/211	48/18723	0.00206960260433787	0.00784249791435051	0.00398294638825434	FN1/PDGFRA/MYC/ANXA2	4
GO:1903053	BP	GO:1903053	regulation of extracellular matrix organization	4/211	48/18723	0.00206960260433787	0.00784249791435051	0.00398294638825434	LRP1/IL6/RB1/NOTCH1	4
GO:0001570	BP	GO:0001570	vasculogenesis	5/211	80/18723	0.00210116991205546	0.00792754592444434	0.00402613947141877	CAV1/KDR/ITGAV/NTRK2/NOTCH1	5
GO:0032204	BP	GO:0032204	regulation of telomere maintenance	5/211	80/18723	0.00210116991205546	0.00792754592444434	0.00402613947141877	PRKCQ/SIRT6/MAPK1/MAPK3/MYC	5
GO:0120193	BP	GO:0120193	tight junction organization	5/211	80/18723	0.00210116991205546	0.00792754592444434	0.00402613947141877	ROCK1/PRKACA/DLG1/CLDN1/PAK2	5
GO:0009913	BP	GO:0009913	epidermal cell differentiation	8/211	202/18723	0.0021118243817562	0.00792754592444434	0.00402613947141877	ROCK1/EZH2/NOTCH1/CASP3/MAP2K1/SFN/ETV4/SCRIB	8
GO:0090087	BP	GO:0090087	regulation of peptide transport	8/211	202/18723	0.0021118243817562	0.00792754592444434	0.00402613947141877	HIF1A/SFRP1/LRP1/IL6/EGFR/TCF7L2/TIAM1/INHBB	8
GO:0006929	BP	GO:0006929	substrate-dependent cell migration	3/211	23/18723	0.00211586478604348	0.00792754592444434	0.00402613947141877	FN1/SDCBP/CSPG4	3
GO:0035988	BP	GO:0035988	chondrocyte proliferation	3/211	23/18723	0.00211586478604348	0.00792754592444434	0.00402613947141877	LTF/SIRT6/SMAD7	3
GO:0036119	BP	GO:0036119	response to platelet-derived growth factor	3/211	23/18723	0.00211586478604348	0.00792754592444434	0.00402613947141877	FYN/CBL/FER	3
GO:0060396	BP	GO:0060396	growth hormone receptor signaling pathway	3/211	23/18723	0.00211586478604348	0.00792754592444434	0.00402613947141877	PXN/STAT3/PTK2	3
GO:1904666	BP	GO:1904666	regulation of ubiquitin protein ligase activity	3/211	23/18723	0.00211586478604348	0.00792754592444434	0.00402613947141877	MAD2L1/PLK1/UBE2C	3
GO:2000737	BP	GO:2000737	negative regulation of stem cell differentiation	3/211	23/18723	0.00211586478604348	0.00792754592444434	0.00402613947141877	NFE2L2/NOTCH1/STAT3	3
GO:2000810	BP	GO:2000810	regulation of bicellular tight junction assembly	3/211	23/18723	0.00211586478604348	0.00792754592444434	0.00402613947141877	ROCK1/PRKACA/CLDN1	3
GO:0032200	BP	GO:0032200	telomere organization	7/211	159/18723	0.00220063636154498	0.00823743357826676	0.00418352120425903	PRKCQ/SIRT6/MAPK1/MAPK3/PCNA/MYC/BRCA2	7
GO:0001942	BP	GO:0001942	hair follicle development	5/211	81/18723	0.0022192362609929	0.00827603139720415	0.00420312376523006	GLI2/EDAR/EGFR/NOTCH1/RELA	5
GO:0014032	BP	GO:0014032	neural crest cell development	5/211	81/18723	0.0022192362609929	0.00827603139720415	0.00420312376523006	MAPK1/HIF1A/MAPK3/FN1/SEMA7A	5
GO:1903533	BP	GO:1903533	regulation of protein targeting	5/211	81/18723	0.0022192362609929	0.00827603139720415	0.00420312376523006	FYN/ERBB2/PAK1/BAG4/HRAS	5
GO:2001021	BP	GO:2001021	negative regulation of response to DNA damage stimulus	5/211	81/18723	0.0022192362609929	0.00827603139720415	0.00420312376523006	BID/CD44/SIRT1/CHEK2/MUC1	5
GO:0002762	BP	GO:0002762	negative regulation of myeloid leukocyte differentiation	4/211	49/18723	0.00223393327066788	0.00829212777234898	0.00421129858401194	LTF/SFRP1/MYC/TLR3	4
GO:0030225	BP	GO:0030225	macrophage differentiation	4/211	49/18723	0.00223393327066788	0.00829212777234898	0.00421129858401194	SIRT1/MMP9/RIPK1/RB1	4
GO:0034332	BP	GO:0034332	adherens junction organization	4/211	49/18723	0.00223393327066788	0.00829212777234898	0.00421129858401194	SMAD7/CSK/PAK2/PIP5K1C	4
GO:1902041	BP	GO:1902041	regulation of extrinsic apoptotic signaling pathway via death domain receptors	4/211	49/18723	0.00223393327066788	0.00829212777234898	0.00421129858401194	BRCA1/SFRP1/RAF1/ITPRIP	4
GO:1904894	BP	GO:1904894	positive regulation of receptor signaling pathway via STAT	4/211	49/18723	0.00223393327066788	0.00829212777234898	0.00421129858401194	PTK2B/IL6/NOTCH1/MGAT5	4
GO:0010959	BP	GO:0010959	regulation of metal ion transport	12/211	406/18723	0.00227019542396593	0.00841890484987924	0.00427568448612848	FYN/PRKACA/DLG1/BAX/CAV1/PTK2B/CXCR4/CD63/BIN1/PDPK1/THY1/PRKD1	12
GO:1905897	BP	GO:1905897	regulation of response to endoplasmic reticulum stress	5/211	82/18723	0.00234206348114364	0.00866932487830186	0.00440286457066855	BAX/SIRT1/CAV1/NFE2L2/BCL2L11	5
GO:2001252	BP	GO:2001252	positive regulation of chromosome organization	5/211	82/18723	0.00234206348114364	0.00866932487830186	0.00440286457066855	PRKCQ/SIRT6/MAPK1/MAPK3/DNMT1	5
GO:0060828	BP	GO:0060828	regulation of canonical Wnt signaling pathway	9/211	253/18723	0.0023578752169833	0.00871977186725119	0.00442848493482145	SFRP1/CAV1/PIN1/FGF2/EGFR/NOTCH1/TCF7L2/JUP/CTNND1	9
GO:0017038	BP	GO:0017038	protein import	8/211	206/18723	0.00238492501409376	0.00880360536904527	0.00447106120922179	MAVS/MAPK1/TP53/NOTCH1/STAT3/CDK1/JUP/PRKD1	8
GO:0010226	BP	GO:0010226	response to lithium ion	3/211	24/18723	0.00239819314029815	0.00880360536904527	0.00447106120922179	NFE2L2/PTK2B/CALR	3
GO:0033032	BP	GO:0033032	regulation of myeloid cell apoptotic process	3/211	24/18723	0.00239819314029815	0.00880360536904527	0.00447106120922179	PIK3CB/SIRT1/CDKN2A	3
GO:0060149	BP	GO:0060149	negative regulation of posttranscriptional gene silencing	3/211	24/18723	0.00239819314029815	0.00880360536904527	0.00447106120922179	IL6/TP53/STAT3	3
GO:0060571	BP	GO:0060571	morphogenesis of an epithelial fold	3/211	24/18723	0.00239819314029815	0.00880360536904527	0.00447106120922179	GLI2/HIF1A/AR	3
GO:0060967	BP	GO:0060967	negative regulation of gene silencing by RNA	3/211	24/18723	0.00239819314029815	0.00880360536904527	0.00447106120922179	IL6/TP53/STAT3	3
GO:0071378	BP	GO:0071378	cellular response to growth hormone stimulus	3/211	24/18723	0.00239819314029815	0.00880360536904527	0.00447106120922179	PXN/STAT3/PTK2	3
GO:0002761	BP	GO:0002761	regulation of myeloid leukocyte differentiation	6/211	120/18723	0.0024025863425787	0.00880360536904527	0.00447106120922179	LTF/SFRP1/MYC/RIPK1/RB1/TLR3	6
GO:0030218	BP	GO:0030218	erythrocyte differentiation	6/211	120/18723	0.0024025863425787	0.00880360536904527	0.00447106120922179	RBFOX2/HIF1A/RB1/CASP3/STAT3/ZBTB7A	6
GO:0071774	BP	GO:0071774	response to fibroblast growth factor	6/211	120/18723	0.0024025863425787	0.00880360536904527	0.00447106120922179	CD44/TNC/SFRP1/ELK1/KL/FGF2	6
GO:0001961	BP	GO:0001961	positive regulation of cytokine-mediated signaling pathway	4/211	50/18723	0.00240704076066874	0.00880377362464373	0.00447114666069854	MAVS/HIF1A/CXCR4/RIPK1	4
GO:0010665	BP	GO:0010665	regulation of cardiac muscle cell apoptotic process	4/211	50/18723	0.00240704076066874	0.00880377362464373	0.00447114666069854	NFE2L2/PDPK1/TP53/BNIP3	4
GO:0001838	BP	GO:0001838	embryonic epithelial tube formation	6/211	121/18723	0.00250467852829788	0.00915250324064204	0.0046482549468195	PRKACA/HIF1A/SFRP1/CASP3/IRX1/SCRIB	6
GO:0010656	BP	GO:0010656	negative regulation of muscle cell apoptotic process	4/211	51/18723	0.00258915618904102	0.00942669992618947	0.00478751041239942	NFE2L2/PTK2B/DNMT1/PDPK1	4
GO:0046850	BP	GO:0046850	regulation of bone remodeling	4/211	51/18723	0.00258915618904102	0.00942669992618947	0.00478751041239942	CSK/SFRP1/IL6/EGFR	4
GO:0050982	BP	GO:0050982	detection of mechanical stimulus	4/211	51/18723	0.00258915618904102	0.00942669992618947	0.00478751041239942	FYN/CXCR4/PTK2/JUP	4
GO:0071622	BP	GO:0071622	regulation of granulocyte chemotaxis	4/211	51/18723	0.00258915618904102	0.00942669992618947	0.00478751041239942	DAPK2/MAPK1/MAPK3/PTK2	4
GO:0022404	BP	GO:0022404	molting cycle process	5/211	84/18723	0.00260244471793871	0.00945307010499434	0.0048009029576797	GLI2/EDAR/EGFR/NOTCH1/RELA	5
GO:0022405	BP	GO:0022405	hair cycle process	5/211	84/18723	0.00260244471793871	0.00945307010499434	0.0048009029576797	GLI2/EDAR/EGFR/NOTCH1/RELA	5
GO:0009306	BP	GO:0009306	protein secretion	11/211	359/18723	0.00260349952816569	0.00945307010499434	0.0048009029576797	EZR/HIF1A/SFRP1/LRP1/RAF1/IL6/EGFR/TCF7L2/TIAM1/INHBB/SNCG	11
GO:0031109	BP	GO:0031109	microtubule polymerization or depolymerization	6/211	122/18723	0.00260999765546893	0.00946805689004807	0.00480851425220004	RANBP9/ARHGEF7/MET/CRYAB/KIF18A/PAK1	6
GO:0050680	BP	GO:0050680	negative regulation of epithelial cell proliferation	7/211	164/18723	0.00261866896992672	0.00949089280026074	0.00482011185886789	DLG1/SFRP1/CAV1/BRCA2/RB1/AR/SFN	7
GO:0035592	BP	GO:0035592	establishment of protein localization to extracellular region	11/211	360/18723	0.00265963313444453	0.00963062079689161	0.00489107510624097	EZR/HIF1A/SFRP1/LRP1/RAF1/IL6/EGFR/TCF7L2/TIAM1/INHBB/SNCG	11
GO:0007623	BP	GO:0007623	circadian rhythm	8/211	210/18723	0.00268499635284239	0.0097136552837432	0.00493324558726858	SIRT1/EZH2/MAPK10/TP53/EGFR/NTRK2/CDK1/MTA1	8
GO:0031579	BP	GO:0031579	membrane raft organization	3/211	25/18723	0.0027027617034312	0.00972507229144524	0.00493904390944706	DLG1/CAV1/ANXA2	3
GO:0033622	BP	GO:0033622	integrin activation	3/211	25/18723	0.0027027617034312	0.00972507229144524	0.00493904390944706	FN1/TLN1/FBLIM1	3
GO:0048143	BP	GO:0048143	astrocyte activation	3/211	25/18723	0.0027027617034312	0.00972507229144524	0.00493904390944706	LRP1/IL6/EGFR	3
GO:0061436	BP	GO:0061436	establishment of skin barrier	3/211	25/18723	0.0027027617034312	0.00972507229144524	0.00493904390944706	MET/CLDN1/SFN	3
GO:0090312	BP	GO:0090312	positive regulation of protein deacetylation	3/211	25/18723	0.0027027617034312	0.00972507229144524	0.00493904390944706	TP53/BRMS1/PRKD1	3
GO:1904996	BP	GO:1904996	positive regulation of leukocyte adhesion to vascular endothelial cell	3/211	25/18723	0.0027027617034312	0.00972507229144524	0.00493904390944706	ITGA4/IL6/RELA	3
GO:0050796	BP	GO:0050796	regulation of insulin secretion	7/211	165/18723	0.0027091374892801	0.00973923954292054	0.00494623898985528	HIF1A/SFRP1/LRP1/IL6/TCF7L2/TIAM1/INHBB	7
GO:0016032	BP	GO:0016032	viral process	12/211	415/18723	0.00271517945520375	0.00975218232381634	0.00495281220198564	LTF/MAVS/CAV1/CXCR4/ITGAV/TP53/EGFR/NOTCH1/MGAT5/CLDN1/CDK1/SP1	12
GO:0042509	BP	GO:0042509	regulation of tyrosine phosphorylation of STAT protein	5/211	85/18723	0.00274022123385736	0.00982445566250115	0.00498951745029115	FYN/PPP2R1A/CAV1/PPP2CA/IL6	5
GO:0098773	BP	GO:0098773	skin epidermis development	5/211	85/18723	0.00274022123385736	0.00982445566250115	0.00498951745029115	GLI2/EDAR/EGFR/NOTCH1/RELA	5
GO:0010662	BP	GO:0010662	regulation of striated muscle cell apoptotic process	4/211	52/18723	0.00278050869393874	0.0099510320103865	0.00505380140843233	NFE2L2/PDPK1/TP53/BNIP3	4
GO:0032206	BP	GO:0032206	positive regulation of telomere maintenance	4/211	52/18723	0.00278050869393874	0.0099510320103865	0.00505380140843233	PRKCQ/SIRT6/MAPK1/MAPK3	4
GO:0043112	BP	GO:0043112	receptor metabolic process	7/211	166/18723	0.00280198790646442	0.0100189254238307	0.00508828223696644	EZR/CAV1/LRP1/CD63/SDCBP/SCRIB/ANXA2	7
GO:0051321	BP	GO:0051321	meiotic cell cycle	9/211	261/18723	0.00290301740107166	0.0103708868514134	0.00526703185374738	PPP2CA/KIF18A/CDK2/BRCA2/BCL2L11/CDC25C/PLK1/BUB1/CALR	9
GO:0007566	BP	GO:0007566	embryo implantation	4/211	53/18723	0.00298132530227976	0.010584367339827	0.00537545156256664	MMP2/MMP9/ARHGDIB/CALR	4
GO:0008347	BP	GO:0008347	glial cell migration	4/211	53/18723	0.00298132530227976	0.010584367339827	0.00537545156256664	LRP1/TIAM1/CSPG4/SCRIB	4
GO:0043113	BP	GO:0043113	receptor clustering	4/211	53/18723	0.00298132530227976	0.010584367339827	0.00537545156256664	DLG1/ITGA4/THY1/SCRIB	4
GO:0045806	BP	GO:0045806	negative regulation of endocytosis	4/211	53/18723	0.00298132530227976	0.010584367339827	0.00537545156256664	CAV1/SDCBP/ITGAV/PRKD1	4
GO:0050819	BP	GO:0050819	negative regulation of coagulation	4/211	53/18723	0.00298132530227976	0.010584367339827	0.00537545156256664	PLAU/PDGFRA/ANXA5/ANXA2	4
GO:1990090	BP	GO:1990090	cellular response to nerve growth factor stimulus	4/211	53/18723	0.00298132530227976	0.010584367339827	0.00537545156256664	CBL/PDPK1/NTRK2/BDNF	4
GO:2000772	BP	GO:2000772	regulation of cellular senescence	4/211	53/18723	0.00298132530227976	0.010584367339827	0.00537545156256664	SIRT1/KRAS/TP53/CDKN2A	4
GO:0032102	BP	GO:0032102	negative regulation of response to external stimulus	12/211	420/18723	0.00299156401985695	0.0106112848093327	0.0053891220587682	FYN/LTF/GSTP1/PLAU/PDGFRA/SEMA7A/FGF2/RB1/NOTCH1/PBK/ANXA2/SIRPA	12
GO:0000070	BP	GO:0000070	mitotic sister chromatid segregation	7/211	168/18723	0.00299499864331757	0.0106140413322186	0.00539052200595241	CENPF/KIF18A/RB1/MAD2L1/PLK1/BUB1/UBE2C	7
GO:0010875	BP	GO:0010875	positive regulation of cholesterol efflux	3/211	26/18723	0.00303013179720607	0.0106770927519416	0.00542254374535265	SIRT1/CAV1/LRP1	3
GO:0032682	BP	GO:0032682	negative regulation of chemokine production	3/211	26/18723	0.00303013179720607	0.0106770927519416	0.00542254374535265	GSTP1/IL6/SIRPA	3
GO:0048668	BP	GO:0048668	collateral sprouting	3/211	26/18723	0.00303013179720607	0.0106770927519416	0.00542254374535265	LRP1/CRABP2/BDNF	3
GO:1900017	BP	GO:1900017	positive regulation of cytokine production involved in inflammatory response	3/211	26/18723	0.00303013179720607	0.0106770927519416	0.00542254374535265	HIF1A/IL6/STAT3	3
GO:1904353	BP	GO:1904353	regulation of telomere capping	3/211	26/18723	0.00303013179720607	0.0106770927519416	0.00542254374535265	PRKCQ/MAPK1/MAPK3	3
GO:1905523	BP	GO:1905523	positive regulation of macrophage migration	3/211	26/18723	0.00303013179720607	0.0106770927519416	0.00542254374535265	MAPK1/MAPK3/PTK2	3
GO:2000177	BP	GO:2000177	regulation of neural precursor cell proliferation	5/211	87/18723	0.00303150304975008	0.0106770927519416	0.00542254374535265	GLI2/HIF1A/FGF2/TP53/NOTCH1	5
GO:0001701	BP	GO:0001701	in utero embryonic development	11/211	367/18723	0.00308056204221744	0.010830778870261	0.00550059586300316	PRDM1/GLI2/MAPK1/HIF1A/PDGFRA/BRCA2/TP53/NOTCH1/BCL2L11/MAP2K1/AR	11
GO:0009615	BP	GO:0009615	response to virus	11/211	367/18723	0.00308056204221744	0.010830778870261	0.00550059586300316	BAX/MAVS/HIF1A/LGALS8/CXCR4/IL6/SKP2/TLR3/RELA/BNIP3/MAPK11	11
GO:0021543	BP	GO:0021543	pallium development	7/211	169/18723	0.00309524161602437	0.0108632645117762	0.00551709425037366	BAX/HIF1A/EZH2/LRP1/NTRK2/CASP3/BNIP3	7
GO:0031214	BP	GO:0031214	biomineral tissue development	7/211	169/18723	0.00309524161602437	0.0108632645117762	0.00551709425037366	LTF/ROCK1/PTHLH/HIF1A/PTK2B/KL/NOTCH1	7
GO:0015833	BP	GO:0015833	peptide transport	9/211	264/18723	0.00313141358020277	0.0109805670231166	0.00557666833237903	HIF1A/SFRP1/LRP1/RAF1/IL6/EGFR/TCF7L2/TIAM1/INHBB	9
GO:0071692	BP	GO:0071692	protein localization to extracellular region	11/211	368/18723	0.00314484430816231	0.0110179896200002	0.00559567403677633	EZR/HIF1A/SFRP1/LRP1/RAF1/IL6/EGFR/TCF7L2/TIAM1/INHBB/SNCG	11
GO:0030048	BP	GO:0030048	actin filament-based movement	6/211	127/18723	0.00318723139264715	0.0111046796336458	0.00563970103946326	DLG1/CAV1/PIK3CA/BIN1/JUP/MYO5A	6
GO:0010524	BP	GO:0010524	positive regulation of calcium ion transport into cytosol	4/211	54/18723	0.00319183080105793	0.0111046796336458	0.00563970103946326	BAX/CAV1/PDPK1/THY1	4
GO:0010659	BP	GO:0010659	cardiac muscle cell apoptotic process	4/211	54/18723	0.00319183080105793	0.0111046796336458	0.00563970103946326	NFE2L2/PDPK1/TP53/BNIP3	4
GO:0035065	BP	GO:0035065	regulation of histone acetylation	4/211	54/18723	0.00319183080105793	0.0111046796336458	0.00563970103946326	BRCA1/SIRT1/MAPK3/MUC1	4
GO:0070228	BP	GO:0070228	regulation of lymphocyte apoptotic process	4/211	54/18723	0.00319183080105793	0.0111046796336458	0.00563970103946326	PRKCQ/BAX/HIF1A/TP53	4
GO:0086002	BP	GO:0086002	cardiac muscle cell action potential involved in contraction	4/211	54/18723	0.00319183080105793	0.0111046796336458	0.00563970103946326	DLG1/CAV1/BIN1/JUP	4
GO:1902743	BP	GO:1902743	regulation of lamellipodium organization	4/211	54/18723	0.00319183080105793	0.0111046796336458	0.00563970103946326	CD44/ARHGEF7/PIK3CA/FER	4
GO:2000179	BP	GO:2000179	positive regulation of neural precursor cell proliferation	4/211	54/18723	0.00319183080105793	0.0111046796336458	0.00563970103946326	GLI2/HIF1A/FGF2/NOTCH1	4
GO:0042129	BP	GO:0042129	regulation of T cell proliferation	7/211	171/18723	0.00330341097536114	0.0114728899439934	0.00582670292862327	PRKCQ/DLG1/IL6/ERBB2/CASP3/SCRIB/CD24	7
GO:0110148	BP	GO:0110148	biomineralization	7/211	171/18723	0.00330341097536114	0.0114728899439934	0.00582670292862327	LTF/ROCK1/PTHLH/HIF1A/PTK2B/KL/NOTCH1	7
GO:0015980	BP	GO:0015980	energy derivation by oxidation of organic compounds	10/211	318/18723	0.00335555681475314	0.0116405726301521	0.00591186344208501	BID/HIF1A/PIK3CA/KL/MYC/IDH1/TP53/CDK1/CYCS/BNIP3	10
GO:0002433	BP	GO:0002433	immune response-regulating cell surface receptor signaling pathway involved in phagocytosis	3/211	27/18723	0.0033808373187222	0.0116405726301521	0.00591186344208501	FYN/PAK1/PTK2	3
GO:0009651	BP	GO:0009651	response to salt stress	3/211	27/18723	0.0033808373187222	0.0116405726301521	0.00591186344208501	BAX/TP53/CLDN1	3
GO:0010971	BP	GO:0010971	positive regulation of G2/M transition of mitotic cell cycle	3/211	27/18723	0.0033808373187222	0.0116405726301521	0.00591186344208501	CCND1/CDC25C/CDK1	3
GO:0033561	BP	GO:0033561	regulation of water loss via skin	3/211	27/18723	0.0033808373187222	0.0116405726301521	0.00591186344208501	MET/CLDN1/SFN	3
GO:0033688	BP	GO:0033688	regulation of osteoblast proliferation	3/211	27/18723	0.0033808373187222	0.0116405726301521	0.00591186344208501	LTF/SFRP1/ITGAV	3
GO:0038096	BP	GO:0038096	Fc-gamma receptor signaling pathway involved in phagocytosis	3/211	27/18723	0.0033808373187222	0.0116405726301521	0.00591186344208501	FYN/PAK1/PTK2	3
GO:0045606	BP	GO:0045606	positive regulation of epidermal cell differentiation	3/211	27/18723	0.0033808373187222	0.0116405726301521	0.00591186344208501	NOTCH1/SFN/ETV4	3
GO:0048873	BP	GO:0048873	homeostasis of number of cells within a tissue	3/211	27/18723	0.0033808373187222	0.0116405726301521	0.00591186344208501	BAX/KRAS/NOTCH1	3
GO:1903205	BP	GO:1903205	regulation of hydrogen peroxide-induced cell death	3/211	27/18723	0.0033808373187222	0.0116405726301521	0.00591186344208501	MET/NFE2L2/RIPK1	3
GO:0001678	BP	GO:0001678	cellular glucose homeostasis	7/211	172/18723	0.00341142124373017	0.011708347914352	0.00594628427666664	PRKACA/SIRT1/HIF1A/PIK3CA/LRP1/RAF1/TIAM1	7
GO:1990138	BP	GO:1990138	neuron projection extension	7/211	172/18723	0.00341142124373017	0.011708347914352	0.00594628427666664	ITGA4/FN1/CXCR4/LRP1/SEMA7A/PAK1/TIAM1	7
GO:0098900	BP	GO:0098900	regulation of action potential	4/211	55/18723	0.00341224761449817	0.011708347914352	0.00594628427666664	DLG1/CAV1/BIN1/JUP	4
GO:1905517	BP	GO:1905517	macrophage migration	4/211	55/18723	0.00341224761449817	0.011708347914352	0.00594628427666664	MAPK1/MAPK3/PTK2B/PTK2	4
GO:0048568	BP	GO:0048568	embryonic organ development	12/211	427/18723	0.00341647607325069	0.0117127943661487	0.00594854248308479	PRDM1/GLI2/DLG1/MAPK1/HIF1A/MAPK3/KDR/PDGFRA/TP53/NOTCH1/MAP2K1/SCRIB	12
GO:0034101	BP	GO:0034101	erythrocyte homeostasis	6/211	129/18723	0.00344295788712357	0.0117934595207303	0.00598950965828935	RBFOX2/HIF1A/RB1/CASP3/STAT3/ZBTB7A	6
GO:0050708	BP	GO:0050708	regulation of protein secretion	9/211	268/18723	0.00345774796718625	0.0118339720487934	0.00601008463696199	EZR/HIF1A/SFRP1/LRP1/IL6/EGFR/TCF7L2/TIAM1/INHBB	9
GO:0032436	BP	GO:0032436	positive regulation of proteasomal ubiquitin-dependent protein catabolic process	5/211	90/18723	0.00350941922210709	0.0119697868258717	0.00607906048901106	SIRT6/SMAD7/CAV1/NFE2L2/PLK1	5
GO:0045638	BP	GO:0045638	negative regulation of myeloid cell differentiation	5/211	90/18723	0.00350941922210709	0.0119697868258717	0.00607906048901106	LTF/SFRP1/PTK2B/MYC/TLR3	5
GO:0046849	BP	GO:0046849	bone remodeling	5/211	90/18723	0.00350941922210709	0.0119697868258717	0.00607906048901106	CSK/SFRP1/PTK2B/IL6/EGFR	5
GO:0070664	BP	GO:0070664	negative regulation of leukocyte proliferation	5/211	90/18723	0.00350941922210709	0.0119697868258717	0.00607906048901106	DLG1/GSTP1/ERBB2/CASP3/SCRIB	5
GO:0097529	BP	GO:0097529	myeloid leukocyte migration	8/211	220/18723	0.00356495365782875	0.0121488267144778	0.00616998895153224	DAPK2/MAPK1/MAPK3/PTK2B/IL6/PTK2/PIP5K1C/SIRPA	8
GO:0007098	BP	GO:0007098	centrosome cycle	6/211	130/18723	0.00357640197624015	0.0121670779327966	0.0061792581441897	BRCA1/SIRT1/CDK2/BRCA2/PLK1/CDK1	6
GO:0042476	BP	GO:0042476	odontogenesis	6/211	130/18723	0.00357640197624015	0.0121670779327966	0.0061792581441897	TNC/GLI2/BAX/PDGFRA/EDAR/BCL2L11	6
GO:0001659	BP	GO:0001659	temperature homeostasis	7/211	174/18723	0.0036355040757596	0.0122986694619414	0.00624608914771133	SIRT6/CAV1/KDM3A/CXCR4/RB1/NOTCH1/STAT3	7
GO:0007584	BP	GO:0007584	response to nutrient	7/211	174/18723	0.0036355040757596	0.0122986694619414	0.00624608914771133	TNC/GSTP1/SFRP1/CCND1/LDHA/EGFR/RELA	7
GO:0010658	BP	GO:0010658	striated muscle cell apoptotic process	4/211	56/18723	0.00364279568689952	0.0122986694619414	0.00624608914771133	NFE2L2/PDPK1/TP53/BNIP3	4
GO:0031529	BP	GO:0031529	ruffle organization	4/211	56/18723	0.00364279568689952	0.0122986694619414	0.00624608914771133	CAV1/BAG4/CSPG4/HRAS	4
GO:0042733	BP	GO:0042733	embryonic digit morphogenesis	4/211	56/18723	0.00364279568689952	0.0122986694619414	0.00624608914771133	GLI2/BAX/NOTCH1/BCL2L11	4
GO:0043470	BP	GO:0043470	regulation of carbohydrate catabolic process	4/211	56/18723	0.00364279568689952	0.0122986694619414	0.00624608914771133	HIF1A/TP53/STAT3/ZBTB7A	4
GO:0051784	BP	GO:0051784	negative regulation of nuclear division	4/211	56/18723	0.00364279568689952	0.0122986694619414	0.00624608914771133	CENPF/MAD2L1/PLK1/BUB1	4
GO:0071385	BP	GO:0071385	cellular response to glucocorticoid stimulus	4/211	56/18723	0.00364279568689952	0.0122986694619414	0.00624608914771133	GSTP1/CASP9/EGFR/BCL2L11	4
GO:1990089	BP	GO:1990089	response to nerve growth factor	4/211	56/18723	0.00364279568689952	0.0122986694619414	0.00624608914771133	CBL/PDPK1/NTRK2/BDNF	4
GO:0001657	BP	GO:0001657	ureteric bud development	5/211	91/18723	0.00368010149136132	0.0123931917002505	0.00629409387934079	DLG1/SMAD7/SFRP1/MYC/FGF2	5
GO:0002065	BP	GO:0002065	columnar/cuboidal epithelial cell differentiation	5/211	91/18723	0.00368010149136132	0.0123931917002505	0.00629409387934079	PRDM1/HIF1A/FGF2/PDPK1/NOTCH1	5
GO:0055006	BP	GO:0055006	cardiac cell development	5/211	91/18723	0.00368010149136132	0.0123931917002505	0.00629409387934079	PIN1/PDGFRA/NOTCH1/PAK1/CDK1	5
GO:0006612	BP	GO:0006612	protein targeting to membrane	6/211	131/18723	0.00371365366811897	0.0124746280491734	0.00633545271875105	FYN/SDCBP/ERBB2/PAK1/PRKCI/HRAS	6
GO:0006661	BP	GO:0006661	phosphatidylinositol biosynthetic process	6/211	131/18723	0.00371365366811897	0.0124746280491734	0.00633545271875105	PIK3CB/PIK3R3/PIK3CA/PIK3C2B/FGF2/PIP5K1C	6
GO:0019827	BP	GO:0019827	stem cell population maintenance	6/211	131/18723	0.00371365366811897	0.0124746280491734	0.00633545271875105	SFRP1/KDM3A/RAF1/MYC/NOTCH1/STAT3	6
GO:0052126	BP	GO:0052126	movement in host environment	7/211	175/18723	0.00375166162172031	0.0125200411859291	0.006358516555171	CAV1/CBL/CXCR4/ITGAV/EGFR/CLDN1/CDK1	7
GO:0010575	BP	GO:0010575	positive regulation of vascular endothelial growth factor production	3/211	28/18723	0.00375538541330572	0.0125200411859291	0.006358516555171	BRCA1/HIF1A/IL6	3
GO:0034123	BP	GO:0034123	positive regulation of toll-like receptor signaling pathway	3/211	28/18723	0.00375538541330572	0.0125200411859291	0.006358516555171	LTF/CAV1/TLR3	3
GO:0038094	BP	GO:0038094	Fc-gamma receptor signaling pathway	3/211	28/18723	0.00375538541330572	0.0125200411859291	0.006358516555171	FYN/PAK1/PTK2	3
GO:0044331	BP	GO:0044331	cell-cell adhesion mediated by cadherin	3/211	28/18723	0.00375538541330572	0.0125200411859291	0.006358516555171	NOTCH1/FER/CTNND1	3
GO:0045671	BP	GO:0045671	negative regulation of osteoclast differentiation	3/211	28/18723	0.00375538541330572	0.0125200411859291	0.006358516555171	LTF/SFRP1/TLR3	3
GO:0046426	BP	GO:0046426	negative regulation of receptor signaling pathway via JAK-STAT	3/211	28/18723	0.00375538541330572	0.0125200411859291	0.006358516555171	PPP2R1A/CAV1/PPP2CA	3
GO:0060765	BP	GO:0060765	regulation of androgen receptor signaling pathway	3/211	28/18723	0.00375538541330572	0.0125200411859291	0.006358516555171	SIRT1/SFRP1/ZBTB7A	3
GO:0061082	BP	GO:0061082	myeloid leukocyte cytokine production	3/211	28/18723	0.00375538541330572	0.0125200411859291	0.006358516555171	MAVS/SIRT1/SEMA7A	3
GO:0001708	BP	GO:0001708	cell fate specification	5/211	92/18723	0.00385665735242371	0.0128148830828455	0.00650825704362947	GLI2/MNX1/FGF2/NOTCH1/AR	5
GO:0034502	BP	GO:0034502	protein localization to chromosome	5/211	92/18723	0.00385665735242371	0.0128148830828455	0.00650825704362947	EZH2/BRCA2/RB1/PLK1/CDK1	5
GO:0072163	BP	GO:0072163	mesonephric epithelium development	5/211	92/18723	0.00385665735242371	0.0128148830828455	0.00650825704362947	DLG1/SMAD7/SFRP1/MYC/FGF2	5
GO:0072164	BP	GO:0072164	mesonephric tubule development	5/211	92/18723	0.00385665735242371	0.0128148830828455	0.00650825704362947	DLG1/SMAD7/SFRP1/MYC/FGF2	5
GO:0002011	BP	GO:0002011	morphogenesis of an epithelial sheet	4/211	57/18723	0.00388369237101429	0.0128406186505224	0.00652132729081956	CD44/NOTCH1/RHOC/CD151	4
GO:0006611	BP	GO:0006611	protein export from nucleus	4/211	57/18723	0.00388369237101429	0.0128406186505224	0.00652132729081956	PRKACA/TCF7L2/SFN/CALR	4
GO:0050891	BP	GO:0050891	multicellular organismal water homeostasis	4/211	57/18723	0.00388369237101429	0.0128406186505224	0.00652132729081956	PRKACA/MET/CLDN1/SFN	4
GO:0060760	BP	GO:0060760	positive regulation of response to cytokine stimulus	4/211	57/18723	0.00388369237101429	0.0128406186505224	0.00652132729081956	MAVS/HIF1A/CXCR4/RIPK1	4
GO:0061756	BP	GO:0061756	leukocyte adhesion to vascular endothelial cell	4/211	57/18723	0.00388369237101429	0.0128406186505224	0.00652132729081956	ROCK1/ITGA4/IL6/RELA	4
GO:0097120	BP	GO:0097120	receptor localization to synapse	4/211	57/18723	0.00388369237101429	0.0128406186505224	0.00652132729081956	DLG1/MAPK10/HRAS/SCRIB	4
GO:0034765	BP	GO:0034765	regulation of ion transmembrane transport	13/211	491/18723	0.00389088622791343	0.0128537631052822	0.00652800292646308	FYN/PRKACA/DLG1/BAX/MMP9/CAV1/PTK2B/CD63/BIN1/RIPK1/PDPK1/THY1/PRKD1	13
GO:0051302	BP	GO:0051302	regulation of cell division	7/211	177/18723	0.00399242267967632	0.0131782943658076	0.00669282166484234	RBL2/PIN1/MYC/FGF2/BRCA2/PLK1/SFN	7
GO:0007589	BP	GO:0007589	body fluid secretion	5/211	93/18723	0.00403919759576622	0.0132997157440151	0.00675448758366946	HIF1A/CAV1/CCND1/EGFR/ANXA2	5
GO:0051591	BP	GO:0051591	response to cAMP	5/211	93/18723	0.00403919759576622	0.0132997157440151	0.00675448758366946	NOX4/EZR/PTK2B/LDHA/RELA	5
GO:1901796	BP	GO:1901796	regulation of signal transduction by p53 class mediator	5/211	93/18723	0.00403919759576622	0.0132997157440151	0.00675448758366946	CD44/SIRT1/TP53/CHEK2/MUC1	5
GO:0042743	BP	GO:0042743	hydrogen peroxide metabolic process	4/211	58/18723	0.00413515232181436	0.0135932496899807	0.00690356380691901	FYN/PRDX4/EGFR/STAT3	4
GO:1902808	BP	GO:1902808	positive regulation of cell cycle G1/S phase transition	4/211	58/18723	0.00413515232181436	0.0135932496899807	0.00690356380691901	EZH2/CCND1/EGFR/TFDP1	4
GO:0002360	BP	GO:0002360	T cell lineage commitment	3/211	29/18723	0.00415425713443197	0.0136000844220666	0.00690703494223503	IL6/TP53/STAT3	3
GO:0035066	BP	GO:0035066	positive regulation of histone acetylation	3/211	29/18723	0.00415425713443197	0.0136000844220666	0.00690703494223503	BRCA1/MAPK3/MUC1	3
GO:0060969	BP	GO:0060969	negative regulation of gene silencing	3/211	29/18723	0.00415425713443197	0.0136000844220666	0.00690703494223503	IL6/TP53/STAT3	3
GO:0062098	BP	GO:0062098	regulation of programmed necrotic cell death	3/211	29/18723	0.00415425713443197	0.0136000844220666	0.00690703494223503	CAV1/RIPK1/TP53	3
GO:0072539	BP	GO:0072539	T-helper 17 cell differentiation	3/211	29/18723	0.00415425713443197	0.0136000844220666	0.00690703494223503	SMAD7/IL6/STAT3	3
GO:0002042	BP	GO:0002042	cell migration involved in sprouting angiogenesis	5/211	94/18723	0.00422783275244285	0.013807002463824	0.00701212180053998	SRPX2/PIK3R3/KDR/FGF2/NOTCH1	5
GO:0014020	BP	GO:0014020	primary neural tube formation	5/211	94/18723	0.00422783275244285	0.013807002463824	0.00701212180053998	PRKACA/HIF1A/SFRP1/CASP3/SCRIB	5
GO:1902414	BP	GO:1902414	protein localization to cell junction	5/211	94/18723	0.00422783275244285	0.013807002463824	0.00701212180053998	DLG1/MAPK10/HRAS/PAK2/SCRIB	5
GO:0022412	BP	GO:0022412	cellular process involved in reproduction in multicellular organism	11/211	384/18723	0.00432860897244261	0.0141245622842613	0.00717339997411155	PRDM1/PRKACA/BAX/SFRP1/KDM3A/PTK2B/KIF18A/PRDX4/BRCA2/INHBB/PLK1	11
GO:0010721	BP	GO:0010721	negative regulation of cell development	7/211	180/18723	0.00437532490316657	0.0142653450312223	0.0072448988944378	LTF/PTHLH/IL6/SEMA7A/TP53/NOTCH1/THY1	7
GO:0051353	BP	GO:0051353	positive regulation of oxidoreductase activity	4/211	59/18723	0.0043973873954995	0.0143255834075245	0.00727549198173568	PIK3CB/HIF1A/PTK2B/KRAS	4
GO:0002532	BP	GO:0002532	production of molecular mediator involved in inflammatory response	5/211	95/18723	0.00442267305292815	0.0143844919978787	0.00730540971454873	HIF1A/EZH2/IL6/STAT3/SIRPA	5
GO:1903321	BP	GO:1903321	negative regulation of protein modification by small protein conjugation or removal	5/211	95/18723	0.00442267305292815	0.0143844919978787	0.00730540971454873	FYN/SMAD7/CAV1/MAD2L1/RELA	5
GO:0019216	BP	GO:0019216	regulation of lipid metabolic process	10/211	331/18723	0.00444478349369408	0.0144446422081482	0.00733595802522246	BRCA1/PPP2R5A/SIRT1/CAV1/PTK2B/PDGFRA/IDH1/FGF2/PTK2/PRKD1	10
GO:0002263	BP	GO:0002263	cell activation involved in immune response	9/211	279/18723	0.0044944540165533	0.0145941864570031	0.00741190662378965	SMAD7/CBL/PTK2B/LRP1/IL6/PDPK1/TP53/FER/STAT3	9
GO:0071695	BP	GO:0071695	anatomical structure maturation	8/211	229/18723	0.00453455212210397	0.0147124298746412	0.00747195856111365	LTF/PRKACA/MMP2/HIF1A/PTK2B/BRCA2/RB1/ZBTB7A	8
GO:0033137	BP	GO:0033137	negative regulation of peptidyl-serine phosphorylation	3/211	30/18723	0.0045779080908994	0.0147452942863324	0.00748864931338127	BAX/SMAD7/CAV1	3
GO:0034390	BP	GO:0034390	smooth muscle cell apoptotic process	3/211	30/18723	0.0045779080908994	0.0147452942863324	0.00748864931338127	SIRT1/DNMT1/CDKN2A	3
GO:0034391	BP	GO:0034391	regulation of smooth muscle cell apoptotic process	3/211	30/18723	0.0045779080908994	0.0147452942863324	0.00748864931338127	SIRT1/DNMT1/CDKN2A	3
GO:0044030	BP	GO:0044030	regulation of DNA methylation	3/211	30/18723	0.0045779080908994	0.0147452942863324	0.00748864931338127	BRCA1/PIK3CA/MYC	3
GO:0046825	BP	GO:0046825	regulation of protein export from nucleus	3/211	30/18723	0.0045779080908994	0.0147452942863324	0.00748864931338127	PRKACA/TCF7L2/SFN	3
GO:0060218	BP	GO:0060218	hematopoietic stem cell differentiation	3/211	30/18723	0.0045779080908994	0.0147452942863324	0.00748864931338127	SFRP1/NFE2L2/TP53	3
GO:0060603	BP	GO:0060603	mammary gland duct morphogenesis	3/211	30/18723	0.0045779080908994	0.0147452942863324	0.00748864931338127	GLI2/AR/SCRIB	3
GO:0070498	BP	GO:0070498	interleukin-1-mediated signaling pathway	3/211	30/18723	0.0045779080908994	0.0147452942863324	0.00748864931338127	MAPK3/IL6/RELA	3
GO:1902751	BP	GO:1902751	positive regulation of cell cycle G2/M phase transition	3/211	30/18723	0.0045779080908994	0.0147452942863324	0.00748864931338127	CCND1/CDC25C/CDK1	3
GO:0001823	BP	GO:0001823	mesonephros development	5/211	96/18723	0.00462382838654876	0.0148692194652784	0.00755158683013769	DLG1/SMAD7/SFRP1/MYC/FGF2	5
GO:0010769	BP	GO:0010769	regulation of cell morphogenesis involved in differentiation	5/211	96/18723	0.00462382838654876	0.0148692194652784	0.00755158683013769	PAK3/ARHGEF7/TIAM1/PTK2/CALR	5
GO:0031102	BP	GO:0031102	neuron projection regeneration	4/211	60/18723	0.00467060655360507	0.0150075644208356	0.00762184767650164	TNC/LRP1/THY1/MAP2K1	4
GO:0035107	BP	GO:0035107	appendage morphogenesis	6/211	138/18723	0.00478654181545167	0.015355379928445	0.00779849171707916	GLI2/BAX/CRABP2/NOTCH1/BCL2L11/HOXA10	6
GO:0035108	BP	GO:0035108	limb morphogenesis	6/211	138/18723	0.00478654181545167	0.015355379928445	0.00779849171707916	GLI2/BAX/CRABP2/NOTCH1/BCL2L11/HOXA10	6
GO:0070252	BP	GO:0070252	actin-mediated cell contraction	5/211	97/18723	0.00483140826151989	0.0154868736729618	0.00786527305900889	DLG1/CAV1/PIK3CA/BIN1/JUP	5
GO:0055001	BP	GO:0055001	muscle cell development	7/211	184/18723	0.00492830330299904	0.0157847982294933	0.00801657912875461	PIN1/PDGFRA/BIN1/NOTCH1/PAK1/UCHL1/CDK1	7
GO:0071384	BP	GO:0071384	cellular response to corticosteroid stimulus	4/211	61/18723	0.00495501577206975	0.0158373919166179	0.00804328973020654	GSTP1/CASP9/EGFR/BCL2L11	4
GO:0090342	BP	GO:0090342	regulation of cell aging	4/211	61/18723	0.00495501577206975	0.0158373919166179	0.00804328973020654	SIRT1/KRAS/TP53/CDKN2A	4
GO:0030216	BP	GO:0030216	keratinocyte differentiation	6/211	139/18723	0.00495661990379879	0.0158373919166179	0.00804328973020654	ROCK1/NOTCH1/CASP3/MAP2K1/SFN/ETV4	6
GO:0036474	BP	GO:0036474	cell death in response to hydrogen peroxide	3/211	31/18723	0.00502676908147075	0.0159720888714353	0.0081116978771462	MET/NFE2L2/RIPK1	3
GO:0048710	BP	GO:0048710	regulation of astrocyte differentiation	3/211	31/18723	0.00502676908147075	0.0159720888714353	0.0081116978771462	IL6/BIN1/NOTCH1	3
GO:0051443	BP	GO:0051443	positive regulation of ubiquitin-protein transferase activity	3/211	31/18723	0.00502676908147075	0.0159720888714353	0.0081116978771462	PIN1/PLK1/UBE2C	3
GO:0061099	BP	GO:0061099	negative regulation of protein tyrosine kinase activity	3/211	31/18723	0.00502676908147075	0.0159720888714353	0.0081116978771462	CAV1/CBL/THY1	3
GO:0071168	BP	GO:0071168	protein localization to chromatin	3/211	31/18723	0.00502676908147075	0.0159720888714353	0.0081116978771462	EZH2/RB1/PLK1	3
GO:1901797	BP	GO:1901797	negative regulation of signal transduction by p53 class mediator	3/211	31/18723	0.00502676908147075	0.0159720888714353	0.0081116978771462	CD44/SIRT1/MUC1	3
GO:1902042	BP	GO:1902042	negative regulation of extrinsic apoptotic signaling pathway via death domain receptors	3/211	31/18723	0.00502676908147075	0.0159720888714353	0.0081116978771462	BRCA1/RAF1/ITPRIP	3
GO:0043473	BP	GO:0043473	pigmentation	5/211	98/18723	0.00504552176559727	0.0160189299934781	0.00813548694026102	BAX/CD63/EDAR/BCL2L11/MYO5A	5
GO:0043433	BP	GO:0043433	negative regulation of DNA-binding transcription factor activity	7/211	185/18723	0.00507441807630364	0.0160978759307043	0.00817558098159536	SIRT1/SMAD7/EZH2/RB1/CDKN2A/TCF7L2/BRMS1	7
GO:0030177	BP	GO:0030177	positive regulation of Wnt signaling pathway	6/211	140/18723	0.00513109805416433	0.0162647663716923	0.00826033913982845	SFRP1/CAV1/PIN1/FGF2/EGFR/JUP	6
GO:0002260	BP	GO:0002260	lymphocyte homeostasis	4/211	62/18723	0.00525081795512726	0.0165748719024861	0.00841783152520643	BAX/HIF1A/BCL2L11/CASP3	4
GO:0045576	BP	GO:0045576	mast cell activation	4/211	62/18723	0.00525081795512726	0.0165748719024861	0.00841783152520643	NDRG1/CBL/PDPK1/FER	4
GO:0048488	BP	GO:0048488	synaptic vesicle endocytosis	4/211	62/18723	0.00525081795512726	0.0165748719024861	0.00841783152520643	ROCK1/SNCG/SCRIB/PIP5K1C	4
GO:0060135	BP	GO:0060135	maternal process involved in female pregnancy	4/211	62/18723	0.00525081795512726	0.0165748719024861	0.00841783152520643	PRDM1/MAPK1/MAPK3/AR	4
GO:0140238	BP	GO:0140238	presynaptic endocytosis	4/211	62/18723	0.00525081795512726	0.0165748719024861	0.00841783152520643	ROCK1/SNCG/SCRIB/PIP5K1C	4
GO:0002444	BP	GO:0002444	myeloid leukocyte mediated immunity	5/211	99/18723	0.00526627752735476	0.0165748719024861	0.00841783152520643	MAVS/CBL/IL6/PDPK1/FER	5
GO:0021549	BP	GO:0021549	cerebellum development	5/211	99/18723	0.00526627752735476	0.0165748719024861	0.00841783152520643	GLI2/EZH2/TP53/PAK1/MAP2K1	5
GO:0030838	BP	GO:0030838	positive regulation of actin filament polymerization	5/211	99/18723	0.00526627752735476	0.0165748719024861	0.00841783152520643	DLG1/PTK2B/BIN1/FER/BAG4	5
GO:0051153	BP	GO:0051153	regulation of striated muscle cell differentiation	5/211	99/18723	0.00526627752735476	0.0165748719024861	0.00841783152520643	EZH2/PIN1/NOTCH1/PAK1/BDNF	5
GO:0010728	BP	GO:0010728	regulation of hydrogen peroxide biosynthetic process	2/211	10/18723	0.00535936913190074	0.0166319505150051	0.00844681987254957	FYN/STAT3	2
GO:0010944	BP	GO:0010944	negative regulation of transcription by competitive promoter binding	2/211	10/18723	0.00535936913190074	0.0166319505150051	0.00844681987254957	SMAD7/MUC1	2
GO:0010968	BP	GO:0010968	regulation of microtubule nucleation	2/211	10/18723	0.00535936913190074	0.0166319505150051	0.00844681987254957	ARHGEF7/PAK1	2
GO:0021940	BP	GO:0021940	positive regulation of cerebellar granule cell precursor proliferation	2/211	10/18723	0.00535936913190074	0.0166319505150051	0.00844681987254957	GLI2/FGF2	2
GO:0030214	BP	GO:0030214	hyaluronan catabolic process	2/211	10/18723	0.00535936913190074	0.0166319505150051	0.00844681987254957	CD44/FGF2	2
GO:0030953	BP	GO:0030953	astral microtubule organization	2/211	10/18723	0.00535936913190074	0.0166319505150051	0.00844681987254957	DLG1/EZR	2
GO:0032070	BP	GO:0032070	regulation of deoxyribonuclease activity	2/211	10/18723	0.00535936913190074	0.0166319505150051	0.00844681987254957	SIRT1/PCNA	2
GO:0038007	BP	GO:0038007	netrin-activated signaling pathway	2/211	10/18723	0.00535936913190074	0.0166319505150051	0.00844681987254957	PTK2/TUBB3	2
GO:0060068	BP	GO:0060068	vagina development	2/211	10/18723	0.00535936913190074	0.0166319505150051	0.00844681987254957	BAX/MERTK	2
GO:0060513	BP	GO:0060513	prostatic bud formation	2/211	10/18723	0.00535936913190074	0.0166319505150051	0.00844681987254957	GLI2/AR	2
GO:0060525	BP	GO:0060525	prostate glandular acinus development	2/211	10/18723	0.00535936913190074	0.0166319505150051	0.00844681987254957	SFRP1/NOTCH1	2
GO:0060768	BP	GO:0060768	regulation of epithelial cell proliferation involved in prostate gland development	2/211	10/18723	0.00535936913190074	0.0166319505150051	0.00844681987254957	NOTCH1/AR	2
GO:1902237	BP	GO:1902237	positive regulation of endoplasmic reticulum stress-induced intrinsic apoptotic signaling pathway	2/211	10/18723	0.00535936913190074	0.0166319505150051	0.00844681987254957	SIRT1/BCL2L11	2
GO:1902946	BP	GO:1902946	protein localization to early endosome	2/211	10/18723	0.00535936913190074	0.0166319505150051	0.00844681987254957	EZR/SCRIB	2
GO:1904338	BP	GO:1904338	regulation of dopaminergic neuron differentiation	2/211	10/18723	0.00535936913190074	0.0166319505150051	0.00844681987254957	SFRP1/TIAM1	2
GO:1904668	BP	GO:1904668	positive regulation of ubiquitin protein ligase activity	2/211	10/18723	0.00535936913190074	0.0166319505150051	0.00844681987254957	PLK1/UBE2C	2
GO:1990416	BP	GO:1990416	cellular response to brain-derived neurotrophic factor stimulus	2/211	10/18723	0.00535936913190074	0.0166319505150051	0.00844681987254957	PDPK1/NTRK2	2
GO:2000674	BP	GO:2000674	regulation of type B pancreatic cell apoptotic process	2/211	10/18723	0.00535936913190074	0.0166319505150051	0.00844681987254957	IL6/TCF7L2	2
GO:0044728	BP	GO:0044728	DNA methylation or demethylation	5/211	100/18723	0.00549378367809681	0.0169275650142324	0.00859695274027512	BRCA1/EZH2/PIK3CA/DNMT1/MYC	5
GO:0045807	BP	GO:0045807	positive regulation of endocytosis	5/211	100/18723	0.00549378367809681	0.0169275650142324	0.00859695274027512	CBL/LRP1/CD63/CD151/ANXA2	5
GO:0003180	BP	GO:0003180	aortic valve morphogenesis	3/211	32/18723	0.00550124671719421	0.0169275650142324	0.00859695274027512	ROCK1/RB1/NOTCH1	3
GO:0008156	BP	GO:0008156	negative regulation of DNA replication	3/211	32/18723	0.00550124671719421	0.0169275650142324	0.00859695274027512	BRCA2/TP53/S100A11	3
GO:0009954	BP	GO:0009954	proximal/distal pattern formation	3/211	32/18723	0.00550124671719421	0.0169275650142324	0.00859695274027512	GLI2/IRX1/HOXA10	3
GO:0033687	BP	GO:0033687	osteoblast proliferation	3/211	32/18723	0.00550124671719421	0.0169275650142324	0.00859695274027512	LTF/SFRP1/ITGAV	3
GO:0045684	BP	GO:0045684	positive regulation of epidermis development	3/211	32/18723	0.00550124671719421	0.0169275650142324	0.00859695274027512	NOTCH1/SFN/ETV4	3
GO:0045736	BP	GO:0045736	negative regulation of cyclin-dependent protein serine/threonine kinase activity	3/211	32/18723	0.00550124671719421	0.0169275650142324	0.00859695274027512	CDKN2A/CASP3/PLK1	3
GO:0045879	BP	GO:0045879	negative regulation of smoothened signaling pathway	3/211	32/18723	0.00550124671719421	0.0169275650142324	0.00859695274027512	PRKACA/GLI2/RB1	3
GO:0051642	BP	GO:0051642	centrosome localization	3/211	32/18723	0.00550124671719421	0.0169275650142324	0.00859695274027512	DLG1/EZR/MAD2L1	3
GO:0097345	BP	GO:0097345	mitochondrial outer membrane permeabilization	3/211	32/18723	0.00550124671719421	0.0169275650142324	0.00859695274027512	BID/BAX/BNIP3	3
GO:0008064	BP	GO:0008064	regulation of actin polymerization or depolymerization	7/211	188/18723	0.00553235411241299	0.0170101788490974	0.00863890958601339	DLG1/PAK3/PTK2B/PIK3CA/BIN1/FER/BAG4	7
GO:0022617	BP	GO:0022617	extracellular matrix disassembly	4/211	63/18723	0.00555821285388819	0.0170634144030972	0.00866594617051057	MMP2/MMP9/LRP1/IL6	4
GO:2000756	BP	GO:2000756	regulation of peptidyl-lysine acetylation	4/211	63/18723	0.00555821285388819	0.0170634144030972	0.00866594617051057	BRCA1/SIRT1/MAPK3/MUC1	4
GO:0031023	BP	GO:0031023	microtubule organizing center organization	6/211	143/18723	0.00568159309224952	0.017415412747847	0.00884471453630474	BRCA1/SIRT1/CDK2/BRCA2/PLK1/CDK1	6
GO:0038061	BP	GO:0038061	NIK/NF-kappaB signaling	6/211	143/18723	0.00568159309224952	0.017415412747847	0.00884471453630474	TNFRSF10B/EDAR/EGFR/TLR3/RELA/CALR	6
GO:0030832	BP	GO:0030832	regulation of actin filament length	7/211	189/18723	0.00569167715466765	0.0174329436777167	0.00885361791818256	DLG1/PAK3/PTK2B/PIK3CA/BIN1/FER/BAG4	7
GO:0051216	BP	GO:0051216	cartilage development	7/211	190/18723	0.00585441277035069	0.0178920149207244	0.00908676508242255	CD44/GLI2/PTHLH/HIF1A/SMAD7/MAPK3/FGF2	7
GO:0001890	BP	GO:0001890	placenta development	6/211	144/18723	0.00587433154366583	0.0178920149207244	0.00908676508242255	PRDM1/MAPK1/HIF1A/MAPK3/MAP2K1/PTK2	6
GO:0046718	BP	GO:0046718	viral entry into host cell	6/211	144/18723	0.00587433154366583	0.0178920149207244	0.00908676508242255	CAV1/CXCR4/ITGAV/EGFR/CLDN1/CDK1	6
GO:0106106	BP	GO:0106106	cold-induced thermogenesis	6/211	144/18723	0.00587433154366583	0.0178920149207244	0.00908676508242255	SIRT6/CAV1/KDM3A/CXCR4/RB1/NOTCH1	6
GO:0120161	BP	GO:0120161	regulation of cold-induced thermogenesis	6/211	144/18723	0.00587433154366583	0.0178920149207244	0.00908676508242255	SIRT6/CAV1/KDM3A/CXCR4/RB1/NOTCH1	6
GO:0001885	BP	GO:0001885	endothelial cell development	4/211	64/18723	0.00587739698948182	0.0178920149207244	0.00908676508242255	ROCK1/EZR/MET/CLDN1	4
GO:0030104	BP	GO:0030104	water homeostasis	4/211	64/18723	0.00587739698948182	0.0178920149207244	0.00908676508242255	PRKACA/MET/CLDN1/SFN	4
GO:1900076	BP	GO:1900076	regulation of cellular response to insulin stimulus	4/211	64/18723	0.00587739698948182	0.0178920149207244	0.00908676508242255	PRKCQ/SIRT1/PAK1/RELA	4
GO:0001841	BP	GO:0001841	neural tube formation	5/211	102/18723	0.0059694769613921	0.0181584851361767	0.00922209652832211	PRKACA/HIF1A/SFRP1/CASP3/SCRIB	5
GO:0061842	BP	GO:0061842	microtubule organizing center localization	3/211	33/18723	0.00600172403161374	0.0181873184994426	0.00923674004386206	DLG1/EZR/MAD2L1	3
GO:0070570	BP	GO:0070570	regulation of neuron projection regeneration	3/211	33/18723	0.00600172403161374	0.0181873184994426	0.00923674004386206	LRP1/THY1/MAP2K1	3
GO:1902692	BP	GO:1902692	regulation of neuroblast proliferation	3/211	33/18723	0.00600172403161374	0.0181873184994426	0.00923674004386206	HIF1A/TP53/NOTCH1	3
GO:1903146	BP	GO:1903146	regulation of autophagy of mitochondrion	3/211	33/18723	0.00600172403161374	0.0181873184994426	0.00923674004386206	HIF1A/TP53/BNIP3	3
GO:1904030	BP	GO:1904030	negative regulation of cyclin-dependent protein kinase activity	3/211	33/18723	0.00600172403161374	0.0181873184994426	0.00923674004386206	CDKN2A/CASP3/PLK1	3
GO:0007059	BP	GO:0007059	chromosome segregation	10/211	346/18723	0.00602933967862398	0.0182571513847037	0.00927220586625307	BRCA1/BIRC5/PPP2R1A/CENPF/KIF18A/RB1/MAD2L1/PLK1/BUB1/UBE2C	10
GO:0060047	BP	GO:0060047	heart contraction	8/211	241/18723	0.0061286881359359	0.0185439245567636	0.00941784851511043	PRKACA/DLG1/SMAD7/CAV1/PIK3CA/CXCR4/BIN1/JUP	8
GO:0006936	BP	GO:0006936	muscle contraction	10/211	347/18723	0.00614885783995469	0.0185908691996813	0.009441690153068	ROCK1/PRKACA/DLG1/SMAD7/CAV1/CRYAB/PIK3CA/CXCR4/BIN1/JUP	10
GO:0002720	BP	GO:0002720	positive regulation of cytokine production involved in immune response	4/211	65/18723	0.00620856358063004	0.0186723329929901	0.00948306293057795	MAVS/SIRT1/IL6/SEMA7A	4
GO:0003170	BP	GO:0003170	heart valve development	4/211	65/18723	0.00620856358063004	0.0186723329929901	0.00948306293057795	PRDM1/ROCK1/RB1/NOTCH1	4
GO:0035418	BP	GO:0035418	protein localization to synapse	4/211	65/18723	0.00620856358063004	0.0186723329929901	0.00948306293057795	DLG1/MAPK10/HRAS/SCRIB	4
GO:0045453	BP	GO:0045453	bone resorption	4/211	65/18723	0.00620856358063004	0.0186723329929901	0.00948306293057795	CSK/PTK2B/IL6/EGFR	4
GO:1905330	BP	GO:1905330	regulation of morphogenesis of an epithelium	4/211	65/18723	0.00620856358063004	0.0186723329929901	0.00948306293057795	SIRT6/SFRP1/FGF2/AR	4
GO:0009135	BP	GO:0009135	purine nucleoside diphosphate metabolic process	5/211	103/18723	0.00621787753647392	0.0186723329929901	0.00948306293057795	DLG1/HIF1A/LDHA/STAT3/ZBTB7A	5
GO:0009179	BP	GO:0009179	purine ribonucleoside diphosphate metabolic process	5/211	103/18723	0.00621787753647392	0.0186723329929901	0.00948306293057795	DLG1/HIF1A/LDHA/STAT3/ZBTB7A	5
GO:0019233	BP	GO:0019233	sensory perception of pain	5/211	103/18723	0.00621787753647392	0.0186723329929901	0.00948306293057795	FYN/MAPK1/MAPK3/CXCR4/UCHL1	5
GO:0032760	BP	GO:0032760	positive regulation of tumor necrosis factor production	5/211	103/18723	0.00621787753647392	0.0186723329929901	0.00948306293057795	MAVS/IL6/RIPK1/TLR3/STAT3	5
GO:0046879	BP	GO:0046879	hormone secretion	9/211	295/18723	0.00641771199129716	0.0191166223972317	0.00970870288576693	HIF1A/SFRP1/LRP1/RAF1/IL6/EGFR/TCF7L2/TIAM1/INHBB	9
GO:0023061	BP	GO:0023061	signal release	12/211	463/18723	0.00643713846958917	0.0191166223972317	0.00970870288576693	HIF1A/SFRP1/LRP1/RAF1/IL6/EGFR/TCF7L2/TIAM1/INHBB/SNCG/SCRIB/PIP5K1C	12
GO:0001765	BP	GO:0001765	membrane raft assembly	2/211	11/18723	0.00650194046969893	0.0191166223972317	0.00970870288576693	CAV1/ANXA2	2
GO:0033210	BP	GO:0033210	leptin-mediated signaling pathway	2/211	11/18723	0.00650194046969893	0.0191166223972317	0.00970870288576693	SIRT1/STAT3	2
GO:0033690	BP	GO:0033690	positive regulation of osteoblast proliferation	2/211	11/18723	0.00650194046969893	0.0191166223972317	0.00970870288576693	LTF/ITGAV	2
GO:0043619	BP	GO:0043619	regulation of transcription from RNA polymerase II promoter in response to oxidative stress	2/211	11/18723	0.00650194046969893	0.0191166223972317	0.00970870288576693	HIF1A/NFE2L2	2
GO:0051574	BP	GO:0051574	positive regulation of histone H3-K9 methylation	2/211	11/18723	0.00650194046969893	0.0191166223972317	0.00970870288576693	BRCA1/SIRT1	2
GO:0060742	BP	GO:0060742	epithelial cell differentiation involved in prostate gland development	2/211	11/18723	0.00650194046969893	0.0191166223972317	0.00970870288576693	NOTCH1/AR	2
GO:0060767	BP	GO:0060767	epithelial cell proliferation involved in prostate gland development	2/211	11/18723	0.00650194046969893	0.0191166223972317	0.00970870288576693	NOTCH1/AR	2
GO:0070243	BP	GO:0070243	regulation of thymocyte apoptotic process	2/211	11/18723	0.00650194046969893	0.0191166223972317	0.00970870288576693	HIF1A/TP53	2
GO:0071492	BP	GO:0071492	cellular response to UV-A	2/211	11/18723	0.00650194046969893	0.0191166223972317	0.00970870288576693	MMP2/MMP9	2
GO:0071609	BP	GO:0071609	chemokine (C-C motif) ligand 5 production	2/211	11/18723	0.00650194046969893	0.0191166223972317	0.00970870288576693	MAVS/SIRPA	2
GO:0071649	BP	GO:0071649	regulation of chemokine (C-C motif) ligand 5 production	2/211	11/18723	0.00650194046969893	0.0191166223972317	0.00970870288576693	MAVS/SIRPA	2
GO:0071888	BP	GO:0071888	macrophage apoptotic process	2/211	11/18723	0.00650194046969893	0.0191166223972317	0.00970870288576693	SIRT1/CDKN2A	2
GO:0072697	BP	GO:0072697	protein localization to cell cortex	2/211	11/18723	0.00650194046969893	0.0191166223972317	0.00970870288576693	EZR/PLK1	2
GO:0090649	BP	GO:0090649	response to oxygen-glucose deprivation	2/211	11/18723	0.00650194046969893	0.0191166223972317	0.00970870288576693	CBL/BNIP3	2
GO:0097050	BP	GO:0097050	type B pancreatic cell apoptotic process	2/211	11/18723	0.00650194046969893	0.0191166223972317	0.00970870288576693	IL6/TCF7L2	2
GO:0098792	BP	GO:0098792	xenophagy	2/211	11/18723	0.00650194046969893	0.0191166223972317	0.00970870288576693	MAPK3/LGALS8	2
GO:1901533	BP	GO:1901533	negative regulation of hematopoietic progenitor cell differentiation	2/211	11/18723	0.00650194046969893	0.0191166223972317	0.00970870288576693	NFE2L2/NOTCH1	2
GO:1902065	BP	GO:1902065	response to L-glutamate	2/211	11/18723	0.00650194046969893	0.0191166223972317	0.00970870288576693	FYN/PCNA	2
GO:1902337	BP	GO:1902337	regulation of apoptotic process involved in morphogenesis	2/211	11/18723	0.00650194046969893	0.0191166223972317	0.00970870288576693	BAX/NOTCH1	2
GO:1902510	BP	GO:1902510	regulation of apoptotic DNA fragmentation	2/211	11/18723	0.00650194046969893	0.0191166223972317	0.00970870288576693	BAX/IL6	2
GO:2000392	BP	GO:2000392	regulation of lamellipodium morphogenesis	2/211	11/18723	0.00650194046969893	0.0191166223972317	0.00970870288576693	CD44/ARHGEF7	2
GO:0007095	BP	GO:0007095	mitotic G2 DNA damage checkpoint signaling	3/211	34/18723	0.00652856107907461	0.0191166223972317	0.00970870288576693	BRCA1/PLK1/CDK1	3
GO:0010661	BP	GO:0010661	positive regulation of muscle cell apoptotic process	3/211	34/18723	0.00652856107907461	0.0191166223972317	0.00970870288576693	TP53/CDKN2A/BNIP3	3
GO:0014072	BP	GO:0014072	response to isoquinoline alkaloid	3/211	34/18723	0.00652856107907461	0.0191166223972317	0.00970870288576693	CXCR4/RELA/PPP2R2A	3
GO:0032212	BP	GO:0032212	positive regulation of telomere maintenance via telomerase	3/211	34/18723	0.00652856107907461	0.0191166223972317	0.00970870288576693	PRKCQ/MAPK1/MAPK3	3
GO:0043278	BP	GO:0043278	response to morphine	3/211	34/18723	0.00652856107907461	0.0191166223972317	0.00970870288576693	CXCR4/RELA/PPP2R2A	3
GO:0043516	BP	GO:0043516	regulation of DNA damage response, signal transduction by p53 class mediator	3/211	34/18723	0.00652856107907461	0.0191166223972317	0.00970870288576693	CD44/SIRT1/TP53	3
GO:0044319	BP	GO:0044319	wound healing, spreading of cells	3/211	34/18723	0.00652856107907461	0.0191166223972317	0.00970870288576693	CD44/RHOC/CD151	3
GO:0070232	BP	GO:0070232	regulation of T cell apoptotic process	3/211	34/18723	0.00652856107907461	0.0191166223972317	0.00970870288576693	PRKCQ/HIF1A/TP53	3
GO:0090505	BP	GO:0090505	epiboly involved in wound healing	3/211	34/18723	0.00652856107907461	0.0191166223972317	0.00970870288576693	CD44/RHOC/CD151	3
GO:1904893	BP	GO:1904893	negative regulation of receptor signaling pathway via STAT	3/211	34/18723	0.00652856107907461	0.0191166223972317	0.00970870288576693	PPP2R1A/CAV1/PPP2CA	3
GO:2000758	BP	GO:2000758	positive regulation of peptidyl-lysine acetylation	3/211	34/18723	0.00652856107907461	0.0191166223972317	0.00970870288576693	BRCA1/MAPK3/MUC1	3
GO:0050766	BP	GO:0050766	positive regulation of phagocytosis	4/211	66/18723	0.00655190247552848	0.0191709146426819	0.00973627612904829	LRP1/MERTK/CALR/SIRPA	4
GO:0070507	BP	GO:0070507	regulation of microtubule cytoskeleton organization	6/211	148/18723	0.00669324127456348	0.0195701359082039	0.00993902746095694	ROCK1/ARHGEF7/MET/KIF18A/PAK1/PLK1	6
GO:0040029	BP	GO:0040029	regulation of gene expression, epigenetic	5/211	105/18723	0.00673631539037637	0.0196672833838912	0.00998836546418534	BRCA1/SIRT1/EZH2/DNMT1/MTA1	5
GO:2001022	BP	GO:2001022	positive regulation of response to DNA damage stimulus	5/211	105/18723	0.00673631539037637	0.0196672833838912	0.00998836546418534	BRCA1/SIRT1/PCNA/MYC/EGFR	5
GO:0006325	BP	GO:0006325	chromatin organization	11/211	409/18723	0.00686283974929173	0.0200220467192631	0.010168538077648	SMARCE1/SIRT1/RBL2/EZH2/DNMT1/MYC/RB1/TP53/PAK1/RELA/ZBTB7A	11
GO:0022408	BP	GO:0022408	negative regulation of cell-cell adhesion	7/211	196/18723	0.00690497480173985	0.0201085676028594	0.0102124791847534	DLG1/SMAD7/ERBB2/NOTCH1/CASP3/PTK2/SCRIB	7
GO:0042130	BP	GO:0042130	negative regulation of T cell proliferation	4/211	67/18723	0.00690760008791263	0.0201085676028594	0.0102124791847534	DLG1/ERBB2/CASP3/SCRIB	4
GO:0043967	BP	GO:0043967	histone H4 acetylation	4/211	67/18723	0.00690760008791263	0.0201085676028594	0.0102124791847534	BRCA1/SIRT1/BRCA2/MUC1	4
GO:0009185	BP	GO:0009185	ribonucleoside diphosphate metabolic process	5/211	106/18723	0.00700656215001581	0.0203817984174531	0.0103512441162882	DLG1/HIF1A/LDHA/STAT3/ZBTB7A	5
GO:0001893	BP	GO:0001893	maternal placenta development	3/211	35/18723	0.00708209552132711	0.0205267703281426	0.0104248705748968	PRDM1/MAPK1/MAPK3	3
GO:0007020	BP	GO:0007020	microtubule nucleation	3/211	35/18723	0.00708209552132711	0.0205267703281426	0.0104248705748968	RANBP9/ARHGEF7/PAK1	3
GO:0034405	BP	GO:0034405	response to fluid shear stress	3/211	35/18723	0.00708209552132711	0.0205267703281426	0.0104248705748968	SMAD7/NFE2L2/PTK2B	3
GO:0090050	BP	GO:0090050	positive regulation of cell migration involved in sprouting angiogenesis	3/211	35/18723	0.00708209552132711	0.0205267703281426	0.0104248705748968	SRPX2/KDR/FGF2	3
GO:0090504	BP	GO:0090504	epiboly	3/211	35/18723	0.00708209552132711	0.0205267703281426	0.0104248705748968	CD44/RHOC/CD151	3
GO:0070665	BP	GO:0070665	positive regulation of leukocyte proliferation	6/211	150/18723	0.00713238778623742	0.0206575466412127	0.0104912875570242	PRKCQ/MAPK1/MAPK3/IL6/PTK2/CD24	6
GO:0042886	BP	GO:0042886	amide transport	9/211	301/18723	0.00728290840906326	0.0210365084106572	0.0106837497581468	HIF1A/SFRP1/LRP1/RAF1/IL6/EGFR/TCF7L2/TIAM1/INHBB	9
GO:0042303	BP	GO:0042303	molting cycle	5/211	107/18723	0.00728429923183248	0.0210365084106572	0.0106837497581468	GLI2/EDAR/EGFR/NOTCH1/RELA	5
GO:0042633	BP	GO:0042633	hair cycle	5/211	107/18723	0.00728429923183248	0.0210365084106572	0.0106837497581468	GLI2/EDAR/EGFR/NOTCH1/RELA	5
GO:1903557	BP	GO:1903557	positive regulation of tumor necrosis factor superfamily cytokine production	5/211	107/18723	0.00728429923183248	0.0210365084106572	0.0106837497581468	MAVS/IL6/RIPK1/TLR3/STAT3	5
GO:0071333	BP	GO:0071333	cellular response to glucose stimulus	6/211	151/18723	0.00735961253465731	0.0212386506238593	0.0107864111304264	PRKACA/HIF1A/PIK3CA/LRP1/RAF1/TIAM1	6
GO:0046883	BP	GO:0046883	regulation of hormone secretion	8/211	249/18723	0.00740706604016253	0.021360160118707	0.0108481218007929	HIF1A/SFRP1/LRP1/IL6/EGFR/TCF7L2/TIAM1/INHBB	8
GO:0060070	BP	GO:0060070	canonical Wnt signaling pathway	9/211	303/18723	0.00759030346288404	0.0218727792429717	0.0111084641702571	SFRP1/CAV1/PIN1/FGF2/EGFR/NOTCH1/TCF7L2/JUP/CTNND1	9
GO:0010611	BP	GO:0010611	regulation of cardiac muscle hypertrophy	4/211	69/18723	0.00765679959251801	0.021922364129106	0.0111336467007846	ROCK1/PIN1/NOTCH1/PAK1	4
GO:0031060	BP	GO:0031060	regulation of histone methylation	4/211	69/18723	0.00765679959251801	0.021922364129106	0.0111336467007846	BRCA1/SIRT1/KDM3A/DNMT1	4
GO:0045669	BP	GO:0045669	positive regulation of osteoblast differentiation	4/211	69/18723	0.00765679959251801	0.021922364129106	0.0111336467007846	LTF/IL6/FGF2/PRKD1	4
GO:0010923	BP	GO:0010923	negative regulation of phosphatase activity	3/211	36/18723	0.00766264320262791	0.021922364129106	0.0111336467007846	ROCK1/MGAT5/BAG4	3
GO:0090322	BP	GO:0090322	regulation of superoxide metabolic process	3/211	36/18723	0.00766264320262791	0.021922364129106	0.0111336467007846	GSTP1/NFE2L2/EGFR	3
GO:0009886	BP	GO:0009886	post-embryonic animal morphogenesis	2/211	12/18723	0.00774473104310679	0.021922364129106	0.0111336467007846	BAX/BCL2L11	2
GO:0021936	BP	GO:0021936	regulation of cerebellar granule cell precursor proliferation	2/211	12/18723	0.00774473104310679	0.021922364129106	0.0111336467007846	GLI2/FGF2	2
GO:0042762	BP	GO:0042762	regulation of sulfur metabolic process	2/211	12/18723	0.00774473104310679	0.021922364129106	0.0111336467007846	NFE2L2/SP1	2
GO:0045605	BP	GO:0045605	negative regulation of epidermal cell differentiation	2/211	12/18723	0.00774473104310679	0.021922364129106	0.0111336467007846	EZH2/NOTCH1	2
GO:0045683	BP	GO:0045683	negative regulation of epidermis development	2/211	12/18723	0.00774473104310679	0.021922364129106	0.0111336467007846	EZH2/NOTCH1	2
GO:0051095	BP	GO:0051095	regulation of helicase activity	2/211	12/18723	0.00774473104310679	0.021922364129106	0.0111336467007846	SIRT1/TP53	2
GO:0060394	BP	GO:0060394	negative regulation of pathway-restricted SMAD protein phosphorylation	2/211	12/18723	0.00774473104310679	0.021922364129106	0.0111336467007846	SMAD7/LRP1	2
GO:0060601	BP	GO:0060601	lateral sprouting from an epithelium	2/211	12/18723	0.00774473104310679	0.021922364129106	0.0111336467007846	GLI2/AR	2
GO:0060831	BP	GO:0060831	smoothened signaling pathway involved in dorsal/ventral neural tube patterning	2/211	12/18723	0.00774473104310679	0.021922364129106	0.0111336467007846	PRKACA/GLI2	2
GO:0060907	BP	GO:0060907	positive regulation of macrophage cytokine production	2/211	12/18723	0.00774473104310679	0.021922364129106	0.0111336467007846	SIRT1/SEMA7A	2
GO:0061307	BP	GO:0061307	cardiac neural crest cell differentiation involved in heart development	2/211	12/18723	0.00774473104310679	0.021922364129106	0.0111336467007846	MAPK1/MAPK3	2
GO:0061308	BP	GO:0061308	cardiac neural crest cell development involved in heart development	2/211	12/18723	0.00774473104310679	0.021922364129106	0.0111336467007846	MAPK1/MAPK3	2
GO:0061430	BP	GO:0061430	bone trabecula morphogenesis	2/211	12/18723	0.00774473104310679	0.021922364129106	0.0111336467007846	MMP2/SFRP1	2
GO:0071635	BP	GO:0071635	negative regulation of transforming growth factor beta production	2/211	12/18723	0.00774473104310679	0.021922364129106	0.0111336467007846	FN1/CD24	2
GO:0072520	BP	GO:0072520	seminiferous tubule development	2/211	12/18723	0.00774473104310679	0.021922364129106	0.0111336467007846	KIF18A/AR	2
GO:1903599	BP	GO:1903599	positive regulation of autophagy of mitochondrion	2/211	12/18723	0.00774473104310679	0.021922364129106	0.0111336467007846	HIF1A/BNIP3	2
GO:1903624	BP	GO:1903624	regulation of DNA catabolic process	2/211	12/18723	0.00774473104310679	0.021922364129106	0.0111336467007846	BAX/IL6	2
GO:1904748	BP	GO:1904748	regulation of apoptotic process involved in development	2/211	12/18723	0.00774473104310679	0.021922364129106	0.0111336467007846	BAX/NOTCH1	2
GO:1905709	BP	GO:1905709	negative regulation of membrane permeability	2/211	12/18723	0.00774473104310679	0.021922364129106	0.0111336467007846	BCL2L2/BNIP3	2
GO:2000628	BP	GO:2000628	regulation of miRNA metabolic process	2/211	12/18723	0.00774473104310679	0.021922364129106	0.0111336467007846	RELA/HRAS	2
GO:0071331	BP	GO:0071331	cellular response to hexose stimulus	6/211	153/18723	0.00782968969724077	0.0221471534353963	0.0112478097857335	PRKACA/HIF1A/PIK3CA/LRP1/RAF1/TIAM1	6
GO:0043266	BP	GO:0043266	regulation of potassium ion transport	5/211	109/18723	0.0078626549944597	0.0222246596234056	0.0112871726258605	DLG1/CAV1/PTK2B/CD63/BIN1	5
GO:0016311	BP	GO:0016311	dephosphorylation	11/211	417/18723	0.00788169229539321	0.0222627150125887	0.011306499704625	PPP2R5A/ROCK1/DLG1/PPP2R1A/PPP2CA/PIN1/MGAT5/BAG4/CDC25C/PPP2R2D/PPP2R2A	11
GO:0003407	BP	GO:0003407	neural retina development	4/211	70/18723	0.00805065662072306	0.0227239028573625	0.011540721821189	CASP2/NTRK2/THY1/MEGF11	4
GO:0009914	BP	GO:0009914	hormone transport	9/211	306/18723	0.00806987862604132	0.0227538811217716	0.0115559467943109	HIF1A/SFRP1/LRP1/RAF1/IL6/EGFR/TCF7L2/TIAM1/INHBB	9
GO:0071326	BP	GO:0071326	cellular response to monosaccharide stimulus	6/211	154/18723	0.00807267139447932	0.0227538811217716	0.0115559467943109	PRKACA/HIF1A/PIK3CA/LRP1/RAF1/TIAM1	6
GO:0000819	BP	GO:0000819	sister chromatid segregation	7/211	202/18723	0.00808957960113804	0.0227694016398487	0.0115638291542547	CENPF/KIF18A/RB1/MAD2L1/PLK1/BUB1/UBE2C	7
GO:1903046	BP	GO:1903046	meiotic cell cycle process	7/211	202/18723	0.00808957960113804	0.0227694016398487	0.0115638291542547	KIF18A/BRCA2/BCL2L11/CDC25C/PLK1/BUB1/CALR	7
GO:0008654	BP	GO:0008654	phospholipid biosynthetic process	8/211	253/18723	0.0081170862125695	0.0228307340373258	0.0115949778588743	PIK3CB/ABHD4/PIK3R3/PIK3CA/PIK3C2B/IDH1/FGF2/PIP5K1C	8
GO:0051251	BP	GO:0051251	positive regulation of lymphocyte activation	10/211	362/18723	0.00817310916363023	0.0229721308934125	0.011666788664999	FYN/PRKCQ/GLI2/CSK/CAV1/PIK3CA/IL6/THY1/SIRPA/CD24	10
GO:0003176	BP	GO:0003176	aortic valve development	3/211	37/18723	0.00827049871353555	0.0231319130685301	0.0117479367691162	ROCK1/RB1/NOTCH1	3
GO:0043029	BP	GO:0043029	T cell homeostasis	3/211	37/18723	0.00827049871353555	0.0231319130685301	0.0117479367691162	BAX/BCL2L11/CASP3	3
GO:0045616	BP	GO:0045616	regulation of keratinocyte differentiation	3/211	37/18723	0.00827049871353555	0.0231319130685301	0.0117479367691162	ROCK1/NOTCH1/ETV4	3
GO:0060416	BP	GO:0060416	response to growth hormone	3/211	37/18723	0.00827049871353555	0.0231319130685301	0.0117479367691162	PXN/STAT3/PTK2	3
GO:0071542	BP	GO:0071542	dopaminergic neuron differentiation	3/211	37/18723	0.00827049871353555	0.0231319130685301	0.0117479367691162	HIF1A/SFRP1/TIAM1	3
GO:1904358	BP	GO:1904358	positive regulation of telomere maintenance via telomere lengthening	3/211	37/18723	0.00827049871353555	0.0231319130685301	0.0117479367691162	PRKCQ/MAPK1/MAPK3	3
GO:1905332	BP	GO:1905332	positive regulation of morphogenesis of an epithelium	3/211	37/18723	0.00827049871353555	0.0231319130685301	0.0117479367691162	SIRT6/FGF2/AR	3
GO:0051701	BP	GO:0051701	biological process involved in interaction with host	7/211	203/18723	0.00830071935437842	0.0231884354311451	0.0117766426154539	CAV1/CBL/CXCR4/ITGAV/EGFR/CLDN1/CDK1	7
GO:0006839	BP	GO:0006839	mitochondrial transport	8/211	254/18723	0.00830231914535239	0.0231884354311451	0.0117766426154539	BID/BAX/BCL2L2/TP53/BCL2L11/BAG4/STAT3/BNIP3	8
GO:0072078	BP	GO:0072078	nephron tubule morphogenesis	4/211	71/18723	0.00845758253793292	0.0236055797739372	0.0119884964879891	DLG1/MYC/FGF2/IRX1	4
GO:0090288	BP	GO:0090288	negative regulation of cellular response to growth factor stimulus	5/211	111/18723	0.00847219565262088	0.0236298529584971	0.0120008240389594	PIK3CB/SMAD7/SFRP1/FGF2/NOTCH1	5
GO:0007611	BP	GO:0007611	learning or memory	8/211	255/18723	0.00849070792737621	0.0236649598478301	0.0120186536717626	FYN/MAPK1/HIF1A/KRAS/EGFR/NTRK2/CASP3/BDNF	8
GO:1901222	BP	GO:1901222	regulation of NIK/NF-kappaB signaling	5/211	112/18723	0.00878891058319988	0.0244790159479082	0.0124320859530398	EDAR/EGFR/TLR3/RELA/CALR	5
GO:1990845	BP	GO:1990845	adaptive thermogenesis	6/211	157/18723	0.00883415995370151	0.0245878988537169	0.0124873839947059	SIRT6/CAV1/KDM3A/CXCR4/RB1/NOTCH1	6
GO:0014743	BP	GO:0014743	regulation of muscle hypertrophy	4/211	72/18723	0.00887774576482897	0.0246920031927068	0.0125402551596726	ROCK1/PIN1/NOTCH1/PAK1	4
GO:0010719	BP	GO:0010719	negative regulation of epithelial to mesenchymal transition	3/211	38/18723	0.00890593594359381	0.0247187686995925	0.0125538484790646	SMAD7/SFRP1/PPP2CA	3
GO:0046329	BP	GO:0046329	negative regulation of JNK cascade	3/211	38/18723	0.00890593594359381	0.0247187686995925	0.0125538484790646	GSTP1/SFRP1/SIRPA	3
GO:1901031	BP	GO:1901031	regulation of response to reactive oxygen species	3/211	38/18723	0.00890593594359381	0.0247187686995925	0.0125538484790646	MET/NFE2L2/RIPK1	3
GO:0010917	BP	GO:0010917	negative regulation of mitochondrial membrane potential	2/211	13/18723	0.00908535874518921	0.0250082169733189	0.0127008497239505	BAX/BNIP3	2
GO:0014842	BP	GO:0014842	regulation of skeletal muscle satellite cell proliferation	2/211	13/18723	0.00908535874518921	0.0250082169733189	0.0127008497239505	FGF2/STAT3	2
GO:0031053	BP	GO:0031053	primary miRNA processing	2/211	13/18723	0.00908535874518921	0.0250082169733189	0.0127008497239505	IL6/STAT3	2
GO:0032429	BP	GO:0032429	regulation of phospholipase A2 activity	2/211	13/18723	0.00908535874518921	0.0250082169733189	0.0127008497239505	LRP1/EGFR	2
GO:0032494	BP	GO:0032494	response to peptidoglycan	2/211	13/18723	0.00908535874518921	0.0250082169733189	0.0127008497239505	IL6/RELA	2
GO:0042659	BP	GO:0042659	regulation of cell fate specification	2/211	13/18723	0.00908535874518921	0.0250082169733189	0.0127008497239505	FGF2/AR	2
GO:0048012	BP	GO:0048012	hepatocyte growth factor receptor signaling pathway	2/211	13/18723	0.00908535874518921	0.0250082169733189	0.0127008497239505	MET/PAK1	2
GO:0048070	BP	GO:0048070	regulation of developmental pigmentation	2/211	13/18723	0.00908535874518921	0.0250082169733189	0.0127008497239505	BAX/BCL2L11	2
GO:0048711	BP	GO:0048711	positive regulation of astrocyte differentiation	2/211	13/18723	0.00908535874518921	0.0250082169733189	0.0127008497239505	BIN1/NOTCH1	2
GO:0120305	BP	GO:0120305	regulation of pigmentation	2/211	13/18723	0.00908535874518921	0.0250082169733189	0.0127008497239505	BAX/BCL2L11	2
GO:1900103	BP	GO:1900103	positive regulation of endoplasmic reticulum unfolded protein response	2/211	13/18723	0.00908535874518921	0.0250082169733189	0.0127008497239505	BAX/BCL2L11	2
GO:1903977	BP	GO:1903977	positive regulation of glial cell migration	2/211	13/18723	0.00908535874518921	0.0250082169733189	0.0127008497239505	LRP1/TIAM1	2
GO:0035773	BP	GO:0035773	insulin secretion involved in cellular response to glucose stimulus	4/211	73/18723	0.00931131098540207	0.0255421538981428	0.0129720187021904	HIF1A/LRP1/RAF1/TIAM1	4
GO:0042058	BP	GO:0042058	regulation of epidermal growth factor receptor signaling pathway	4/211	73/18723	0.00931131098540207	0.0255421538981428	0.0129720187021904	MMP9/CBL/EGFR/FER	4
GO:0045739	BP	GO:0045739	positive regulation of DNA repair	4/211	73/18723	0.00931131098540207	0.0255421538981428	0.0129720187021904	BRCA1/SIRT1/PCNA/EGFR	4
GO:0051298	BP	GO:0051298	centrosome duplication	4/211	73/18723	0.00931131098540207	0.0255421538981428	0.0129720187021904	BRCA1/SIRT1/CDK2/BRCA2	4
GO:0072088	BP	GO:0072088	nephron epithelium morphogenesis	4/211	73/18723	0.00931131098540207	0.0255421538981428	0.0129720187021904	DLG1/MYC/FGF2/IRX1	4
GO:0046488	BP	GO:0046488	phosphatidylinositol metabolic process	6/211	159/18723	0.00936957604652638	0.0256843422991258	0.0130442315078975	PIK3CB/PIK3R3/PIK3CA/PIK3C2B/FGF2/PIP5K1C	6
GO:0021987	BP	GO:0021987	cerebral cortex development	5/211	114/18723	0.00944672213059838	0.0258603208976079	0.0131336052419921	BAX/HIF1A/LRP1/NTRK2/BNIP3	5
GO:1901800	BP	GO:1901800	positive regulation of proteasomal protein catabolic process	5/211	114/18723	0.00944672213059838	0.0258603208976079	0.0131336052419921	SIRT6/SMAD7/CAV1/NFE2L2/PLK1	5
GO:0006605	BP	GO:0006605	protein targeting	9/211	314/18723	0.00946187908117487	0.0258840719522003	0.0131456676203489	FYN/BID/SDCBP/ERBB2/PAK1/BAG4/PRKCI/YWHAZ/HRAS	9
GO:0016233	BP	GO:0016233	telomere capping	3/211	39/18723	0.00956920862309296	0.0261061606834927	0.0132584591722031	PRKCQ/MAPK1/MAPK3	3
GO:0016572	BP	GO:0016572	histone phosphorylation	3/211	39/18723	0.00956920862309296	0.0261061606834927	0.0132584591722031	MAPK3/CDK2/CDK1	3
GO:0043267	BP	GO:0043267	negative regulation of potassium ion transport	3/211	39/18723	0.00956920862309296	0.0261061606834927	0.0132584591722031	CAV1/PTK2B/BIN1	3
GO:0086091	BP	GO:0086091	regulation of heart rate by cardiac conduction	3/211	39/18723	0.00956920862309296	0.0261061606834927	0.0132584591722031	CAV1/BIN1/JUP	3
GO:0071222	BP	GO:0071222	cellular response to lipopolysaccharide	7/211	209/18723	0.00965381862994854	0.0263190113365286	0.0133665590083785	LTF/GSTP1/MAPK1/MAPK3/IL6/RELA/SIRPA	7
GO:0006801	BP	GO:0006801	superoxide metabolic process	4/211	74/18723	0.00975843910911036	0.0265317942830407	0.0134746244586404	GSTP1/NOX4/NFE2L2/EGFR	4
GO:0030968	BP	GO:0030968	endoplasmic reticulum unfolded protein response	4/211	74/18723	0.00975843910911036	0.0265317942830407	0.0134746244586404	BAX/CCND1/NFE2L2/BCL2L11	4
GO:0048844	BP	GO:0048844	artery morphogenesis	4/211	74/18723	0.00975843910911036	0.0265317942830407	0.0134746244586404	PRDM1/SMAD7/LRP1/NOTCH1	4
GO:0051881	BP	GO:0051881	regulation of mitochondrial membrane potential	4/211	74/18723	0.00975843910911036	0.0265317942830407	0.0134746244586404	BID/BAX/KDR/BNIP3	4
GO:0034968	BP	GO:0034968	histone lysine methylation	5/211	115/18723	0.00978801284356378	0.0265940974810842	0.0135062662008932	BRCA1/SIRT1/EZH2/KDM3A/DNMT1	5
GO:0009636	BP	GO:0009636	response to toxic substance	8/211	262/18723	0.00990051096603867	0.0268814689315829	0.0136522126956646	GSTP1/BAX/MAPK1/MAPK3/NFE2L2/PRDX4/CLDN1/CDK1	8
GO:0019058	BP	GO:0019058	viral life cycle	9/211	317/18723	0.0100282105369385	0.0272096962530789	0.0138189085416765	LTF/MAVS/CAV1/CXCR4/ITGAV/EGFR/NOTCH1/CLDN1/CDK1	9
GO:0046474	BP	GO:0046474	glycerophospholipid biosynthetic process	7/211	211/18723	0.010138768971803	0.0274723495748856	0.0139523015130075	PIK3CB/ABHD4/PIK3R3/PIK3CA/PIK3C2B/FGF2/PIP5K1C	7
GO:0050807	BP	GO:0050807	regulation of synapse organization	7/211	211/18723	0.010138768971803	0.0274723495748856	0.0139523015130075	FYN/PAK3/SRPX2/NTRK2/TIAM1/YWHAZ/BDNF	7
GO:0051100	BP	GO:0051100	negative regulation of binding	6/211	162/18723	0.0102155980530744	0.027615584047313	0.0140250455839475	ROCK1/BAX/MAPK3/CAV1/ITGA4/PIN1	6
GO:0034121	BP	GO:0034121	regulation of toll-like receptor signaling pathway	4/211	75/18723	0.0102192872363366	0.027615584047313	0.0140250455839475	LTF/CAV1/PDPK1/TLR3	4
GO:0036465	BP	GO:0036465	synaptic vesicle recycling	4/211	75/18723	0.0102192872363366	0.027615584047313	0.0140250455839475	ROCK1/SNCG/SCRIB/PIP5K1C	4
GO:0061333	BP	GO:0061333	renal tubule morphogenesis	4/211	75/18723	0.0102192872363366	0.027615584047313	0.0140250455839475	DLG1/MYC/FGF2/IRX1	4
GO:0010543	BP	GO:0010543	regulation of platelet activation	3/211	40/18723	0.0102605508540965	0.0276709251257674	0.0140531514949672	PRKCQ/PDGFRA/IL6	3
GO:0051281	BP	GO:0051281	positive regulation of release of sequestered calcium ion into cytosol	3/211	40/18723	0.0102605508540965	0.0276709251257674	0.0140531514949672	BAX/PDPK1/THY1	3
GO:1904994	BP	GO:1904994	regulation of leukocyte adhesion to vascular endothelial cell	3/211	40/18723	0.0102605508540965	0.0276709251257674	0.0140531514949672	ITGA4/IL6/RELA	3
GO:0042391	BP	GO:0042391	regulation of membrane potential	11/211	434/18723	0.010436191101436	0.0280901063239946	0.0142660398192915	BID/DLG1/BAX/SMAD7/CAV1/PTK2B/KDR/BIN1/NTRK2/JUP/BNIP3	11
GO:0071322	BP	GO:0071322	cellular response to carbohydrate stimulus	6/211	163/18723	0.0105092944787704	0.0280901063239946	0.0142660398192915	PRKACA/HIF1A/PIK3CA/LRP1/RAF1/TIAM1	6
GO:0001921	BP	GO:0001921	positive regulation of receptor recycling	2/211	14/18723	0.0105214819881562	0.0280901063239946	0.0142660398192915	SCRIB/ANXA2	2
GO:0003376	BP	GO:0003376	sphingosine-1-phosphate receptor signaling pathway	2/211	14/18723	0.0105214819881562	0.0280901063239946	0.0142660398192915	PIK3CB/EZR	2
GO:0034616	BP	GO:0034616	response to laminar fluid shear stress	2/211	14/18723	0.0105214819881562	0.0280901063239946	0.0142660398192915	SMAD7/NFE2L2	2
GO:0038166	BP	GO:0038166	angiotensin-activated signaling pathway	2/211	14/18723	0.0105214819881562	0.0280901063239946	0.0142660398192915	ROCK1/CAV1	2
GO:0042921	BP	GO:0042921	glucocorticoid receptor signaling pathway	2/211	14/18723	0.0105214819881562	0.0280901063239946	0.0142660398192915	LMO3/CALR	2
GO:0045837	BP	GO:0045837	negative regulation of membrane potential	2/211	14/18723	0.0105214819881562	0.0280901063239946	0.0142660398192915	BAX/BNIP3	2
GO:0050872	BP	GO:0050872	white fat cell differentiation	2/211	14/18723	0.0105214819881562	0.0280901063239946	0.0142660398192915	SIRT1/PDGFRA	2
GO:0050966	BP	GO:0050966	detection of mechanical stimulus involved in sensory perception of pain	2/211	14/18723	0.0105214819881562	0.0280901063239946	0.0142660398192915	FYN/CXCR4	2
GO:0060576	BP	GO:0060576	intestinal epithelial cell development	2/211	14/18723	0.0105214819881562	0.0280901063239946	0.0142660398192915	PRDM1/HIF1A	2
GO:0071236	BP	GO:0071236	cellular response to antibiotic	2/211	14/18723	0.0105214819881562	0.0280901063239946	0.0142660398192915	EZH2/TP53	2
GO:0072540	BP	GO:0072540	T-helper 17 cell lineage commitment	2/211	14/18723	0.0105214819881562	0.0280901063239946	0.0142660398192915	IL6/STAT3	2
GO:1903894	BP	GO:1903894	regulation of IRE1-mediated unfolded protein response	2/211	14/18723	0.0105214819881562	0.0280901063239946	0.0142660398192915	BAX/BCL2L11	2
GO:1904294	BP	GO:1904294	positive regulation of ERAD pathway	2/211	14/18723	0.0105214819881562	0.0280901063239946	0.0142660398192915	CAV1/NFE2L2	2
GO:0072028	BP	GO:0072028	nephron morphogenesis	4/211	76/18723	0.0106940086270454	0.0285125971004135	0.0144806089693743	DLG1/MYC/FGF2/IRX1	4
GO:0086001	BP	GO:0086001	cardiac muscle cell action potential	4/211	76/18723	0.0106940086270454	0.0285125971004135	0.0144806089693743	DLG1/CAV1/BIN1/JUP	4
GO:0002700	BP	GO:0002700	regulation of production of molecular mediator of immune response	6/211	164/18723	0.0108089384854353	0.0287998000739351	0.014626469900238	MAVS/SIRT1/SMAD7/IL6/SEMA7A/TLR3	6
GO:0031062	BP	GO:0031062	positive regulation of histone methylation	3/211	41/18723	0.0109801776309182	0.0291781965787673	0.0148186450220817	BRCA1/SIRT1/DNMT1	3
GO:0032735	BP	GO:0032735	positive regulation of interleukin-12 production	3/211	41/18723	0.0109801776309182	0.0291781965787673	0.0148186450220817	TLR3/RELA/MAPK11	3
GO:0050856	BP	GO:0050856	regulation of T cell receptor signaling pathway	3/211	41/18723	0.0109801776309182	0.0291781965787673	0.0148186450220817	EZR/THY1/RELA	3
GO:1905314	BP	GO:1905314	semi-lunar valve development	3/211	41/18723	0.0109801776309182	0.0291781965787673	0.0148186450220817	ROCK1/RB1/NOTCH1	3
GO:0032635	BP	GO:0032635	interleukin-6 production	6/211	165/18723	0.0111145913532148	0.0294961314715879	0.0149801136825633	MAVS/CSK/IL6/TLR3/STAT3/SIRPA	6
GO:0032675	BP	GO:0032675	regulation of interleukin-6 production	6/211	165/18723	0.0111145913532148	0.0294961314715879	0.0149801136825633	MAVS/CSK/IL6/TLR3/STAT3/SIRPA	6
GO:1901983	BP	GO:1901983	regulation of protein acetylation	4/211	77/18723	0.0111827526725417	0.0296573135286399	0.015061972740608	BRCA1/SIRT1/MAPK3/MUC1	4
GO:0030282	BP	GO:0030282	bone mineralization	5/211	119/18723	0.0112379587963567	0.0297839465379222	0.0151262854752065	LTF/PTHLH/HIF1A/PTK2B/KL	5
GO:0050804	BP	GO:0050804	modulation of chemical synaptic transmission	11/211	439/18723	0.0112970770703985	0.0299207730896365	0.0151957751742692	FYN/PRKACA/MAPK1/PTK2B/KRAS/EGFR/NTRK2/STAT3/SNCG/HRAS/BDNF	11
GO:0099177	BP	GO:0099177	regulation of trans-synaptic signaling	11/211	440/18723	0.0114756010586497	0.030373459660866	0.0154256797740002	FYN/PRKACA/MAPK1/PTK2B/KRAS/EGFR/NTRK2/STAT3/SNCG/HRAS/BDNF	11
GO:0006304	BP	GO:0006304	DNA modification	5/211	120/18723	0.0116221054247818	0.0307205089785431	0.0156019346919465	BRCA1/EZH2/PIK3CA/DNMT1/MYC	5
GO:0048593	BP	GO:0048593	camera-type eye morphogenesis	5/211	120/18723	0.0116221054247818	0.0307205089785431	0.0156019346919465	BAX/HIF1A/NTRK2/THY1/MEGF11	5
GO:0030500	BP	GO:0030500	regulation of bone mineralization	4/211	78/18723	0.0116856648702363	0.0307866395064141	0.0156355202089608	LTF/HIF1A/PTK2B/KL	4
GO:0032371	BP	GO:0032371	regulation of sterol transport	4/211	78/18723	0.0116856648702363	0.0307866395064141	0.0156355202089608	SIRT1/CAV1/LRP1/ANXA2	4
GO:0032374	BP	GO:0032374	regulation of cholesterol transport	4/211	78/18723	0.0116856648702363	0.0307866395064141	0.0156355202089608	SIRT1/CAV1/LRP1/ANXA2	4
GO:0061045	BP	GO:0061045	negative regulation of wound healing	4/211	78/18723	0.0116856648702363	0.0307866395064141	0.0156355202089608	PLAU/PDGFRA/FGF2/ANXA2	4
GO:0090049	BP	GO:0090049	regulation of cell migration involved in sprouting angiogenesis	4/211	78/18723	0.0116856648702363	0.0307866395064141	0.0156355202089608	SRPX2/KDR/FGF2/NOTCH1	4
GO:0014912	BP	GO:0014912	negative regulation of smooth muscle cell migration	3/211	42/18723	0.01172828535023	0.0307973515376848	0.0156409604968291	GSTP1/NFE2L2/LRP1	3
GO:0016601	BP	GO:0016601	Rac protein signal transduction	3/211	42/18723	0.01172828535023	0.0307973515376848	0.0156409604968291	PIK3CB/KRAS/TIAM1	3
GO:0035019	BP	GO:0035019	somatic stem cell population maintenance	3/211	42/18723	0.01172828535023	0.0307973515376848	0.0156409604968291	SFRP1/RAF1/MYC	3
GO:0043507	BP	GO:0043507	positive regulation of JUN kinase activity	3/211	42/18723	0.01172828535023	0.0307973515376848	0.0156409604968291	PTK2B/PAK1/TIAM1	3
GO:1904037	BP	GO:1904037	positive regulation of epithelial cell apoptotic process	3/211	42/18723	0.01172828535023	0.0307973515376848	0.0156409604968291	ITGA4/IL6/PRKCI	3
GO:0008154	BP	GO:0008154	actin polymerization or depolymerization	7/211	218/18723	0.011976510751283	0.0313148286300375	0.015903770068282	DLG1/PAK3/PTK2B/PIK3CA/BIN1/FER/BAG4	7
GO:0050803	BP	GO:0050803	regulation of synapse structure or activity	7/211	218/18723	0.011976510751283	0.0313148286300375	0.015903770068282	FYN/PAK3/SRPX2/NTRK2/TIAM1/YWHAZ/BDNF	7
GO:0002224	BP	GO:0002224	toll-like receptor signaling pathway	5/211	121/18723	0.0120150979634234	0.0313148286300375	0.015903770068282	LTF/CAV1/PDPK1/TLR3/RPS6KA3	5
GO:0042752	BP	GO:0042752	regulation of circadian rhythm	5/211	121/18723	0.0120150979634234	0.0313148286300375	0.015903770068282	EZH2/MAPK10/TP53/CDK1/MTA1	5
GO:0043500	BP	GO:0043500	muscle adaptation	5/211	121/18723	0.0120150979634234	0.0313148286300375	0.015903770068282	ROCK1/EZH2/PIN1/NOTCH1/PAK1	5
GO:0002730	BP	GO:0002730	regulation of dendritic cell cytokine production	2/211	15/18723	0.0120507990997415	0.0313148286300375	0.015903770068282	MAVS/TLR3	2
GO:0010832	BP	GO:0010832	negative regulation of myotube differentiation	2/211	15/18723	0.0120507990997415	0.0313148286300375	0.015903770068282	NOTCH1/BDNF	2
GO:0014841	BP	GO:0014841	skeletal muscle satellite cell proliferation	2/211	15/18723	0.0120507990997415	0.0313148286300375	0.015903770068282	FGF2/STAT3	2
GO:0014857	BP	GO:0014857	regulation of skeletal muscle cell proliferation	2/211	15/18723	0.0120507990997415	0.0313148286300375	0.015903770068282	FGF2/STAT3	2
GO:0031958	BP	GO:0031958	corticosteroid receptor signaling pathway	2/211	15/18723	0.0120507990997415	0.0313148286300375	0.015903770068282	LMO3/CALR	2
GO:0035358	BP	GO:0035358	regulation of peroxisome proliferator activated receptor signaling pathway	2/211	15/18723	0.0120507990997415	0.0313148286300375	0.015903770068282	LMO3/SIRT1	2
GO:0043508	BP	GO:0043508	negative regulation of JUN kinase activity	2/211	15/18723	0.0120507990997415	0.0313148286300375	0.015903770068282	GSTP1/SFRP1	2
GO:0043518	BP	GO:0043518	negative regulation of DNA damage response, signal transduction by p53 class mediator	2/211	15/18723	0.0120507990997415	0.0313148286300375	0.015903770068282	CD44/SIRT1	2
GO:0044406	BP	GO:0044406	adhesion of symbiont to host	2/211	15/18723	0.0120507990997415	0.0313148286300375	0.015903770068282	LTF/INHBB	2
GO:0046007	BP	GO:0046007	negative regulation of activated T cell proliferation	2/211	15/18723	0.0120507990997415	0.0313148286300375	0.015903770068282	CASP3/SCRIB	2
GO:1904424	BP	GO:1904424	regulation of GTP binding	2/211	15/18723	0.0120507990997415	0.0313148286300375	0.015903770068282	ARHGEF7/MET	2
GO:0010770	BP	GO:0010770	positive regulation of cell morphogenesis involved in differentiation	4/211	79/18723	0.0122028868013243	0.0316688303343011	0.01608355587439	PAK3/ARHGEF7/TIAM1/CALR	4
GO:1901184	BP	GO:1901184	regulation of ERBB signaling pathway	4/211	79/18723	0.0122028868013243	0.0316688303343011	0.01608355587439	MMP9/CBL/EGFR/FER	4
GO:0006937	BP	GO:0006937	regulation of muscle contraction	6/211	169/18723	0.0123985034687762	0.0321555992560338	0.0163307697773969	PRKACA/DLG1/SMAD7/CAV1/BIN1/JUP	6
GO:0050868	BP	GO:0050868	negative regulation of T cell activation	5/211	122/18723	0.0124170253270112	0.0321827379338629	0.0163445526180201	DLG1/SMAD7/ERBB2/CASP3/SCRIB	5
GO:0061383	BP	GO:0061383	trabecula morphogenesis	3/211	43/18723	0.012505052310981	0.0323898696044475	0.0164497479713703	MMP2/SFRP1/NOTCH1	3
GO:0031503	BP	GO:0031503	protein-containing complex localization	7/211	220/18723	0.0125431192771529	0.0324674130868106	0.0164891297520713	DLG1/BIRC5/EZR/SMAD7/MAPK10/HRAS/SCRIB	7
GO:0030178	BP	GO:0030178	negative regulation of Wnt signaling pathway	6/211	170/18723	0.0127351060915808	0.0329430140736877	0.0167306718287948	SFRP1/CAV1/LRP1/NOTCH1/TCF7L2/CTNND1	6
GO:0071219	BP	GO:0071219	cellular response to molecule of bacterial origin	7/211	221/18723	0.0128335597181514	0.0331762055108716	0.0168491020792899	LTF/GSTP1/MAPK1/MAPK3/IL6/RELA/SIRPA	7
GO:0002366	BP	GO:0002366	leukocyte activation involved in immune response	8/211	275/18723	0.0129709363261644	0.033509650508862	0.0170184478113426	SMAD7/CBL/PTK2B/IL6/PDPK1/TP53/FER/STAT3	8
GO:0003002	BP	GO:0003002	regionalization	9/211	331/18723	0.0130154175028675	0.0336028296745008	0.0170657704405986	PRKACA/GLI2/SFRP1/FGF2/TP53/NOTCH1/AR/IRX1/HOXA10	9
GO:0048469	BP	GO:0048469	cell maturation	6/211	171/18723	0.0130780768230797	0.0337427899427522	0.0171368516510776	PRKACA/HIF1A/PTK2B/BRCA2/RB1/ZBTB7A	6
GO:0009132	BP	GO:0009132	nucleoside diphosphate metabolic process	5/211	124/18723	0.0132480342353633	0.0341005086478396	0.01731852519948	DLG1/HIF1A/LDHA/STAT3/ZBTB7A	5
GO:0006096	BP	GO:0006096	glycolytic process	4/211	81/18723	0.0132808064931192	0.0341005086478396	0.01731852519948	HIF1A/LDHA/STAT3/ZBTB7A	4
GO:0008589	BP	GO:0008589	regulation of smoothened signaling pathway	4/211	81/18723	0.0132808064931192	0.0341005086478396	0.01731852519948	PRKACA/GLI2/SFRP1/RB1	4
GO:0002066	BP	GO:0002066	columnar/cuboidal epithelial cell development	3/211	44/18723	0.0133106392043019	0.0341005086478396	0.01731852519948	PRDM1/HIF1A/PDPK1	3
GO:0042554	BP	GO:0042554	superoxide anion generation	3/211	44/18723	0.0133106392043019	0.0341005086478396	0.01731852519948	GSTP1/NOX4/EGFR	3
GO:0045124	BP	GO:0045124	regulation of bone resorption	3/211	44/18723	0.0133106392043019	0.0341005086478396	0.01731852519948	CSK/IL6/EGFR	3
GO:0045197	BP	GO:0045197	establishment or maintenance of epithelial cell apical/basal polarity	3/211	44/18723	0.0133106392043019	0.0341005086478396	0.01731852519948	DLG1/PRKCI/SCRIB	3
GO:0046006	BP	GO:0046006	regulation of activated T cell proliferation	3/211	44/18723	0.0133106392043019	0.0341005086478396	0.01731852519948	CASP3/SCRIB/CD24	3
GO:0046427	BP	GO:0046427	positive regulation of receptor signaling pathway via JAK-STAT	3/211	44/18723	0.0133106392043019	0.0341005086478396	0.01731852519948	PTK2B/IL6/NOTCH1	3
GO:0048066	BP	GO:0048066	developmental pigmentation	3/211	44/18723	0.0133106392043019	0.0341005086478396	0.01731852519948	BAX/CD63/BCL2L11	3
GO:0062208	BP	GO:0062208	positive regulation of pattern recognition receptor signaling pathway	3/211	44/18723	0.0133106392043019	0.0341005086478396	0.01731852519948	LTF/CAV1/TLR3	3
GO:0002221	BP	GO:0002221	pattern recognition receptor signaling pathway	6/211	172/18723	0.0134274740126948	0.0343117921987862	0.0174258291561187	LTF/CAV1/PDPK1/TLR3/RELA/RPS6KA3	6
GO:0030833	BP	GO:0030833	regulation of actin filament polymerization	6/211	172/18723	0.0134274740126948	0.0343117921987862	0.0174258291561187	DLG1/PAK3/PTK2B/BIN1/FER/BAG4	6
GO:0048736	BP	GO:0048736	appendage development	6/211	172/18723	0.0134274740126948	0.0343117921987862	0.0174258291561187	GLI2/BAX/CRABP2/NOTCH1/BCL2L11/HOXA10	6
GO:0060173	BP	GO:0060173	limb development	6/211	172/18723	0.0134274740126948	0.0343117921987862	0.0174258291561187	GLI2/BAX/CRABP2/NOTCH1/BCL2L11/HOXA10	6
GO:0046034	BP	GO:0046034	ATP metabolic process	8/211	277/18723	0.0134990092571316	0.0343999286180437	0.0174705907405767	BID/HIF1A/LDHA/TP53/STAT3/CDK1/CYCS/ZBTB7A	8
GO:0002371	BP	GO:0002371	dendritic cell cytokine production	2/211	16/18723	0.0136710477279383	0.0343999286180437	0.0174705907405767	MAVS/TLR3	2
GO:0009299	BP	GO:0009299	mRNA transcription	2/211	16/18723	0.0136710477279383	0.0343999286180437	0.0174705907405767	TP53/STAT3	2
GO:0009415	BP	GO:0009415	response to water	2/211	16/18723	0.0136710477279383	0.0343999286180437	0.0174705907405767	MAPK10/PIK3CA	2
GO:0010225	BP	GO:0010225	response to UV-C	2/211	16/18723	0.0136710477279383	0.0343999286180437	0.0174705907405767	BRCA2/TP53	2
GO:0030540	BP	GO:0030540	female genitalia development	2/211	16/18723	0.0136710477279383	0.0343999286180437	0.0174705907405767	BAX/MERTK	2
GO:0034116	BP	GO:0034116	positive regulation of heterotypic cell-cell adhesion	2/211	16/18723	0.0136710477279383	0.0343999286180437	0.0174705907405767	CD44/THY1	2
GO:0034138	BP	GO:0034138	toll-like receptor 3 signaling pathway	2/211	16/18723	0.0136710477279383	0.0343999286180437	0.0174705907405767	CAV1/TLR3	2
GO:0035067	BP	GO:0035067	negative regulation of histone acetylation	2/211	16/18723	0.0136710477279383	0.0343999286180437	0.0174705907405767	BRCA1/SIRT1	2
GO:0045651	BP	GO:0045651	positive regulation of macrophage differentiation	2/211	16/18723	0.0136710477279383	0.0343999286180437	0.0174705907405767	RIPK1/RB1	2
GO:0045779	BP	GO:0045779	negative regulation of bone resorption	2/211	16/18723	0.0136710477279383	0.0343999286180437	0.0174705907405767	CSK/IL6	2
GO:0048385	BP	GO:0048385	regulation of retinoic acid receptor signaling pathway	2/211	16/18723	0.0136710477279383	0.0343999286180437	0.0174705907405767	EZH2/CALR	2
GO:0060572	BP	GO:0060572	morphogenesis of an epithelial bud	2/211	16/18723	0.0136710477279383	0.0343999286180437	0.0174705907405767	GLI2/AR	2
GO:0070230	BP	GO:0070230	positive regulation of lymphocyte apoptotic process	2/211	16/18723	0.0136710477279383	0.0343999286180437	0.0174705907405767	BAX/TP53	2
GO:0071391	BP	GO:0071391	cellular response to estrogen stimulus	2/211	16/18723	0.0136710477279383	0.0343999286180437	0.0174705907405767	SFRP1/AR	2
GO:0090520	BP	GO:0090520	sphingolipid mediated signaling pathway	2/211	16/18723	0.0136710477279383	0.0343999286180437	0.0174705907405767	PIK3CB/EZR	2
GO:0097284	BP	GO:0097284	hepatocyte apoptotic process	2/211	16/18723	0.0136710477279383	0.0343999286180437	0.0174705907405767	BID/RB1	2
GO:0098969	BP	GO:0098969	neurotransmitter receptor transport to postsynaptic membrane	2/211	16/18723	0.0136710477279383	0.0343999286180437	0.0174705907405767	MAPK10/SCRIB	2
GO:0099633	BP	GO:0099633	protein localization to postsynaptic specialization membrane	2/211	16/18723	0.0136710477279383	0.0343999286180437	0.0174705907405767	DLG1/HRAS	2
GO:0099645	BP	GO:0099645	neurotransmitter receptor localization to postsynaptic specialization membrane	2/211	16/18723	0.0136710477279383	0.0343999286180437	0.0174705907405767	DLG1/HRAS	2
GO:1901163	BP	GO:1901163	regulation of trophoblast cell migration	2/211	16/18723	0.0136710477279383	0.0343999286180437	0.0174705907405767	ARHGDIB/CALR	2
GO:2001044	BP	GO:2001044	regulation of integrin-mediated signaling pathway	2/211	16/18723	0.0136710477279383	0.0343999286180437	0.0174705907405767	CD63/PRKD1	2
GO:2001267	BP	GO:2001267	regulation of cysteine-type endopeptidase activity involved in apoptotic signaling pathway	2/211	16/18723	0.0136710477279383	0.0343999286180437	0.0174705907405767	BAX/MMP9	2
GO:0055007	BP	GO:0055007	cardiac muscle cell differentiation	5/211	125/18723	0.0136772875927525	0.0343999286180437	0.0174705907405767	PIN1/PDGFRA/PAK1/CDK1/CALR	5
GO:0071621	BP	GO:0071621	granulocyte chemotaxis	5/211	125/18723	0.0136772875927525	0.0343999286180437	0.0174705907405767	DAPK2/MAPK1/MAPK3/PTK2/PIP5K1C	5
GO:0042113	BP	GO:0042113	B cell activation	9/211	334/18723	0.0137335247465977	0.0345196336299001	0.0175313849734648	BAX/SFRP1/EZH2/ITGA4/PTK2B/IL6/TP53/CASP3/ZBTB7A	9
GO:0001892	BP	GO:0001892	embryonic placenta development	4/211	82/18723	0.0138417676732205	0.0347479698848792	0.0176473494368295	PRDM1/MAPK1/HIF1A/MAP2K1	4
GO:0006757	BP	GO:0006757	ATP generation from ADP	4/211	82/18723	0.0138417676732205	0.0347479698848792	0.0176473494368295	HIF1A/LDHA/STAT3/ZBTB7A	4
GO:0050670	BP	GO:0050670	regulation of lymphocyte proliferation	7/211	225/18723	0.0140438751734873	0.0352331893485605	0.0178937764211254	PRKCQ/DLG1/IL6/ERBB2/CASP3/SCRIB/CD24	7
GO:0006110	BP	GO:0006110	regulation of glycolytic process	3/211	45/18723	0.0141451895935694	0.035398425586915	0.0179776944643242	HIF1A/STAT3/ZBTB7A	3
GO:0035305	BP	GO:0035305	negative regulation of dephosphorylation	3/211	45/18723	0.0141451895935694	0.035398425586915	0.0179776944643242	ROCK1/MGAT5/BAG4	3
GO:0048599	BP	GO:0048599	oocyte development	3/211	45/18723	0.0141451895935694	0.035398425586915	0.0179776944643242	PTK2B/BRCA2/INHBB	3
GO:1901985	BP	GO:1901985	positive regulation of protein acetylation	3/211	45/18723	0.0141451895935694	0.035398425586915	0.0179776944643242	BRCA1/MAPK3/MUC1	3
GO:0031397	BP	GO:0031397	negative regulation of protein ubiquitination	4/211	83/18723	0.0144175653998236	0.0360123553514043	0.0182894891711662	FYN/SMAD7/CAV1/MAD2L1	4
GO:0046785	BP	GO:0046785	microtubule polymerization	4/211	83/18723	0.0144175653998236	0.0360123553514043	0.0182894891711662	RANBP9/ARHGEF7/MET/PAK1	4
GO:0050672	BP	GO:0050672	negative regulation of lymphocyte proliferation	4/211	83/18723	0.0144175653998236	0.0360123553514043	0.0182894891711662	DLG1/ERBB2/CASP3/SCRIB	4
GO:0032944	BP	GO:0032944	regulation of mononuclear cell proliferation	7/211	227/18723	0.0146787462957039	0.0366418204406508	0.0186091737577772	PRKCQ/DLG1/IL6/ERBB2/CASP3/SCRIB/CD24	7
GO:0032370	BP	GO:0032370	positive regulation of lipid transport	4/211	84/18723	0.0150083214339178	0.0372099742749161	0.0188977203773459	SIRT1/CAV1/LRP1/ANXA2	4
GO:0032945	BP	GO:0032945	negative regulation of mononuclear cell proliferation	4/211	84/18723	0.0150083214339178	0.0372099742749161	0.0188977203773459	DLG1/ERBB2/CASP3/SCRIB	4
GO:0010828	BP	GO:0010828	positive regulation of glucose transmembrane transport	3/211	46/18723	0.0150088303847997	0.0372099742749161	0.0188977203773459	NFE2L2/BRAF/PRKCI	3
GO:0031018	BP	GO:0031018	endocrine pancreas development	3/211	46/18723	0.0150088303847997	0.0372099742749161	0.0188977203773459	MNX1/IL6/PDPK1	3
GO:0034198	BP	GO:0034198	cellular response to amino acid starvation	3/211	46/18723	0.0150088303847997	0.0372099742749161	0.0188977203773459	MAPK1/MAPK3/PRKD1	3
GO:0035094	BP	GO:0035094	response to nicotine	3/211	46/18723	0.0150088303847997	0.0372099742749161	0.0188977203773459	MAPK1/CASP3/RELA	3
GO:0044818	BP	GO:0044818	mitotic G2/M transition checkpoint	3/211	46/18723	0.0150088303847997	0.0372099742749161	0.0188977203773459	BRCA1/PLK1/CDK1	3
GO:0060976	BP	GO:0060976	coronary vasculature development	3/211	46/18723	0.0150088303847997	0.0372099742749161	0.0188977203773459	PRDM1/FGF2/NOTCH1	3
GO:0061028	BP	GO:0061028	establishment of endothelial barrier	3/211	46/18723	0.0150088303847997	0.0372099742749161	0.0188977203773459	ROCK1/EZR/CLDN1	3
GO:1900087	BP	GO:1900087	positive regulation of G1/S transition of mitotic cell cycle	3/211	46/18723	0.0150088303847997	0.0372099742749161	0.0188977203773459	CCND1/EGFR/TFDP1	3
GO:2000107	BP	GO:2000107	negative regulation of leukocyte apoptotic process	3/211	46/18723	0.0150088303847997	0.0372099742749161	0.0188977203773459	PRKCQ/HIF1A/MERTK	3
GO:0035303	BP	GO:0035303	regulation of dephosphorylation	5/211	128/18723	0.0150210479276212	0.0372171621730268	0.0189013708740539	PPP2R5A/ROCK1/PIN1/MGAT5/BAG4	5
GO:0010715	BP	GO:0010715	regulation of extracellular matrix disassembly	2/211	17/18723	0.0153800042539806	0.0377784360334555	0.0191864233815114	LRP1/IL6	2
GO:0010934	BP	GO:0010934	macrophage cytokine production	2/211	17/18723	0.0153800042539806	0.0377784360334555	0.0191864233815114	SIRT1/SEMA7A	2
GO:0010935	BP	GO:0010935	regulation of macrophage cytokine production	2/211	17/18723	0.0153800042539806	0.0377784360334555	0.0191864233815114	SIRT1/SEMA7A	2
GO:0014856	BP	GO:0014856	skeletal muscle cell proliferation	2/211	17/18723	0.0153800042539806	0.0377784360334555	0.0191864233815114	FGF2/STAT3	2
GO:0021924	BP	GO:0021924	cell proliferation in external granule layer	2/211	17/18723	0.0153800042539806	0.0377784360334555	0.0191864233815114	GLI2/FGF2	2
GO:0021930	BP	GO:0021930	cerebellar granule cell precursor proliferation	2/211	17/18723	0.0153800042539806	0.0377784360334555	0.0191864233815114	GLI2/FGF2	2
GO:0036035	BP	GO:0036035	osteoclast development	2/211	17/18723	0.0153800042539806	0.0377784360334555	0.0191864233815114	LTF/ANXA2	2
GO:0060644	BP	GO:0060644	mammary gland epithelial cell differentiation	2/211	17/18723	0.0153800042539806	0.0377784360334555	0.0191864233815114	HIF1A/FGF2	2
GO:0060977	BP	GO:0060977	coronary vasculature morphogenesis	2/211	17/18723	0.0153800042539806	0.0377784360334555	0.0191864233815114	FGF2/NOTCH1	2
GO:0061298	BP	GO:0061298	retina vasculature development in camera-type eye	2/211	17/18723	0.0153800042539806	0.0377784360334555	0.0191864233815114	HIF1A/PDGFRA	2
GO:0061450	BP	GO:0061450	trophoblast cell migration	2/211	17/18723	0.0153800042539806	0.0377784360334555	0.0191864233815114	ARHGDIB/CALR	2
GO:0072673	BP	GO:0072673	lamellipodium morphogenesis	2/211	17/18723	0.0153800042539806	0.0377784360334555	0.0191864233815114	CD44/ARHGEF7	2
GO:1903540	BP	GO:1903540	establishment of protein localization to postsynaptic membrane	2/211	17/18723	0.0153800042539806	0.0377784360334555	0.0191864233815114	MAPK10/SCRIB	2
GO:2000696	BP	GO:2000696	regulation of epithelial cell differentiation involved in kidney development	2/211	17/18723	0.0153800042539806	0.0377784360334555	0.0191864233815114	MMP9/CD24	2
GO:0055013	BP	GO:0055013	cardiac muscle cell development	4/211	85/18723	0.0156141535425628	0.0383300118309747	0.019466550562235	PIN1/PDGFRA/PAK1/CDK1	4
GO:0006109	BP	GO:0006109	regulation of carbohydrate metabolic process	6/211	178/18723	0.0156620197635692	0.0384177111325735	0.0195110901490312	SIRT1/HIF1A/PTK2B/TP53/STAT3/ZBTB7A	6
GO:0045333	BP	GO:0045333	cellular respiration	7/211	230/18723	0.0156691165335409	0.0384177111325735	0.0195110901490312	BID/HIF1A/PIK3CA/IDH1/CDK1/CYCS/BNIP3	7
GO:0048562	BP	GO:0048562	embryonic organ morphogenesis	8/211	285/18723	0.0157694918948978	0.038640092409952	0.0196240302754072	GLI2/DLG1/MAPK1/HIF1A/MAPK3/PDGFRA/NOTCH1/SCRIB	8
GO:0007595	BP	GO:0007595	lactation	3/211	47/18723	0.0159016722875393	0.0387973604865193	0.0197039015516756	HIF1A/CAV1/CCND1	3
GO:0010799	BP	GO:0010799	regulation of peptidyl-threonine phosphorylation	3/211	47/18723	0.0159016722875393	0.0387973604865193	0.0197039015516756	MAPK1/SMAD7/PLK1	3
GO:0035850	BP	GO:0035850	epithelial cell differentiation involved in kidney development	3/211	47/18723	0.0159016722875393	0.0387973604865193	0.0197039015516756	MMP9/NOTCH1/CD24	3
GO:0045601	BP	GO:0045601	regulation of endothelial cell differentiation	3/211	47/18723	0.0159016722875393	0.0387973604865193	0.0197039015516756	ROCK1/NOTCH1/ZEB1	3
GO:0045646	BP	GO:0045646	regulation of erythrocyte differentiation	3/211	47/18723	0.0159016722875393	0.0387973604865193	0.0197039015516756	RBFOX2/HIF1A/STAT3	3
GO:0045747	BP	GO:0045747	positive regulation of Notch signaling pathway	3/211	47/18723	0.0159016722875393	0.0387973604865193	0.0197039015516756	NOTCH1/PRKCI/STAT3	3
GO:0072583	BP	GO:0072583	clathrin-dependent endocytosis	3/211	47/18723	0.0159016722875393	0.0387973604865193	0.0197039015516756	PIK3CB/ITGA4/PIP5K1C	3
GO:0006282	BP	GO:0006282	regulation of DNA repair	5/211	130/18723	0.0159643665738263	0.0389265446250686	0.0197695099208042	BRCA1/SIRT6/SIRT1/PCNA/EGFR	5
GO:0035023	BP	GO:0035023	regulation of Rho protein signal transduction	4/211	86/18723	0.0162351754945197	0.0395385920275071	0.0200803486379586	MET/ARHGDIB/RAF1/LPAR1	4
GO:2001251	BP	GO:2001251	negative regulation of chromosome organization	4/211	86/18723	0.0162351754945197	0.0395385920275071	0.0200803486379586	CENPF/MAD2L1/PLK1/BUB1	4
GO:0018022	BP	GO:0018022	peptidyl-lysine methylation	5/211	131/18723	0.0164505059748465	0.0399898483649038	0.0203095268690324	BRCA1/SIRT1/EZH2/KDM3A/DNMT1	5
GO:0045089	BP	GO:0045089	positive regulation of innate immune response	5/211	131/18723	0.0164505059748465	0.0399898483649038	0.0203095268690324	FYN/PAK3/MAVS/PAK1/PAK2	5
GO:0046683	BP	GO:0046683	response to organophosphorus	5/211	131/18723	0.0164505059748465	0.0399898483649038	0.0203095268690324	NOX4/EZR/PTK2B/LDHA/RELA	5
GO:0033628	BP	GO:0033628	regulation of cell adhesion mediated by integrin	3/211	48/18723	0.0168238102664194	0.0407979952665933	0.0207199580630749	PLAU/PTK2/MUC1	3
GO:0042149	BP	GO:0042149	cellular response to glucose starvation	3/211	48/18723	0.0168238102664194	0.0407979952665933	0.0207199580630749	NFE2L2/TP53/SIK2	3
GO:0043303	BP	GO:0043303	mast cell degranulation	3/211	48/18723	0.0168238102664194	0.0407979952665933	0.0207199580630749	CBL/PDPK1/FER	3
GO:0090311	BP	GO:0090311	regulation of protein deacetylation	3/211	48/18723	0.0168238102664194	0.0407979952665933	0.0207199580630749	TP53/BRMS1/PRKD1	3
GO:0008361	BP	GO:0008361	regulation of cell size	6/211	181/18723	0.0168706255630513	0.0408145119625339	0.0207283463489452	FN1/LRP1/SEMA7A/CRABP2/PAK1/BDNF	6
GO:1905952	BP	GO:1905952	regulation of lipid localization	6/211	181/18723	0.0168706255630513	0.0408145119625339	0.0207283463489452	SIRT1/CAV1/LRP1/IL6/ITGAV/ANXA2	6
GO:0019915	BP	GO:0019915	lipid storage	4/211	87/18723	0.0168714970581231	0.0408145119625339	0.0207283463489452	SIRT1/CAV1/IL6/ITGAV	4
GO:1903578	BP	GO:1903578	regulation of ATP metabolic process	4/211	87/18723	0.0168714970581231	0.0408145119625339	0.0207283463489452	HIF1A/TP53/STAT3/ZBTB7A	4
GO:0035264	BP	GO:0035264	multicellular organism growth	5/211	132/18723	0.0169464007600718	0.0409708986899073	0.0208077700169864	EZR/PIK3CA/TP53/STAT3/AR	5
GO:0002076	BP	GO:0002076	osteoblast development	2/211	18/18723	0.0171754832134639	0.0411757982920618	0.0209118317762968	GLI2/PTHLH	2
GO:0002295	BP	GO:0002295	T-helper cell lineage commitment	2/211	18/18723	0.0171754832134639	0.0411757982920618	0.0209118317762968	IL6/STAT3	2
GO:0007250	BP	GO:0007250	activation of NF-kappaB-inducing kinase activity	2/211	18/18723	0.0171754832134639	0.0411757982920618	0.0209118317762968	TNFRSF10B/TLR3	2
GO:0010663	BP	GO:0010663	positive regulation of striated muscle cell apoptotic process	2/211	18/18723	0.0171754832134639	0.0411757982920618	0.0209118317762968	TP53/BNIP3	2
GO:0010666	BP	GO:0010666	positive regulation of cardiac muscle cell apoptotic process	2/211	18/18723	0.0171754832134639	0.0411757982920618	0.0209118317762968	TP53/BNIP3	2
GO:0019896	BP	GO:0019896	axonal transport of mitochondrion	2/211	18/18723	0.0171754832134639	0.0411757982920618	0.0209118317762968	HIF1A/UCHL1	2
GO:0021534	BP	GO:0021534	cell proliferation in hindbrain	2/211	18/18723	0.0171754832134639	0.0411757982920618	0.0209118317762968	GLI2/FGF2	2
GO:0030728	BP	GO:0030728	ovulation	2/211	18/18723	0.0171754832134639	0.0411757982920618	0.0209118317762968	SIRT1/INHBB	2
GO:0043217	BP	GO:0043217	myelin maintenance	2/211	18/18723	0.0171754832134639	0.0411757982920618	0.0209118317762968	NDRG1/CXCR4	2
GO:0050665	BP	GO:0050665	hydrogen peroxide biosynthetic process	2/211	18/18723	0.0171754832134639	0.0411757982920618	0.0209118317762968	FYN/STAT3	2
GO:0060546	BP	GO:0060546	negative regulation of necroptotic process	2/211	18/18723	0.0171754832134639	0.0411757982920618	0.0209118317762968	CAV1/RIPK1	2
GO:0097709	BP	GO:0097709	connective tissue replacement	2/211	18/18723	0.0171754832134639	0.0411757982920618	0.0209118317762968	ROCK1/HIF1A	2
GO:0098877	BP	GO:0098877	neurotransmitter receptor transport to plasma membrane	2/211	18/18723	0.0171754832134639	0.0411757982920618	0.0209118317762968	MAPK10/SCRIB	2
GO:1903209	BP	GO:1903209	positive regulation of oxidative stress-induced cell death	2/211	18/18723	0.0171754832134639	0.0411757982920618	0.0209118317762968	RIPK1/MCL1	2
GO:0006997	BP	GO:0006997	nucleus organization	5/211	133/18723	0.0174521257171581	0.0417888429942024	0.0212231769891226	SIRT1/KDM3A/BIN1/PLK1/CDK1	5
GO:0046887	BP	GO:0046887	positive regulation of hormone secretion	5/211	133/18723	0.0174521257171581	0.0417888429942024	0.0212231769891226	HIF1A/LRP1/EGFR/TCF7L2/INHBB	5
GO:0001843	BP	GO:0001843	neural tube closure	4/211	88/18723	0.0175232240013162	0.0419339464716939	0.0212968702661767	PRKACA/SFRP1/CASP3/SCRIB	4
GO:0002279	BP	GO:0002279	mast cell activation involved in immune response	3/211	49/18723	0.0177753239835336	0.0422084684840864	0.0214362909545462	CBL/PDPK1/FER	3
GO:0006953	BP	GO:0006953	acute-phase response	3/211	49/18723	0.0177753239835336	0.0422084684840864	0.0214362909545462	FN1/IL6/STAT3	3
GO:0008038	BP	GO:0008038	neuron recognition	3/211	49/18723	0.0177753239835336	0.0422084684840864	0.0214362909545462	CXCR4/CASP3/YWHAZ	3
GO:0009994	BP	GO:0009994	oocyte differentiation	3/211	49/18723	0.0177753239835336	0.0422084684840864	0.0214362909545462	PTK2B/BRCA2/INHBB	3
GO:0010823	BP	GO:0010823	negative regulation of mitochondrion organization	3/211	49/18723	0.0177753239835336	0.0422084684840864	0.0214362909545462	BCL2L2/TP53/BNIP3	3
GO:0021515	BP	GO:0021515	cell differentiation in spinal cord	3/211	49/18723	0.0177753239835336	0.0422084684840864	0.0214362909545462	GLI2/MNX1/NOTCH1	3
GO:0021695	BP	GO:0021695	cerebellar cortex development	3/211	49/18723	0.0177753239835336	0.0422084684840864	0.0214362909545462	GLI2/EZH2/MAP2K1	3
GO:0030195	BP	GO:0030195	negative regulation of blood coagulation	3/211	49/18723	0.0177753239835336	0.0422084684840864	0.0214362909545462	PLAU/PDGFRA/ANXA2	3
GO:0035088	BP	GO:0035088	establishment or maintenance of apical/basal cell polarity	3/211	49/18723	0.0177753239835336	0.0422084684840864	0.0214362909545462	DLG1/PRKCI/SCRIB	3
GO:0043457	BP	GO:0043457	regulation of cellular respiration	3/211	49/18723	0.0177753239835336	0.0422084684840864	0.0214362909545462	HIF1A/PIK3CA/BNIP3	3
GO:0061245	BP	GO:0061245	establishment or maintenance of bipolar cell polarity	3/211	49/18723	0.0177753239835336	0.0422084684840864	0.0214362909545462	DLG1/PRKCI/SCRIB	3
GO:1904752	BP	GO:1904752	regulation of vascular associated smooth muscle cell migration	3/211	49/18723	0.0177753239835336	0.0422084684840864	0.0214362909545462	NFE2L2/LRP1/PAK1	3
GO:1990928	BP	GO:1990928	response to amino acid starvation	3/211	49/18723	0.0177753239835336	0.0422084684840864	0.0214362909545462	MAPK1/MAPK3/PRKD1	3
GO:0002696	BP	GO:0002696	positive regulation of leukocyte activation	10/211	409/18723	0.0179225529632773	0.042532784631806	0.0216010004442164	FYN/PRKCQ/GLI2/CSK/CAV1/PIK3CA/IL6/THY1/SIRPA/CD24	10
GO:0001508	BP	GO:0001508	action potential	5/211	134/18723	0.0179677542464053	0.0425894424095803	0.0216297750634534	DLG1/CAV1/BIN1/NTRK2/JUP	5
GO:0042552	BP	GO:0042552	myelination	5/211	134/18723	0.0179677542464053	0.0425894424095803	0.0216297750634534	DLG1/NDRG1/CXCR4/ERBB2/NTRK2	5
GO:0060606	BP	GO:0060606	tube closure	4/211	89/18723	0.0181904580937775	0.043091749481938	0.0218848802813943	PRKACA/SFRP1/CASP3/SCRIB	4
GO:0140013	BP	GO:0140013	meiotic nuclear division	6/211	185/18723	0.0185800898830038	0.0439886656744026	0.0223403944744943	KIF18A/BRCA2/BCL2L11/PLK1/BUB1/CALR	6
GO:0002448	BP	GO:0002448	mast cell mediated immunity	3/211	50/18723	0.0187562782318016	0.0442484201168433	0.0224723152004736	CBL/PDPK1/FER	3
GO:0045814	BP	GO:0045814	negative regulation of gene expression, epigenetic	3/211	50/18723	0.0187562782318016	0.0442484201168433	0.0224723152004736	SIRT1/EZH2/DNMT1	3
GO:0050873	BP	GO:0050873	brown fat cell differentiation	3/211	50/18723	0.0187562782318016	0.0442484201168433	0.0224723152004736	SIRT1/BNIP3/LAMB3	3
GO:0060688	BP	GO:0060688	regulation of morphogenesis of a branching structure	3/211	50/18723	0.0187562782318016	0.0442484201168433	0.0224723152004736	SIRT6/SFRP1/AR	3
GO:1900047	BP	GO:1900047	negative regulation of hemostasis	3/211	50/18723	0.0187562782318016	0.0442484201168433	0.0224723152004736	PLAU/PDGFRA/ANXA2	3
GO:1904738	BP	GO:1904738	vascular associated smooth muscle cell migration	3/211	50/18723	0.0187562782318016	0.0442484201168433	0.0224723152004736	NFE2L2/LRP1/PAK1	3
GO:0035304	BP	GO:0035304	regulation of protein dephosphorylation	4/211	90/18723	0.0188732971110646	0.0444031592074811	0.0225509020880837	PPP2R5A/ROCK1/PIN1/MGAT5	4
GO:0046031	BP	GO:0046031	ADP metabolic process	4/211	90/18723	0.0188732971110646	0.0444031592074811	0.0225509020880837	HIF1A/LDHA/STAT3/ZBTB7A	4
GO:0097581	BP	GO:0097581	lamellipodium organization	4/211	90/18723	0.0188732971110646	0.0444031592074811	0.0225509020880837	CD44/ARHGEF7/PIK3CA/FER	4
GO:0007272	BP	GO:0007272	ensheathment of neurons	5/211	136/18723	0.0190290086002861	0.0444031592074811	0.0225509020880837	DLG1/NDRG1/CXCR4/ERBB2/NTRK2	5
GO:0008366	BP	GO:0008366	axon ensheathment	5/211	136/18723	0.0190290086002861	0.0444031592074811	0.0225509020880837	DLG1/NDRG1/CXCR4/ERBB2/NTRK2	5
GO:0045727	BP	GO:0045727	positive regulation of translation	5/211	136/18723	0.0190290086002861	0.0444031592074811	0.0225509020880837	MAPK1/MAPK3/PTK2B/IL6/ERBB2	5
GO:0006309	BP	GO:0006309	apoptotic DNA fragmentation	2/211	19/18723	0.0190553367254939	0.0444031592074811	0.0225509020880837	BAX/IL6	2
GO:0030220	BP	GO:0030220	platelet formation	2/211	19/18723	0.0190553367254939	0.0444031592074811	0.0225509020880837	CASP9/CASP3	2
GO:0031065	BP	GO:0031065	positive regulation of histone deacetylation	2/211	19/18723	0.0190553367254939	0.0444031592074811	0.0225509020880837	TP53/PRKD1	2
GO:0033194	BP	GO:0033194	response to hydroperoxide	2/211	19/18723	0.0190553367254939	0.0444031592074811	0.0225509020880837	PRKD1/SP1	2
GO:0036344	BP	GO:0036344	platelet morphogenesis	2/211	19/18723	0.0190553367254939	0.0444031592074811	0.0225509020880837	CASP9/CASP3	2
GO:0036498	BP	GO:0036498	IRE1-mediated unfolded protein response	2/211	19/18723	0.0190553367254939	0.0444031592074811	0.0225509020880837	BAX/BCL2L11	2
GO:0045019	BP	GO:0045019	negative regulation of nitric oxide biosynthetic process	2/211	19/18723	0.0190553367254939	0.0444031592074811	0.0225509020880837	CAV1/SIRPA	2
GO:0045618	BP	GO:0045618	positive regulation of keratinocyte differentiation	2/211	19/18723	0.0190553367254939	0.0444031592074811	0.0225509020880837	NOTCH1/ETV4	2
GO:0051444	BP	GO:0051444	negative regulation of ubiquitin-protein transferase activity	2/211	19/18723	0.0190553367254939	0.0444031592074811	0.0225509020880837	SMAD7/MAD2L1	2
GO:0051571	BP	GO:0051571	positive regulation of histone H3-K4 methylation	2/211	19/18723	0.0190553367254939	0.0444031592074811	0.0225509020880837	BRCA1/DNMT1	2
GO:0062099	BP	GO:0062099	negative regulation of programmed necrotic cell death	2/211	19/18723	0.0190553367254939	0.0444031592074811	0.0225509020880837	CAV1/RIPK1	2
GO:0070233	BP	GO:0070233	negative regulation of T cell apoptotic process	2/211	19/18723	0.0190553367254939	0.0444031592074811	0.0225509020880837	PRKCQ/HIF1A	2
GO:1900221	BP	GO:1900221	regulation of amyloid-beta clearance	2/211	19/18723	0.0190553367254939	0.0444031592074811	0.0225509020880837	ROCK1/LRP1	2
GO:1903975	BP	GO:1903975	regulation of glial cell migration	2/211	19/18723	0.0190553367254939	0.0444031592074811	0.0225509020880837	LRP1/TIAM1	2
GO:1904406	BP	GO:1904406	negative regulation of nitric oxide metabolic process	2/211	19/18723	0.0190553367254939	0.0444031592074811	0.0225509020880837	CAV1/SIRPA	2
GO:0050890	BP	GO:0050890	cognition	8/211	296/18723	0.0193270753832368	0.0450101102511065	0.0228591525324519	FYN/MAPK1/HIF1A/KRAS/EGFR/NTRK2/CASP3/BDNF	8
GO:0007266	BP	GO:0007266	Rho protein signal transduction	5/211	137/18723	0.0195747741626743	0.0455073620522243	0.0231116903446317	ROCK1/MET/ARHGDIB/RAF1/LPAR1	5
GO:0050714	BP	GO:0050714	positive regulation of protein secretion	5/211	137/18723	0.0195747741626743	0.0455073620522243	0.0231116903446317	EZR/HIF1A/LRP1/EGFR/TCF7L2	5
GO:0090090	BP	GO:0090090	negative regulation of canonical Wnt signaling pathway	5/211	137/18723	0.0195747741626743	0.0455073620522243	0.0231116903446317	SFRP1/CAV1/NOTCH1/TCF7L2/CTNND1	5
GO:0010874	BP	GO:0010874	regulation of cholesterol efflux	3/211	51/18723	0.0197667233594742	0.0459001704056627	0.0233111847697103	SIRT1/CAV1/LRP1	3
GO:0043124	BP	GO:0043124	negative regulation of I-kappaB kinase/NF-kappaB signaling	3/211	51/18723	0.0197667233594742	0.0459001704056627	0.0233111847697103	GSTP1/SIRT1/RIPK1	3
GO:0009060	BP	GO:0009060	aerobic respiration	6/211	189/18723	0.0204045644769581	0.047353765555474	0.0240494178703314	BID/HIF1A/IDH1/CDK1/CYCS/BNIP3	6
GO:0016358	BP	GO:0016358	dendrite development	7/211	243/18723	0.0205132487068343	0.0475783480459328	0.0241634759203311	FYN/LAMC2/PAK3/RBFOX2/EZH2/TIAM1/PAK2	7
GO:0030514	BP	GO:0030514	negative regulation of BMP signaling pathway	3/211	52/18723	0.0208066956859355	0.0481471277923676	0.0244523404200755	SMAD7/SFRP1/NOTCH1	3
GO:0031103	BP	GO:0031103	axon regeneration	3/211	52/18723	0.0208066956859355	0.0481471277923676	0.0244523404200755	TNC/LRP1/MAP2K1	3
GO:0043277	BP	GO:0043277	apoptotic cell clearance	3/211	52/18723	0.0208066956859355	0.0481471277923676	0.0244523404200755	LRP1/ITGAV/MERTK	3
GO:0048260	BP	GO:0048260	positive regulation of receptor-mediated endocytosis	3/211	52/18723	0.0208066956859355	0.0481471277923676	0.0244523404200755	CBL/CD63/ANXA2	3
GO:0032755	BP	GO:0032755	positive regulation of interleukin-6 production	4/211	93/18723	0.0210163616966637	0.0482435120663586	0.0245012908182993	MAVS/IL6/TLR3/STAT3	4
GO:0060993	BP	GO:0060993	kidney morphogenesis	4/211	93/18723	0.0210163616966637	0.0482435120663586	0.0245012908182993	DLG1/MYC/FGF2/IRX1	4
GO:0097306	BP	GO:0097306	cellular response to alcohol	4/211	93/18723	0.0210163616966637	0.0482435120663586	0.0245012908182993	BRCA1/TNC/SFRP1/JUP	4
GO:0006346	BP	GO:0006346	DNA methylation-dependent heterochromatin assembly	2/211	20/18723	0.0210174539297606	0.0482435120663586	0.0245012908182993	SIRT1/DNMT1	2
GO:0032495	BP	GO:0032495	response to muramyl dipeptide	2/211	20/18723	0.0210174539297606	0.0482435120663586	0.0245012908182993	NOTCH1/RELA	2
GO:0032930	BP	GO:0032930	positive regulation of superoxide anion generation	2/211	20/18723	0.0210174539297606	0.0482435120663586	0.0245012908182993	GSTP1/EGFR	2
GO:0032986	BP	GO:0032986	protein-DNA complex disassembly	2/211	20/18723	0.0210174539297606	0.0482435120663586	0.0245012908182993	SMARCE1/MYC	2
GO:0043984	BP	GO:0043984	histone H4-K16 acetylation	2/211	20/18723	0.0210174539297606	0.0482435120663586	0.0245012908182993	BRCA1/SIRT1	2
GO:0061003	BP	GO:0061003	positive regulation of dendritic spine morphogenesis	2/211	20/18723	0.0210174539297606	0.0482435120663586	0.0245012908182993	PAK3/TIAM1	2
GO:0070932	BP	GO:0070932	histone H3 deacetylation	2/211	20/18723	0.0210174539297606	0.0482435120663586	0.0245012908182993	SIRT6/SIRT1	2
GO:0071379	BP	GO:0071379	cellular response to prostaglandin stimulus	2/211	20/18723	0.0210174539297606	0.0482435120663586	0.0245012908182993	TNC/SFRP1	2
GO:1903206	BP	GO:1903206	negative regulation of hydrogen peroxide-induced cell death	2/211	20/18723	0.0210174539297606	0.0482435120663586	0.0245012908182993	MET/NFE2L2	2
GO:1904292	BP	GO:1904292	regulation of ERAD pathway	2/211	20/18723	0.0210174539297606	0.0482435120663586	0.0245012908182993	CAV1/NFE2L2	2
GO:2000757	BP	GO:2000757	negative regulation of peptidyl-lysine acetylation	2/211	20/18723	0.0210174539297606	0.0482435120663586	0.0245012908182993	BRCA1/SIRT1	2
GO:0050867	BP	GO:0050867	positive regulation of cell activation	10/211	420/18723	0.0211024867097333	0.0484108741635122	0.0245862885151643	FYN/PRKCQ/GLI2/CSK/CAV1/PIK3CA/IL6/THY1/SIRPA/CD24	10
GO:0007292	BP	GO:0007292	female gamete generation	5/211	140/18723	0.021273432561123	0.048747039385614	0.0247570157594492	SIRT1/PTK2B/BRCA2/INHBB/PLK1	5
GO:0050768	BP	GO:0050768	negative regulation of neurogenesis	5/211	140/18723	0.021273432561123	0.048747039385614	0.0247570157594492	IL6/SEMA7A/TP53/NOTCH1/THY1	5
GO:0030041	BP	GO:0030041	actin filament polymerization	6/211	191/18723	0.0213609206700839	0.0489194479107312	0.0248445763708666	DLG1/PAK3/PTK2B/BIN1/FER/BAG4	6
GO:0030316	BP	GO:0030316	osteoclast differentiation	4/211	94/18723	0.021762518538629	0.0497820727624767	0.0252826751214434	LTF/SFRP1/TLR3/ANXA2	4
GO:1903035	BP	GO:1903035	negative regulation of response to wounding	4/211	94/18723	0.021762518538629	0.0497820727624767	0.0252826751214434	PLAU/PDGFRA/FGF2/ANXA2	4
GO:0016571	BP	GO:0016571	histone methylation	5/211	141/18723	0.021860321908982	0.049948584499127	0.0253672409482164	BRCA1/SIRT1/EZH2/KDM3A/DNMT1	5
GO:1903038	BP	GO:1903038	negative regulation of leukocyte cell-cell adhesion	5/211	141/18723	0.021860321908982	0.049948584499127	0.0253672409482164	DLG1/SMAD7/ERBB2/CASP3/SCRIB	5
GO:0032210	BP	GO:0032210	regulation of telomere maintenance via telomerase	3/211	53/18723	0.0218762179089549	0.0499563260882594	0.0253711726463579	PRKCQ/MAPK1/MAPK3	3
GO:0007009	BP	GO:0007009	plasma membrane organization	5/211	142/18723	0.0224576504949742	0.0512547749011011	0.0260306120323701	NDRG1/CAV1/CXCR4/BIN1/AR	5
GO:0008593	BP	GO:0008593	regulation of Notch signaling pathway	4/211	95/18723	0.0225247095489895	0.0513198459433338	0.0260636594715242	NOTCH1/PRKCI/STAT3/ZBTB7A	4
GO:0030516	BP	GO:0030516	regulation of axon extension	4/211	95/18723	0.0225247095489895	0.0513198459433338	0.0260636594715242	FN1/LRP1/SEMA7A/PAK1	4
GO:1901379	BP	GO:1901379	regulation of potassium ion transmembrane transport	4/211	95/18723	0.0225247095489895	0.0513198459433338	0.0260636594715242	DLG1/CAV1/CD63/BIN1	4
GO:0007215	BP	GO:0007215	glutamate receptor signaling pathway	3/211	54/18723	0.022975299503537	0.0520931465854844	0.0264563933980519	FYN/PTK2B/TIAM1	3
GO:0032330	BP	GO:0032330	regulation of chondrocyte differentiation	3/211	54/18723	0.022975299503537	0.0520931465854844	0.0264563933980519	GLI2/PTHLH/SMAD7	3
GO:0007063	BP	GO:0007063	regulation of sister chromatid cohesion	2/211	21/18723	0.0230597604314312	0.0520931465854844	0.0264563933980519	RB1/BUB1	2
GO:0010988	BP	GO:0010988	regulation of low-density lipoprotein particle clearance	2/211	21/18723	0.0230597604314312	0.0520931465854844	0.0264563933980519	CSK/ANXA2	2
GO:0030502	BP	GO:0030502	negative regulation of bone mineralization	2/211	21/18723	0.0230597604314312	0.0520931465854844	0.0264563933980519	HIF1A/PTK2B	2
GO:0035020	BP	GO:0035020	regulation of Rac protein signal transduction	2/211	21/18723	0.0230597604314312	0.0520931465854844	0.0264563933980519	PIK3CB/KRAS	2
GO:0043373	BP	GO:0043373	CD4-positive, alpha-beta T cell lineage commitment	2/211	21/18723	0.0230597604314312	0.0520931465854844	0.0264563933980519	IL6/STAT3	2
GO:0045717	BP	GO:0045717	negative regulation of fatty acid biosynthetic process	2/211	21/18723	0.0230597604314312	0.0520931465854844	0.0264563933980519	BRCA1/SIRT1	2
GO:0051767	BP	GO:0051767	nitric-oxide synthase biosynthetic process	2/211	21/18723	0.0230597604314312	0.0520931465854844	0.0264563933980519	GSTP1/KDR	2
GO:0051769	BP	GO:0051769	regulation of nitric-oxide synthase biosynthetic process	2/211	21/18723	0.0230597604314312	0.0520931465854844	0.0264563933980519	GSTP1/KDR	2
GO:0071498	BP	GO:0071498	cellular response to fluid shear stress	2/211	21/18723	0.0230597604314312	0.0520931465854844	0.0264563933980519	NFE2L2/PTK2B	2
GO:0090141	BP	GO:0090141	positive regulation of mitochondrial fission	2/211	21/18723	0.0230597604314312	0.0520931465854844	0.0264563933980519	KDR/BNIP3	2
GO:0150105	BP	GO:0150105	protein localization to cell-cell junction	2/211	21/18723	0.0230597604314312	0.0520931465854844	0.0264563933980519	PAK2/SCRIB	2
GO:1902473	BP	GO:1902473	regulation of protein localization to synapse	2/211	21/18723	0.0230597604314312	0.0520931465854844	0.0264563933980519	DLG1/HRAS	2
GO:1903427	BP	GO:1903427	negative regulation of reactive oxygen species biosynthetic process	2/211	21/18723	0.0230597604314312	0.0520931465854844	0.0264563933980519	FYN/STAT3	2
GO:0034620	BP	GO:0034620	cellular response to unfolded protein	4/211	96/18723	0.0233030087299652	0.0525831733714582	0.026705261863005	BAX/CCND1/NFE2L2/BCL2L11	4
GO:0035282	BP	GO:0035282	segmentation	4/211	96/18723	0.0233030087299652	0.0525831733714582	0.026705261863005	SFRP1/TP53/NOTCH1/IRX1	4
GO:0006302	BP	GO:0006302	double-strand break repair	7/211	251/18723	0.0239658891392358	0.054048425308926	0.0274494150621459	BRCA1/SIRT6/BRCA2/TP53/ZBTB7A/MTA1/CHEK2	7
GO:0120162	BP	GO:0120162	positive regulation of cold-induced thermogenesis	4/211	97/18723	0.0240974861694682	0.0541153034442974	0.0274833802643864	SIRT6/CAV1/KDM3A/CXCR4	4
GO:0001755	BP	GO:0001755	neural crest cell migration	3/211	55/18723	0.0241039371125201	0.0541153034442974	0.0274833802643864	HIF1A/FN1/SEMA7A	3
GO:0002067	BP	GO:0002067	glandular epithelial cell differentiation	3/211	55/18723	0.0241039371125201	0.0541153034442974	0.0274833802643864	FGF2/PDPK1/NOTCH1	3
GO:0003179	BP	GO:0003179	heart valve morphogenesis	3/211	55/18723	0.0241039371125201	0.0541153034442974	0.0274833802643864	ROCK1/RB1/NOTCH1	3
GO:0031113	BP	GO:0031113	regulation of microtubule polymerization	3/211	55/18723	0.0241039371125201	0.0541153034442974	0.0274833802643864	ARHGEF7/MET/PAK1	3
GO:0045620	BP	GO:0045620	negative regulation of lymphocyte differentiation	3/211	55/18723	0.0241039371125201	0.0541153034442974	0.0274833802643864	SMAD7/SFRP1/ERBB2	3
GO:0051898	BP	GO:0051898	negative regulation of protein kinase B signaling	3/211	55/18723	0.0241039371125201	0.0541153034442974	0.0274833802643864	PIK3CB/DLG1/SIRT1	3
GO:0061098	BP	GO:0061098	positive regulation of protein tyrosine kinase activity	3/211	55/18723	0.0241039371125201	0.0541153034442974	0.0274833802643864	NOX4/PAK2/CD24	3
GO:0051961	BP	GO:0051961	negative regulation of nervous system development	5/211	145/18723	0.0243128675838513	0.0545230730656384	0.0276904730246647	IL6/SEMA7A/TP53/NOTCH1/THY1	5
GO:0061351	BP	GO:0061351	neural precursor cell proliferation	5/211	145/18723	0.0243128675838513	0.0545230730656384	0.0276904730246647	GLI2/HIF1A/FGF2/TP53/NOTCH1	5
GO:0045017	BP	GO:0045017	glycerolipid biosynthetic process	7/211	252/18723	0.0244239152068147	0.0547413677530966	0.0278013377066171	PIK3CB/ABHD4/PIK3R3/PIK3CA/PIK3C2B/FGF2/PIP5K1C	7
GO:0043502	BP	GO:0043502	regulation of muscle adaptation	4/211	98/18723	0.0249082080589947	0.0557642281320766	0.0283208148039195	ROCK1/PIN1/NOTCH1/PAK1	4
GO:0061337	BP	GO:0061337	cardiac conduction	4/211	98/18723	0.0249082080589947	0.0557642281320766	0.0283208148039195	PRKACA/CAV1/BIN1/JUP	4
GO:0010310	BP	GO:0010310	regulation of hydrogen peroxide metabolic process	2/211	22/18723	0.0251802177537585	0.0558410825699676	0.0283598466416276	FYN/STAT3	2
GO:0021904	BP	GO:0021904	dorsal/ventral neural tube patterning	2/211	22/18723	0.0251802177537585	0.0558410825699676	0.0283598466416276	PRKACA/GLI2	2
GO:0032069	BP	GO:0032069	regulation of nuclease activity	2/211	22/18723	0.0251802177537585	0.0558410825699676	0.0283598466416276	SIRT1/PCNA	2
GO:0032727	BP	GO:0032727	positive regulation of interferon-alpha production	2/211	22/18723	0.0251802177537585	0.0558410825699676	0.0283598466416276	MAVS/TLR3	2
GO:0035089	BP	GO:0035089	establishment of apical/basal cell polarity	2/211	22/18723	0.0251802177537585	0.0558410825699676	0.0283598466416276	PRKCI/SCRIB	2
GO:0035357	BP	GO:0035357	peroxisome proliferator activated receptor signaling pathway	2/211	22/18723	0.0251802177537585	0.0558410825699676	0.0283598466416276	LMO3/SIRT1	2
GO:0035584	BP	GO:0035584	calcium-mediated signaling using intracellular calcium source	2/211	22/18723	0.0251802177537585	0.0558410825699676	0.0283598466416276	PRKACA/KDR	2
GO:0036120	BP	GO:0036120	cellular response to platelet-derived growth factor stimulus	2/211	22/18723	0.0251802177537585	0.0558410825699676	0.0283598466416276	FYN/CBL	2
GO:0046058	BP	GO:0046058	cAMP metabolic process	2/211	22/18723	0.0251802177537585	0.0558410825699676	0.0283598466416276	PTHLH/ADCY10	2
GO:0046628	BP	GO:0046628	positive regulation of insulin receptor signaling pathway	2/211	22/18723	0.0251802177537585	0.0558410825699676	0.0283598466416276	SIRT1/PAK1	2
GO:0048169	BP	GO:0048169	regulation of long-term neuronal synaptic plasticity	2/211	22/18723	0.0251802177537585	0.0558410825699676	0.0283598466416276	KRAS/HRAS	2
GO:0050860	BP	GO:0050860	negative regulation of T cell receptor signaling pathway	2/211	22/18723	0.0251802177537585	0.0558410825699676	0.0283598466416276	EZR/THY1	2
GO:0055093	BP	GO:0055093	response to hyperoxia	2/211	22/18723	0.0251802177537585	0.0558410825699676	0.0283598466416276	CAV1/BNIP3	2
GO:0060343	BP	GO:0060343	trabecula formation	2/211	22/18723	0.0251802177537585	0.0558410825699676	0.0283598466416276	MMP2/SFRP1	2
GO:0061042	BP	GO:0061042	vascular wound healing	2/211	22/18723	0.0251802177537585	0.0558410825699676	0.0283598466416276	CXCR4/KDR	2
GO:1901032	BP	GO:1901032	negative regulation of response to reactive oxygen species	2/211	22/18723	0.0251802177537585	0.0558410825699676	0.0283598466416276	MET/NFE2L2	2
GO:2000114	BP	GO:2000114	regulation of establishment of cell polarity	2/211	22/18723	0.0251802177537585	0.0558410825699676	0.0283598466416276	ROCK1/PTK2B	2
GO:0001658	BP	GO:0001658	branching involved in ureteric bud morphogenesis	3/211	56/18723	0.0252621149290646	0.055867600789969	0.0283733143721557	DLG1/MYC/FGF2	3
GO:0002090	BP	GO:0002090	regulation of receptor internalization	3/211	56/18723	0.0252621149290646	0.055867600789969	0.0283733143721557	CD63/SDCBP/SCRIB	3
GO:0002886	BP	GO:0002886	regulation of myeloid leukocyte mediated immunity	3/211	56/18723	0.0252621149290646	0.055867600789969	0.0283733143721557	MAVS/PDPK1/FER	3
GO:0032608	BP	GO:0032608	interferon-beta production	3/211	56/18723	0.0252621149290646	0.055867600789969	0.0283733143721557	MAVS/TLR3/SIRPA	3
GO:0032648	BP	GO:0032648	regulation of interferon-beta production	3/211	56/18723	0.0252621149290646	0.055867600789969	0.0283733143721557	MAVS/TLR3/SIRPA	3
GO:0019932	BP	GO:0019932	second-messenger-mediated signaling	8/211	312/18723	0.025476058532157	0.0563095615813143	0.0285977717015504	PRKACA/PPP2R1A/PPP2CA/PTK2B/CXCR4/KDR/PDPK1/EGFR	8
GO:0006165	BP	GO:0006165	nucleoside diphosphate phosphorylation	4/211	99/18723	0.0257352367129584	0.0568195331296606	0.0288567694544069	HIF1A/LDHA/STAT3/ZBTB7A	4
GO:0007631	BP	GO:0007631	feeding behavior	4/211	99/18723	0.0257352367129584	0.0568195331296606	0.0288567694544069	FYN/NTRK2/UCHL1/STAT3	4
GO:0014074	BP	GO:0014074	response to purine-containing compound	5/211	148/18723	0.0262641195261677	0.0579231879555571	0.0294172793902323	NOX4/EZR/PTK2B/LDHA/RELA	5
GO:0097530	BP	GO:0097530	granulocyte migration	5/211	148/18723	0.0262641195261677	0.0579231879555571	0.0294172793902323	DAPK2/MAPK1/MAPK3/PTK2/PIP5K1C	5
GO:1903522	BP	GO:1903522	regulation of blood circulation	7/211	256/18723	0.0263162386877696	0.0580061022731522	0.0294593888412525	PRKACA/DLG1/SMAD7/CAV1/BIN1/EGFR/JUP	7
GO:0007389	BP	GO:0007389	pattern specification process	10/211	436/18723	0.0264374893499396	0.0581400778504606	0.0295274306243148	PRKACA/GLI2/HIF1A/SFRP1/FGF2/TP53/NOTCH1/AR/IRX1/HOXA10	10
GO:0010883	BP	GO:0010883	regulation of lipid storage	3/211	57/18723	0.0264498050711785	0.0581400778504606	0.0295274306243148	SIRT1/IL6/ITGAV	3
GO:0060042	BP	GO:0060042	retina morphogenesis in camera-type eye	3/211	57/18723	0.0264498050711785	0.0581400778504606	0.0295274306243148	NTRK2/THY1/MEGF11	3
GO:0061005	BP	GO:0061005	cell differentiation involved in kidney development	3/211	57/18723	0.0264498050711785	0.0581400778504606	0.0295274306243148	MMP9/NOTCH1/CD24	3
GO:1900024	BP	GO:1900024	regulation of substrate adhesion-dependent cell spreading	3/211	57/18723	0.0264498050711785	0.0581400778504606	0.0295274306243148	ARHGEF7/PTK2/CALR	3
GO:0060840	BP	GO:0060840	artery development	4/211	100/18723	0.026578630589411	0.058391116927452	0.0296549251032338	PRDM1/SMAD7/LRP1/NOTCH1	4
GO:0030217	BP	GO:0030217	T cell differentiation	7/211	257/18723	0.0268045350615791	0.0588550374029394	0.0298905350329347	PRDM1/GLI2/SMAD7/IL6/TP53/ERBB2/STAT3	7
GO:0032368	BP	GO:0032368	regulation of lipid transport	5/211	149/18723	0.0269361276437909	0.0590465937482442	0.029987820191568	SIRT1/CAV1/LRP1/ITGAV/ANXA2	5
GO:0045834	BP	GO:0045834	positive regulation of lipid metabolic process	5/211	149/18723	0.0269361276437909	0.0590465937482442	0.029987820191568	PTK2B/PDGFRA/FGF2/PTK2/PRKD1	5
GO:0051592	BP	GO:0051592	response to calcium ion	5/211	149/18723	0.0269361276437909	0.0590465937482442	0.029987820191568	CAV1/CCND1/PTK2B/EGFR/BRAF	5
GO:0018205	BP	GO:0018205	peptidyl-lysine modification	9/211	376/18723	0.0271236923738871	0.0593610370556035	0.0301475155907935	BRCA1/SIRT1/MAPK3/EZH2/KDM3A/DNMT1/BRCA2/RELA/MUC1	9
GO:0019722	BP	GO:0019722	calcium-mediated signaling	6/211	202/18723	0.0271652838438937	0.0593610370556035	0.0301475155907935	PRKACA/PTK2B/CXCR4/KDR/PDPK1/EGFR	6
GO:0001759	BP	GO:0001759	organ induction	2/211	23/18723	0.0273768227983028	0.0593610370556035	0.0301475155907935	FGF2/AR	2
GO:0001919	BP	GO:0001919	regulation of receptor recycling	2/211	23/18723	0.0273768227983028	0.0593610370556035	0.0301475155907935	SCRIB/ANXA2	2
GO:0002052	BP	GO:0002052	positive regulation of neuroblast proliferation	2/211	23/18723	0.0273768227983028	0.0593610370556035	0.0301475155907935	HIF1A/NOTCH1	2
GO:0002363	BP	GO:0002363	alpha-beta T cell lineage commitment	2/211	23/18723	0.0273768227983028	0.0593610370556035	0.0301475155907935	IL6/STAT3	2
GO:0010640	BP	GO:0010640	regulation of platelet-derived growth factor receptor signaling pathway	2/211	23/18723	0.0273768227983028	0.0593610370556035	0.0301475155907935	CBL/LRP1	2
GO:0010888	BP	GO:0010888	negative regulation of lipid storage	2/211	23/18723	0.0273768227983028	0.0593610370556035	0.0301475155907935	IL6/ITGAV	2
GO:0030539	BP	GO:0030539	male genitalia development	2/211	23/18723	0.0273768227983028	0.0593610370556035	0.0301475155907935	PDGFRA/AR	2
GO:0032740	BP	GO:0032740	positive regulation of interleukin-17 production	2/211	23/18723	0.0273768227983028	0.0593610370556035	0.0301475155907935	PRKCQ/IL6	2
GO:0033081	BP	GO:0033081	regulation of T cell differentiation in thymus	2/211	23/18723	0.0273768227983028	0.0593610370556035	0.0301475155907935	GLI2/ERBB2	2
GO:0035162	BP	GO:0035162	embryonic hemopoiesis	2/211	23/18723	0.0273768227983028	0.0593610370556035	0.0301475155907935	HIF1A/KDR	2
GO:0043369	BP	GO:0043369	CD4-positive or CD8-positive, alpha-beta T cell lineage commitment	2/211	23/18723	0.0273768227983028	0.0593610370556035	0.0301475155907935	IL6/STAT3	2
GO:0050765	BP	GO:0050765	negative regulation of phagocytosis	2/211	23/18723	0.0273768227983028	0.0593610370556035	0.0301475155907935	CSK/SIRPA	2
GO:0060353	BP	GO:0060353	regulation of cell adhesion molecule production	2/211	23/18723	0.0273768227983028	0.0593610370556035	0.0301475155907935	CAV1/NOTCH1	2
GO:0060547	BP	GO:0060547	negative regulation of necrotic cell death	2/211	23/18723	0.0273768227983028	0.0593610370556035	0.0301475155907935	CAV1/RIPK1	2
GO:0060575	BP	GO:0060575	intestinal epithelial cell differentiation	2/211	23/18723	0.0273768227983028	0.0593610370556035	0.0301475155907935	PRDM1/HIF1A	2
GO:0061050	BP	GO:0061050	regulation of cell growth involved in cardiac muscle cell development	2/211	23/18723	0.0273768227983028	0.0593610370556035	0.0301475155907935	PIN1/PAK1	2
GO:0071305	BP	GO:0071305	cellular response to vitamin D	2/211	23/18723	0.0273768227983028	0.0593610370556035	0.0301475155907935	TNC/SFRP1	2
GO:0071514	BP	GO:0071514	genetic imprinting	2/211	23/18723	0.0273768227983028	0.0593610370556035	0.0301475155907935	BRCA1/PIK3CA	2
GO:0046939	BP	GO:0046939	nucleotide phosphorylation	4/211	101/18723	0.0274384443120913	0.059462369279703	0.0301989788899106	HIF1A/LDHA/STAT3/ZBTB7A	4
GO:0007405	BP	GO:0007405	neuroblast proliferation	3/211	58/18723	0.0276669679484166	0.0598277585197486	0.0303845480503797	HIF1A/TP53/NOTCH1	3
GO:0010574	BP	GO:0010574	regulation of vascular endothelial growth factor production	3/211	58/18723	0.0276669679484166	0.0598277585197486	0.0303845480503797	BRCA1/HIF1A/IL6	3
GO:0035904	BP	GO:0035904	aorta development	3/211	58/18723	0.0276669679484166	0.0598277585197486	0.0303845480503797	PRDM1/LRP1/NOTCH1	3
GO:0086065	BP	GO:0086065	cell communication involved in cardiac conduction	3/211	58/18723	0.0276669679484166	0.0598277585197486	0.0303845480503797	PRKACA/CAV1/JUP	3
GO:0035710	BP	GO:0035710	CD4-positive, alpha-beta T cell activation	4/211	102/18723	0.0283147286937525	0.0611622641443199	0.0310622995034932	PRKCQ/SMAD7/IL6/STAT3	4
GO:0062014	BP	GO:0062014	negative regulation of small molecule metabolic process	4/211	102/18723	0.0283147286937525	0.0611622641443199	0.0310622995034932	BRCA1/SIRT1/TP53/STAT3	4
GO:0016573	BP	GO:0016573	histone acetylation	5/211	152/18723	0.0290176196871681	0.0626466881246212	0.0318161895517342	BRCA1/SIRT1/MAPK3/BRCA2/MUC1	5
GO:0002027	BP	GO:0002027	regulation of heart rate	4/211	103/18723	0.0292075307607132	0.0629206460940068	0.0319553237812379	PRKACA/CAV1/BIN1/JUP	4
GO:0003279	BP	GO:0003279	cardiac septum development	4/211	103/18723	0.0292075307607132	0.0629206460940068	0.0319553237812379	PRDM1/SMAD7/TP53/NOTCH1	4
GO:0045639	BP	GO:0045639	positive regulation of myeloid cell differentiation	4/211	103/18723	0.0292075307607132	0.0629206460940068	0.0319553237812379	HIF1A/RIPK1/RB1/STAT3	4
GO:0090277	BP	GO:0090277	positive regulation of peptide hormone secretion	4/211	103/18723	0.0292075307607132	0.0629206460940068	0.0319553237812379	HIF1A/LRP1/EGFR/TCF7L2	4
GO:0008016	BP	GO:0008016	regulation of heart contraction	6/211	206/18723	0.0295115858898858	0.0634919804862153	0.0322454857014303	PRKACA/DLG1/SMAD7/CAV1/BIN1/JUP	6
GO:0001779	BP	GO:0001779	natural killer cell differentiation	2/211	24/18723	0.0296476073126669	0.0634919804862153	0.0322454857014303	PRDM1/MERTK	2
GO:0010288	BP	GO:0010288	response to lead ion	2/211	24/18723	0.0296476073126669	0.0634919804862153	0.0322454857014303	PPP2CA/CLDN1	2
GO:0032928	BP	GO:0032928	regulation of superoxide anion generation	2/211	24/18723	0.0296476073126669	0.0634919804862153	0.0322454857014303	GSTP1/EGFR	2
GO:0036010	BP	GO:0036010	protein localization to endosome	2/211	24/18723	0.0296476073126669	0.0634919804862153	0.0322454857014303	EZR/SCRIB	2
GO:0045649	BP	GO:0045649	regulation of macrophage differentiation	2/211	24/18723	0.0296476073126669	0.0634919804862153	0.0322454857014303	RIPK1/RB1	2
GO:0048011	BP	GO:0048011	neurotrophin TRK receptor signaling pathway	2/211	24/18723	0.0296476073126669	0.0634919804862153	0.0322454857014303	RAF1/CASP3	2
GO:0061162	BP	GO:0061162	establishment of monopolar cell polarity	2/211	24/18723	0.0296476073126669	0.0634919804862153	0.0322454857014303	PRKCI/SCRIB	2
GO:1901984	BP	GO:1901984	negative regulation of protein acetylation	2/211	24/18723	0.0296476073126669	0.0634919804862153	0.0322454857014303	BRCA1/SIRT1	2
GO:1903077	BP	GO:1903077	negative regulation of protein localization to plasma membrane	2/211	24/18723	0.0296476073126669	0.0634919804862153	0.0322454857014303	PPP2R5A/CSK	2
GO:2000353	BP	GO:2000353	positive regulation of endothelial cell apoptotic process	2/211	24/18723	0.0296476073126669	0.0634919804862153	0.0322454857014303	ITGA4/PRKCI	2
GO:0032963	BP	GO:0032963	collagen metabolic process	4/211	104/18723	0.030116893778582	0.0643763222744804	0.032694613768791	MMP2/HIF1A/MMP9/IL6	4
GO:0006081	BP	GO:0006081	cellular aldehyde metabolic process	3/211	60/18723	0.0301894971507515	0.0643763222744804	0.032694613768791	KDM3A/IDH1/RELA	3
GO:0006289	BP	GO:0006289	nucleotide-excision repair	3/211	60/18723	0.0301894971507515	0.0643763222744804	0.032694613768791	SIRT1/BRCA2/TP53	3
GO:0010972	BP	GO:0010972	negative regulation of G2/M transition of mitotic cell cycle	3/211	60/18723	0.0301894971507515	0.0643763222744804	0.032694613768791	BRCA1/PLK1/CDK1	3
GO:0031663	BP	GO:0031663	lipopolysaccharide-mediated signaling pathway	3/211	60/18723	0.0301894971507515	0.0643763222744804	0.032694613768791	LTF/MAPK1/MAPK3	3
GO:0051965	BP	GO:0051965	positive regulation of synapse assembly	3/211	60/18723	0.0301894971507515	0.0643763222744804	0.032694613768791	SRPX2/NTRK2/BDNF	3
GO:0055008	BP	GO:0055008	cardiac muscle tissue morphogenesis	3/211	60/18723	0.0301894971507515	0.0643763222744804	0.032694613768791	SIRT6/SMAD7/NOTCH1	3
GO:1903670	BP	GO:1903670	regulation of sprouting angiogenesis	3/211	60/18723	0.0301894971507515	0.0643763222744804	0.032694613768791	PIK3CB/FGF2/PDPK1	3
GO:0016052	BP	GO:0016052	carbohydrate catabolic process	5/211	154/18723	0.0304602991642602	0.064919122124896	0.0329702839350275	HIF1A/LDHA/TP53/STAT3/ZBTB7A	5
GO:0062207	BP	GO:0062207	regulation of pattern recognition receptor signaling pathway	4/211	105/18723	0.031042857279105	0.0661254250521308	0.0335829254606795	LTF/CAV1/PDPK1/TLR3	4
GO:0040014	BP	GO:0040014	regulation of multicellular organism growth	3/211	61/18723	0.0314947289462006	0.0669451556206096	0.0339992396175618	EZR/PIK3CA/STAT3	3
GO:0043954	BP	GO:0043954	cellular component maintenance	3/211	61/18723	0.0314947289462006	0.0669451556206096	0.0339992396175618	FYN/DLG1/CLDN1	3
GO:0043966	BP	GO:0043966	histone H3 acetylation	3/211	61/18723	0.0314947289462006	0.0669451556206096	0.0339992396175618	BRCA1/SIRT1/BRCA2	3
GO:1904356	BP	GO:1904356	regulation of telomere maintenance via telomere lengthening	3/211	61/18723	0.0314947289462006	0.0669451556206096	0.0339992396175618	PRKCQ/MAPK1/MAPK3	3
GO:0001764	BP	GO:0001764	neuron migration	5/211	156/18723	0.0319473949264882	0.0673540356554465	0.0342068963202818	FYN/BAX/CXCR4/NTRK2/STAT3	5
GO:0046631	BP	GO:0046631	alpha-beta T cell activation	5/211	156/18723	0.0319473949264882	0.0673540356554465	0.0342068963202818	PRDM1/PRKCQ/SMAD7/IL6/STAT3	5
GO:0002793	BP	GO:0002793	positive regulation of peptide secretion	4/211	106/18723	0.0319854570880889	0.0673540356554465	0.0342068963202818	HIF1A/LRP1/EGFR/TCF7L2	4
GO:0006090	BP	GO:0006090	pyruvate metabolic process	4/211	106/18723	0.0319854570880889	0.0673540356554465	0.0342068963202818	HIF1A/LDHA/STAT3/ZBTB7A	4
GO:0032331	BP	GO:0032331	negative regulation of chondrocyte differentiation	2/211	25/18723	0.0319906373656439	0.0673540356554465	0.0342068963202818	GLI2/PTHLH	2
GO:0032878	BP	GO:0032878	regulation of establishment or maintenance of cell polarity	2/211	25/18723	0.0319906373656439	0.0673540356554465	0.0342068963202818	ROCK1/PTK2B	2
GO:0042730	BP	GO:0042730	fibrinolysis	2/211	25/18723	0.0319906373656439	0.0673540356554465	0.0342068963202818	PLAU/ANXA2	2
GO:0061339	BP	GO:0061339	establishment or maintenance of monopolar cell polarity	2/211	25/18723	0.0319906373656439	0.0673540356554465	0.0342068963202818	PRKCI/SCRIB	2
GO:0062149	BP	GO:0062149	detection of stimulus involved in sensory perception of pain	2/211	25/18723	0.0319906373656439	0.0673540356554465	0.0342068963202818	FYN/CXCR4	2
GO:0071459	BP	GO:0071459	protein localization to chromosome, centromeric region	2/211	25/18723	0.0319906373656439	0.0673540356554465	0.0342068963202818	RB1/CDK1	2
GO:0072012	BP	GO:0072012	glomerulus vasculature development	2/211	25/18723	0.0319906373656439	0.0673540356554465	0.0342068963202818	PDGFRA/NOTCH1	2
GO:0086064	BP	GO:0086064	cell communication by electrical coupling involved in cardiac conduction	2/211	25/18723	0.0319906373656439	0.0673540356554465	0.0342068963202818	PRKACA/CAV1	2
GO:0090330	BP	GO:0090330	regulation of platelet aggregation	2/211	25/18723	0.0319906373656439	0.0673540356554465	0.0342068963202818	PRKCQ/IL6	2
GO:1900078	BP	GO:1900078	positive regulation of cellular response to insulin stimulus	2/211	25/18723	0.0319906373656439	0.0673540356554465	0.0342068963202818	SIRT1/PAK1	2
GO:1903055	BP	GO:1903055	positive regulation of extracellular matrix organization	2/211	25/18723	0.0319906373656439	0.0673540356554465	0.0342068963202818	IL6/RB1	2
GO:1904754	BP	GO:1904754	positive regulation of vascular associated smooth muscle cell migration	2/211	25/18723	0.0319906373656439	0.0673540356554465	0.0342068963202818	LRP1/PAK1	2
GO:1905048	BP	GO:1905048	regulation of metallopeptidase activity	2/211	25/18723	0.0319906373656439	0.0673540356554465	0.0342068963202818	LRP1/STAT3	2
GO:2000316	BP	GO:2000316	regulation of T-helper 17 type immune response	2/211	25/18723	0.0319906373656439	0.0673540356554465	0.0342068963202818	PRKCQ/SMAD7	2
GO:0007517	BP	GO:0007517	muscle organ development	8/211	327/18723	0.0323773026257647	0.0681322163789801	0.0346021086794124	SIRT6/SIRT1/SMAD7/CAV1/CRYAB/CENPF/RB1/NOTCH1	8
GO:0007062	BP	GO:0007062	sister chromatid cohesion	3/211	62/18723	0.0328291650982891	0.0687570453081106	0.0349194387129982	RB1/PLK1/BUB1	3
GO:0010573	BP	GO:0010573	vascular endothelial growth factor production	3/211	62/18723	0.0328291650982891	0.0687570453081106	0.0349194387129982	BRCA1/HIF1A/IL6	3
GO:0032615	BP	GO:0032615	interleukin-12 production	3/211	62/18723	0.0328291650982891	0.0687570453081106	0.0349194387129982	TLR3/RELA/MAPK11	3
GO:0032655	BP	GO:0032655	regulation of interleukin-12 production	3/211	62/18723	0.0328291650982891	0.0687570453081106	0.0349194387129982	TLR3/RELA/MAPK11	3
GO:0032835	BP	GO:0032835	glomerulus development	3/211	62/18723	0.0328291650982891	0.0687570453081106	0.0349194387129982	PDGFRA/NOTCH1/CD24	3
GO:0045428	BP	GO:0045428	regulation of nitric oxide biosynthetic process	3/211	62/18723	0.0328291650982891	0.0687570453081106	0.0349194387129982	CAV1/PTK2B/SIRPA	3
GO:0048663	BP	GO:0048663	neuron fate commitment	3/211	62/18723	0.0328291650982891	0.0687570453081106	0.0349194387129982	GLI2/MNX1/NOTCH1	3
GO:0060675	BP	GO:0060675	ureteric bud morphogenesis	3/211	62/18723	0.0328291650982891	0.0687570453081106	0.0349194387129982	DLG1/MYC/FGF2	3
GO:1902750	BP	GO:1902750	negative regulation of cell cycle G2/M phase transition	3/211	62/18723	0.0328291650982891	0.0687570453081106	0.0349194387129982	BRCA1/PLK1/CDK1	3
GO:0018393	BP	GO:0018393	internal peptidyl-lysine acetylation	5/211	158/18723	0.0334792231754096	0.0700817701061772	0.0355922228064738	BRCA1/SIRT1/MAPK3/BRCA2/MUC1	5
GO:0043583	BP	GO:0043583	ear development	6/211	213/18723	0.0339307145181937	0.0709896667290024	0.0360533135984997	GLI2/MAPK1/MAPK3/NOTCH1/BCL2L11/SCRIB	6
GO:0046486	BP	GO:0046486	glycerolipid metabolic process	9/211	392/18723	0.034074016580623	0.0712336066572025	0.036177202653567	PIK3CB/SIRT1/ABHD4/CAV1/PIK3R3/PIK3CA/PIK3C2B/FGF2/PIP5K1C	9
GO:0001756	BP	GO:0001756	somitogenesis	3/211	63/18723	0.0341927127105092	0.0712336066572025	0.036177202653567	SFRP1/TP53/NOTCH1	3
GO:0050854	BP	GO:0050854	regulation of antigen receptor-mediated signaling pathway	3/211	63/18723	0.0341927127105092	0.0712336066572025	0.036177202653567	EZR/THY1/RELA	3
GO:0072171	BP	GO:0072171	mesonephric tubule morphogenesis	3/211	63/18723	0.0341927127105092	0.0712336066572025	0.036177202653567	DLG1/MYC/FGF2	3
GO:2000242	BP	GO:2000242	negative regulation of reproductive process	3/211	63/18723	0.0341927127105092	0.0712336066572025	0.036177202653567	ARHGDIB/PRDX4/CALR	3
GO:0001556	BP	GO:0001556	oocyte maturation	2/211	26/18723	0.0344040128296804	0.0712336066572025	0.036177202653567	PTK2B/BRCA2	2
GO:0002407	BP	GO:0002407	dendritic cell chemotaxis	2/211	26/18723	0.0344040128296804	0.0712336066572025	0.036177202653567	CXCR4/CALR	2
GO:0006027	BP	GO:0006027	glycosaminoglycan catabolic process	2/211	26/18723	0.0344040128296804	0.0712336066572025	0.036177202653567	CD44/FGF2	2
GO:0021952	BP	GO:0021952	central nervous system projection neuron axonogenesis	2/211	26/18723	0.0344040128296804	0.0712336066572025	0.036177202653567	GLI2/EPHB6	2
GO:0032515	BP	GO:0032515	negative regulation of phosphoprotein phosphatase activity	2/211	26/18723	0.0344040128296804	0.0712336066572025	0.036177202653567	ROCK1/MGAT5	2
GO:0034114	BP	GO:0034114	regulation of heterotypic cell-cell adhesion	2/211	26/18723	0.0344040128296804	0.0712336066572025	0.036177202653567	CD44/THY1	2
GO:0034643	BP	GO:0034643	establishment of mitochondrion localization, microtubule-mediated	2/211	26/18723	0.0344040128296804	0.0712336066572025	0.036177202653567	HIF1A/UCHL1	2
GO:0046697	BP	GO:0046697	decidualization	2/211	26/18723	0.0344040128296804	0.0712336066572025	0.036177202653567	MAPK1/MAPK3	2
GO:0047497	BP	GO:0047497	mitochondrion transport along microtubule	2/211	26/18723	0.0344040128296804	0.0712336066572025	0.036177202653567	HIF1A/UCHL1	2
GO:0060219	BP	GO:0060219	camera-type eye photoreceptor cell differentiation	2/211	26/18723	0.0344040128296804	0.0712336066572025	0.036177202653567	NTRK2/THY1	2
GO:0060352	BP	GO:0060352	cell adhesion molecule production	2/211	26/18723	0.0344040128296804	0.0712336066572025	0.036177202653567	CAV1/NOTCH1	2
GO:0060544	BP	GO:0060544	regulation of necroptotic process	2/211	26/18723	0.0344040128296804	0.0712336066572025	0.036177202653567	CAV1/RIPK1	2
GO:0099637	BP	GO:0099637	neurotransmitter receptor transport	2/211	26/18723	0.0344040128296804	0.0712336066572025	0.036177202653567	MAPK10/SCRIB	2
GO:1904376	BP	GO:1904376	negative regulation of protein localization to cell periphery	2/211	26/18723	0.0344040128296804	0.0712336066572025	0.036177202653567	PPP2R5A/CSK	2
GO:2000050	BP	GO:2000050	regulation of non-canonical Wnt signaling pathway	2/211	26/18723	0.0344040128296804	0.0712336066572025	0.036177202653567	SFRP1/TIAM1	2
GO:0006475	BP	GO:0006475	internal protein amino acid acetylation	5/211	160/18723	0.0350560749883018	0.0725085258950168	0.0368246921433986	BRCA1/SIRT1/MAPK3/BRCA2/MUC1	5
GO:0035637	BP	GO:0035637	multicellular organismal signaling	5/211	160/18723	0.0350560749883018	0.0725085258950168	0.0368246921433986	PRKACA/CAV1/BIN1/NTRK2/JUP	5
GO:0034249	BP	GO:0034249	negative regulation of cellular amide metabolic process	7/211	273/18723	0.0354734656278556	0.0733338621726995	0.0372438532553546	ROCK1/PIN1/BIN1/CPEB2/NTRK2/STAT3/CALR	7
GO:0006749	BP	GO:0006749	glutathione metabolic process	3/211	64/18723	0.0355852692213794	0.0733750982293181	0.0372647956903503	GSTP1/NFE2L2/IDH1	3
GO:0045670	BP	GO:0045670	regulation of osteoclast differentiation	3/211	64/18723	0.0355852692213794	0.0733750982293181	0.0372647956903503	LTF/SFRP1/TLR3	3
GO:0061178	BP	GO:0061178	regulation of insulin secretion involved in cellular response to glucose stimulus	3/211	64/18723	0.0355852692213794	0.0733750982293181	0.0372647956903503	HIF1A/LRP1/TIAM1	3
GO:0080164	BP	GO:0080164	regulation of nitric oxide metabolic process	3/211	64/18723	0.0355852692213794	0.0733750982293181	0.0372647956903503	CAV1/PTK2B/SIRPA	3
GO:1903409	BP	GO:1903409	reactive oxygen species biosynthetic process	3/211	64/18723	0.0355852692213794	0.0733750982293181	0.0372647956903503	FYN/NOX4/STAT3	3
GO:0003205	BP	GO:0003205	cardiac chamber development	5/211	161/18723	0.0358614688160731	0.0739064532772942	0.0375346534183765	PRDM1/HIF1A/SMAD7/TP53/NOTCH1	5
GO:0032611	BP	GO:0032611	interleukin-1 beta production	4/211	110/18723	0.0359228078652322	0.0739184413259853	0.0375407417534654	GSTP1/IL6/STAT3/SIRPA	4
GO:0032651	BP	GO:0032651	regulation of interleukin-1 beta production	4/211	110/18723	0.0359228078652322	0.0739184413259853	0.0375407417534654	GSTP1/IL6/STAT3/SIRPA	4
GO:1905954	BP	GO:1905954	positive regulation of lipid localization	4/211	110/18723	0.0359228078652322	0.0739184413259853	0.0375407417534654	SIRT1/CAV1/LRP1/ANXA2	4
GO:0062012	BP	GO:0062012	regulation of small molecule metabolic process	8/211	334/18723	0.0359979359432494	0.0740348898853439	0.0375998821413852	BRCA1/SIRT1/HIF1A/CAV1/PTK2B/TP53/STAT3/ZBTB7A	8
GO:0000737	BP	GO:0000737	DNA catabolic process, endonucleolytic	2/211	27/18723	0.036885866870557	0.0754724140783836	0.0383299533323789	BAX/IL6	2
GO:0003401	BP	GO:0003401	axis elongation	2/211	27/18723	0.036885866870557	0.0754724140783836	0.0383299533323789	TNC/SFRP1	2
GO:0008053	BP	GO:0008053	mitochondrial fusion	2/211	27/18723	0.036885866870557	0.0754724140783836	0.0383299533323789	BAX/BNIP3	2
GO:0010586	BP	GO:0010586	miRNA metabolic process	2/211	27/18723	0.036885866870557	0.0754724140783836	0.0383299533323789	RELA/HRAS	2
GO:0035235	BP	GO:0035235	ionotropic glutamate receptor signaling pathway	2/211	27/18723	0.036885866870557	0.0754724140783836	0.0383299533323789	PTK2B/TIAM1	2
GO:0061437	BP	GO:0061437	renal system vasculature development	2/211	27/18723	0.036885866870557	0.0754724140783836	0.0383299533323789	PDGFRA/NOTCH1	2
GO:0061440	BP	GO:0061440	kidney vasculature development	2/211	27/18723	0.036885866870557	0.0754724140783836	0.0383299533323789	PDGFRA/NOTCH1	2
GO:1900746	BP	GO:1900746	regulation of vascular endothelial growth factor signaling pathway	2/211	27/18723	0.036885866870557	0.0754724140783836	0.0383299533323789	PIK3CB/CD63	2
GO:1902883	BP	GO:1902883	negative regulation of response to oxidative stress	2/211	27/18723	0.036885866870557	0.0754724140783836	0.0383299533323789	MET/NFE2L2	2
GO:1903203	BP	GO:1903203	regulation of oxidative stress-induced neuron death	2/211	27/18723	0.036885866870557	0.0754724140783836	0.0383299533323789	HIF1A/MCL1	2
GO:0071677	BP	GO:0071677	positive regulation of mononuclear cell migration	3/211	65/18723	0.0370067227201253	0.0756809270579521	0.0384358502070668	ITGA4/PTK2B/CALR	3
GO:0051494	BP	GO:0051494	negative regulation of cytoskeleton organization	5/211	163/18723	0.0375063467297483	0.0766634333872132	0.0389348328116279	BRCA1/ARHGEF7/MET/PIK3CA/PAK2	5
GO:0002526	BP	GO:0002526	acute inflammatory response	4/211	112/18723	0.0379919652127538	0.077497399928365	0.0393583769501514	GSTP1/FN1/IL6/STAT3	4
GO:0032609	BP	GO:0032609	interferon-gamma production	4/211	112/18723	0.0379919652127538	0.077497399928365	0.0393583769501514	TLR3/HRAS/SCRIB/SIRPA	4
GO:0032649	BP	GO:0032649	regulation of interferon-gamma production	4/211	112/18723	0.0379919652127538	0.077497399928365	0.0393583769501514	TLR3/HRAS/SCRIB/SIRPA	4
GO:0046632	BP	GO:0046632	alpha-beta T cell differentiation	4/211	112/18723	0.0379919652127538	0.077497399928365	0.0393583769501514	PRDM1/SMAD7/IL6/STAT3	4
GO:0034764	BP	GO:0034764	positive regulation of transmembrane transport	6/211	219/18723	0.0380429012877092	0.0775616884855083	0.0393910269909007	BAX/NFE2L2/PDPK1/THY1/BRAF/PRKCI	6
GO:0042093	BP	GO:0042093	T-helper cell differentiation	3/211	66/18723	0.0384569522555823	0.078325888479753	0.0397791389980982	SMAD7/IL6/STAT3	3
GO:0050922	BP	GO:0050922	negative regulation of chemotaxis	3/211	66/18723	0.0384569522555823	0.078325888479753	0.0397791389980982	GSTP1/SEMA7A/NOTCH1	3
GO:0007281	BP	GO:0007281	germ cell development	7/211	278/18723	0.0385234571590931	0.0784213495888979	0.0398276205513023	PRDM1/PRKACA/BAX/KDM3A/PTK2B/BRCA2/INHBB	7
GO:0002697	BP	GO:0002697	regulation of immune effector process	8/211	339/18723	0.0387457622585244	0.0788337108815825	0.0400370452702236	MAVS/SIRT1/SMAD7/IL6/SEMA7A/PDPK1/FER/TLR3	8
GO:0044344	BP	GO:0044344	cellular response to fibroblast growth factor stimulus	4/211	113/18723	0.0390517173222684	0.079415763230723	0.0403326504877324	CD44/SFRP1/KL/FGF2	4
GO:0002313	BP	GO:0002313	mature B cell differentiation involved in immune response	2/211	28/18723	0.0394343654441918	0.0798281072397881	0.0405420664288727	PTK2B/IL6	2
GO:0003156	BP	GO:0003156	regulation of animal organ formation	2/211	28/18723	0.0394343654441918	0.0798281072397881	0.0405420664288727	FGF2/AR	2
GO:0030262	BP	GO:0030262	apoptotic nuclear changes	2/211	28/18723	0.0394343654441918	0.0798281072397881	0.0405420664288727	BAX/IL6	2
GO:0032607	BP	GO:0032607	interferon-alpha production	2/211	28/18723	0.0394343654441918	0.0798281072397881	0.0405420664288727	MAVS/TLR3	2
GO:0032647	BP	GO:0032647	regulation of interferon-alpha production	2/211	28/18723	0.0394343654441918	0.0798281072397881	0.0405420664288727	MAVS/TLR3	2
GO:0032958	BP	GO:0032958	inositol phosphate biosynthetic process	2/211	28/18723	0.0394343654441918	0.0798281072397881	0.0405420664288727	PTK2B/FGF2	2
GO:0042059	BP	GO:0042059	negative regulation of epidermal growth factor receptor signaling pathway	2/211	28/18723	0.0394343654441918	0.0798281072397881	0.0405420664288727	CBL/EGFR	2
GO:0060325	BP	GO:0060325	face morphogenesis	2/211	28/18723	0.0394343654441918	0.0798281072397881	0.0405420664288727	MMP2/PDGFRA	2
GO:1903672	BP	GO:1903672	positive regulation of sprouting angiogenesis	2/211	28/18723	0.0394343654441918	0.0798281072397881	0.0405420664288727	FGF2/PDPK1	2
GO:0006417	BP	GO:0006417	regulation of translation	10/211	468/18723	0.0398908435052923	0.080711260871397	0.0409905910706012	ROCK1/MAPK1/MAPK3/PTK2B/IL6/CPEB2/ERBB2/STAT3/RPS6KA3/CALR	10
GO:0042490	BP	GO:0042490	mechanoreceptor differentiation	3/211	67/18723	0.0399358281384418	0.0807613658657907	0.0410160377469833	NTRK2/NOTCH1/SCRIB	3
GO:0002286	BP	GO:0002286	T cell activation involved in immune response	4/211	114/18723	0.0401282626019655	0.081068427330425	0.041171984151419	SMAD7/IL6/TP53/STAT3	4
GO:1903008	BP	GO:1903008	organelle disassembly	4/211	114/18723	0.0401282626019655	0.081068427330425	0.041171984151419	HIF1A/TP53/CDK1/BNIP3	4
GO:0098813	BP	GO:0098813	nuclear chromosome segregation	7/211	281/18723	0.040433715511115	0.0816442162544961	0.0414644083816288	CENPF/KIF18A/RB1/MAD2L1/PLK1/BUB1/UBE2C	7
GO:0055088	BP	GO:0055088	lipid homeostasis	5/211	167/18723	0.0409332294136783	0.0825693526657732	0.0419342546943955	SIRT1/ABHD4/CAV1/ANGPTL4/CD24	5
GO:1902904	BP	GO:1902904	negative regulation of supramolecular fiber organization	5/211	167/18723	0.0409332294136783	0.0825693526657732	0.0419342546943955	ARHGEF7/MET/CRYAB/PIK3CA/PAK2	5
GO:0002274	BP	GO:0002274	myeloid leukocyte activation	6/211	223/18723	0.0409539136485213	0.082569374614939	0.0419342658416539	NDRG1/CBL/IL6/PDPK1/FER/TLR3	6
GO:1903532	BP	GO:1903532	positive regulation of secretion by cell	7/211	282/18723	0.0410839737286002	0.0827898037699442	0.0420462145493721	EZR/HIF1A/LRP1/SDCBP/EGFR/TCF7L2/INHBB	7
GO:0042471	BP	GO:0042471	ear morphogenesis	4/211	115/18723	0.0412216049356016	0.0830252597643938	0.0421657948939164	GLI2/MAPK1/MAPK3/SCRIB	4
GO:0002294	BP	GO:0002294	CD4-positive, alpha-beta T cell differentiation involved in immune response	3/211	68/18723	0.0414432122369612	0.0833035680294026	0.0423071384952847	SMAD7/IL6/STAT3	3
GO:0010812	BP	GO:0010812	negative regulation of cell-substrate adhesion	3/211	68/18723	0.0414432122369612	0.0833035680294026	0.0423071384952847	LRP1/CDKN2A/NOTCH1	3
GO:0060411	BP	GO:0060411	cardiac septum morphogenesis	3/211	68/18723	0.0414432122369612	0.0833035680294026	0.0423071384952847	SMAD7/TP53/NOTCH1	3
GO:0061912	BP	GO:0061912	selective autophagy	3/211	68/18723	0.0414432122369612	0.0833035680294026	0.0423071384952847	MAPK3/LGALS8/TP53	3
GO:0002833	BP	GO:0002833	positive regulation of response to biotic stimulus	5/211	168/18723	0.0418186594524855	0.0838435052227051	0.0425813548122586	FYN/PAK3/MAVS/PAK1/PAK2	5
GO:0099173	BP	GO:0099173	postsynapse organization	5/211	168/18723	0.0418186594524855	0.0838435052227051	0.0425813548122586	FYN/DLG1/PAK3/NDRG1/TIAM1	5
GO:0010458	BP	GO:0010458	exit from mitosis	2/211	29/18723	0.0420477068004703	0.0838435052227051	0.0425813548122586	UBE2C/PPP2R2D	2
GO:0021522	BP	GO:0021522	spinal cord motor neuron differentiation	2/211	29/18723	0.0420477068004703	0.0838435052227051	0.0425813548122586	GLI2/MNX1	2
GO:0022011	BP	GO:0022011	myelination in peripheral nervous system	2/211	29/18723	0.0420477068004703	0.0838435052227051	0.0425813548122586	NDRG1/NTRK2	2
GO:0031069	BP	GO:0031069	hair follicle morphogenesis	2/211	29/18723	0.0420477068004703	0.0838435052227051	0.0425813548122586	GLI2/NOTCH1	2
GO:0032292	BP	GO:0032292	peripheral nervous system axon ensheathment	2/211	29/18723	0.0420477068004703	0.0838435052227051	0.0425813548122586	NDRG1/NTRK2	2
GO:0043153	BP	GO:0043153	entrainment of circadian clock by photoperiod	2/211	29/18723	0.0420477068004703	0.0838435052227051	0.0425813548122586	TP53/MTA1	2
GO:0045737	BP	GO:0045737	positive regulation of cyclin-dependent protein serine/threonine kinase activity	2/211	29/18723	0.0420477068004703	0.0838435052227051	0.0425813548122586	CCND1/EGFR	2
GO:0048665	BP	GO:0048665	neuron fate specification	2/211	29/18723	0.0420477068004703	0.0838435052227051	0.0425813548122586	GLI2/MNX1	2
GO:0048679	BP	GO:0048679	regulation of axon regeneration	2/211	29/18723	0.0420477068004703	0.0838435052227051	0.0425813548122586	LRP1/MAP2K1	2
GO:0051654	BP	GO:0051654	establishment of mitochondrion localization	2/211	29/18723	0.0420477068004703	0.0838435052227051	0.0425813548122586	HIF1A/UCHL1	2
[truncated: 364 more rows]
