# Supplementary material for: The Comprehensive Analysis of m6A-Associated Anoikis Genes in Low-Grade Gliomas
Source: Brain Sci. 2023 Sep 12;13(9):1311. doi: 10.3390/brainsci13091311 (PMC10527396; doi:10.3390/brainsci13091311)
Supplement: Supplementary file 1 [file brainsci-13-01311-s001.zip › Table S4.csv]

	ID	Description	GeneRatio	BgRatio	pvalue	p.adjust	qvalue	geneID	Count
hsa05205	hsa05205	Proteoglycans in cancer	40/167	205/8211	7.03140148326337e-29	1.69456775746647e-26	6.66132772098635e-27	960/5291/6093/5566/4313/5829/7430/5594/3091/4318/5595/857/4233/595/867/2335/8503/5290/5328/2002/3791/5894/3845/967/4609/3685/2247/5170/7157/2064/1956/5058/7074/673/836/6774/5604/5747/3265/5600	40
hsa05161	hsa05161	Hepatitis B	33/167	162/8211	1.90843145624429e-24	2.29965990477437e-22	9.03993847694663e-23	637/5291/581/57506/332/4214/5594/4318/5595/5602/8503/2185/5290/1017/2002/5894/5111/842/3845/3569/4609/5925/7157/673/836/7098/7534/6774/5604/54205/5970/3265/5600	33
hsa05160	hsa05160	Hepatitis C	32/167	157/8211	1.01306434440075e-23	8.13828356668601e-22	3.19915056126552e-22	637/5291/581/57506/5594/5595/5518/595/5515/8503/5290/1017/5894/842/3845/4609/8737/5925/7157/1956/673/9076/836/7098/7534/6774/5604/54205/5970/3265/55844/5520	32
hsa04510	hsa04510	Focal adhesion	35/167	201/8211	1.72564707859982e-23	1.03970236485639e-21	4.08705887036799e-22	2534/3371/5291/3918/6093/5063/5829/5594/5595/857/4233/5602/595/3676/2335/8503/5290/2002/3791/5894/5156/1284/7094/3685/5170/2064/1956/5058/673/5604/5747/3265/5062/23396/3914	35
hsa04151	hsa04151	PI3K-Akt signaling pathway	44/167	354/8211	2.49360021300445e-23	1.20191530266814e-21	4.72471619306105e-22	672/3371/5291/3918/5525/5594/5595/5934/5518/4233/595/5515/3676/2335/8503/5290/1017/3791/5894/842/3845/5156/1284/3569/4609/3685/2247/5170/7157/2064/4170/1956/4915/10018/7534/5604/5747/5970/3265/55844/627/3914/1902/5520	44
hsa05163	hsa05163	Human cytomegalovirus infection	36/167	225/8211	7.65071798185237e-23	3.07303838937737e-21	1.20800810239774e-21	637/5291/6093/5566/581/5829/5594/5595/595/8503/2185/5290/7852/2002/5894/842/3845/5156/3569/4609/8737/3685/5925/7157/1956/1029/836/6774/5604/5747/54205/5970/3265/811/5600/6667	36
hsa05215	hsa05215	Prostate cancer	26/167	97/8211	1.18049593178951e-22	4.06427885087533e-21	1.59766366708355e-21	5291/2950/5594/4318/5595/595/8503/5290/5328/1017/5894/842/3845/5156/5925/5170/7157/2064/1956/6935/6934/673/5604/367/5970/3265	26
hsa01522	hsa01522	Endocrine resistance	26/167	98/8211	1.57995385212732e-22	4.75961097953356e-21	1.87099798278235e-21	5291/5566/4854/581/4313/5594/4318/5595/5602/595/8503/5290/5894/3845/5925/7157/2064/1956/1029/4851/673/5604/5747/3265/5600/6667	26
hsa05165	hsa05165	Human papillomavirus infection	40/167	331/8211	1.03709609262908e-20	2.77711287026231e-19	1.09168009750429e-19	3371/5291/3918/5525/5566/4854/1739/581/5829/5594/5595/5934/5518/595/5515/3676/2335/8503/5290/1017/5894/3845/1284/3685/5925/7157/1956/4851/6934/5584/836/7098/5604/5747/5970/3265/55844/23513/3914/5520	40
hsa05213	hsa05213	Endometrial cancer	20/167	58/8211	4.40079645780608e-20	1.06059194633127e-18	4.16917559160576e-19	5291/581/5594/5595/595/8503/5290/2002/5894/842/3845/4609/5170/7157/2064/1956/6934/673/5604/3265	20
hsa05223	hsa05223	Non-small cell lung cancer	21/167	72/8211	2.64850460520306e-19	5.80263281685398e-18	2.28100875089259e-18	5291/581/5594/5595/4233/595/8503/5290/5894/842/3845/5925/5170/7157/2064/1956/1029/673/6774/5604/3265	21
hsa05206	hsa05206	MicroRNAs in cancer	37/167	310/8211	5.76307361366384e-19	1.15741728407749e-17	4.54979495815567e-18	672/960/3371/5291/6093/4854/7430/23411/5594/4318/5595/90427/4233/2146/595/8503/5290/5328/599/1786/5894/3845/5156/4609/7157/2064/4170/1956/1029/4851/6935/10018/995/836/6774/5604/3265	37
hsa05219	hsa05219	Bladder cancer	17/167	41/8211	7.61123817801584e-19	1.41100646223217e-17	5.54665130381721e-18	23604/4313/5594/4318/5595/595/5894/3845/4609/5925/7157/2064/1956/1029/673/5604/3265	17
hsa05210	hsa05210	Colorectal cancer	22/167	86/8211	8.33754963488006e-19	1.43524961571864e-17	5.64195088074591e-18	5291/581/332/5594/5595/5602/595/8503/5290/5894/842/3845/4609/7157/1956/6934/10018/673/836/5604/54205/3265	22
hsa05212	hsa05212	Pancreatic cancer	21/167	76/8211	9.29938137384063e-19	1.49410060739706e-17	5.87329349926776e-18	5291/581/5594/5595/5602/595/8503/5290/5894/842/3845/675/5925/7157/2064/1956/1029/673/6774/5604/5970	21
hsa04210	hsa04210	Apoptosis	25/167	136/8211	1.63687329499581e-17	2.46554040058744e-16	9.69201293089626e-17	637/5291/581/332/5594/5595/835/5602/8503/8795/5290/5894/842/3845/8737/839/5170/7157/4170/10018/836/5604/54205/5970/3265	25
hsa01521	hsa01521	EGFR tyrosine kinase inhibitor resistance	20/167	79/8211	4.39228383187939e-17	6.22670825578197e-16	2.44771235213093e-16	5291/581/5594/5595/4233/8503/5290/3791/5894/3845/5156/3569/2247/2064/1956/10018/673/6774/5604/3265	20
hsa05230	hsa05230	Central carbon metabolism in cancer	19/167	70/8211	6.66159853570197e-17	8.91914026168986e-16	3.50610449247472e-16	5291/51548/5594/3091/5595/4233/8503/5290/5894/3845/3939/5156/4609/3417/7157/2064/1956/5604/3265	19
hsa04068	hsa04068	FoxO signaling pathway	24/167	131/8211	8.26650907312912e-17	1.04854141401269e-15	4.12180507801452e-16	5291/23411/5594/5595/5934/5602/595/8503/5290/1017/5894/3845/3569/5170/6502/1956/10018/673/5347/6774/5604/3265/664/5600	24
hsa04071	hsa04071	Sphingolipid signaling pathway	23/167	119/8211	1.09863993403793e-16	1.32386112051571e-15	5.2040838980744e-16	2534/637/5291/5525/6093/581/5594/5595/5518/5602/5515/8503/5290/5894/3845/5170/7157/5604/5970/3265/55844/5600/5520	23
hsa05218	hsa05218	Melanoma	19/167	72/8211	1.19343253671927e-16	1.36960591118736e-15	5.38390618068845e-16	5291/581/5594/5595/4233/595/8503/5290/5894/3845/5156/2247/5925/7157/1956/1029/673/5604/3265	19
hsa04012	hsa04012	ErbB signaling pathway	20/167	85/8211	2.09612419563263e-16	2.29620877794302e-15	9.02637213430319e-16	5291/5063/5594/5595/5602/867/8503/5290/2002/5894/3845/4609/2064/1956/5058/673/5604/5747/3265/5062	20
hsa05222	hsa05222	Small cell lung cancer	20/167	92/8211	1.10416651561054e-15	1.15697447940061e-14	4.54805429770932e-15	5291/3918/581/595/2335/8503/5290/1017/842/1284/4609/3685/5925/7157/6502/836/5747/54205/5970/3914	20
hsa05167	hsa05167	Kaposi sarcoma-associated herpesvirus infection	27/167	194/8211	1.1785662499576e-15	1.18347694266576e-14	4.65223519720105e-15	637/5291/581/5594/3091/5595/5602/595/8503/5290/5894/842/3845/3569/4609/2247/5925/7157/6934/836/7098/6774/5604/54205/5970/3265/5600	27
hsa05224	hsa05224	Breast cancer	24/167	147/8211	1.29490562761856e-15	1.22415930952236e-14	4.81215714597128e-15	672/5291/4854/581/5594/5595/595/8503/5290/5894/3845/4609/2247/675/5925/7157/2064/1956/4851/6934/673/5604/3265/6667	24
hsa05170	hsa05170	Human immunodeficiency virus 1 infection	28/167	212/8211	1.32066979450545e-15	1.22415930952236e-14	4.81215714597128e-15	637/5291/5063/581/5829/5594/5595/5602/8503/2185/5290/7852/5894/842/3845/8737/5058/995/836/5604/5747/983/54205/5970/3265/811/5062/5600	28
hsa05220	hsa05220	Chronic myeloid leukemia	18/167	76/8211	6.37712733721496e-15	5.6921766232178e-14	2.23758853937367e-14	5291/581/5594/5595/595/867/8503/5290/5894/3845/4609/5925/7157/1029/673/5604/5970/3265	18
hsa04914	hsa04914	Progesterone-mediated oocyte maturation	20/167	102/8211	9.24404393329031e-15	7.95648067115344e-14	3.12768403757943e-14	5291/5566/5594/5595/5602/8503/5290/1017/5894/3845/132864/673/995/4085/5347/5604/699/983/6197/5600	20
hsa04810	hsa04810	Regulation of actin cytoskeleton	28/167	229/8211	9.93493861698625e-15	8.25627657480582e-14	3.24553348649279e-14	5291/6093/5063/5829/7430/5594/8874/5595/3676/2335/8503/5290/7852/5894/3845/5156/3685/2247/1956/5058/7074/673/5604/5747/3265/5062/23396/1902	28
hsa04722	hsa04722	Neurotrophin signaling pathway	21/167	119/8211	1.76240586898212e-14	1.41579938141564e-13	5.56549221783827e-14	5291/581/4214/5594/5595/5602/397/8503/5290/5894/3845/5170/7157/4915/673/5604/5970/3265/627/6197/5600	21
hsa01524	hsa01524	Platinum drug resistance	17/167	73/8211	5.07268751037143e-14	3.94360545161133e-13	1.5502270829658e-13	672/637/5291/2950/581/332/5594/5595/8503/5290/842/5170/7157/2064/1029/836/54205	17
hsa05214	hsa05214	Glioma	17/167	75/8211	8.22298775844901e-14	6.01884614501577e-13	2.36600197882254e-13	5291/581/5594/5595/595/8503/5290/5894/3845/5156/5925/7157/1956/1029/673/5604/3265	17
hsa04933	hsa04933	AGE-RAGE signaling pathway in diabetic complications	19/167	100/8211	8.24157355956516e-14	6.01884614501577e-13	2.36600197882254e-13	5291/50507/581/4313/5594/5595/5602/595/2335/8503/5290/3845/1284/3569/836/6774/5970/3265/5600	19
hsa04660	hsa04660	T cell receptor signaling pathway	19/167	104/8211	1.7456788486093e-13	1.23737824269071e-12	4.86412063079992e-13	2534/5291/5588/1739/5063/5594/5595/5602/8503/5290/5894/3845/5170/5058/5604/5970/3265/5062/5600	19
hsa05226	hsa05226	Gastric cancer	22/167	149/8211	1.86617785727313e-13	1.27554493221171e-12	5.0141534788842e-13	5291/581/5594/5595/4233/595/8503/5290/1017/5894/3845/4609/2247/5925/7157/2064/1956/6934/673/5604/3728/3265	22
hsa05221	hsa05221	Acute myeloid leukemia	16/167	67/8211	1.905378321976e-13	1.27554493221171e-12	5.0141534788842e-13	5291/5594/5595/595/8503/5290/5894/3845/4609/6934/673/6774/5604/5970/3728/3265	16
hsa05225	hsa05225	Hepatocellular carcinoma	23/167	168/8211	2.6444165213103e-13	1.7224442746913e-12	6.77091001188981e-13	5291/6605/2950/581/5594/5595/4233/595/4780/8503/5290/2002/5894/3845/4609/5925/7157/1956/1029/6934/673/5604/3265	23
hsa05166	hsa05166	Human T-cell leukemia virus 1 infection	26/167	222/8211	2.77120471825325e-13	1.75752720289219e-12	6.90882062722418e-13	5291/5566/1739/581/4214/5594/5595/5602/595/8503/5290/1017/2002/3845/3569/4609/7094/5925/7157/1029/4085/5604/5970/3265/811/11200	26
hsa04218	hsa04218	Cellular senescence	22/167	156/8211	4.90347361496673e-13	3.03009523386406e-12	1.19112719391904e-12	5291/23411/5594/5595/5934/595/8503/5290/1017/5894/3845/3569/4609/5925/7157/1029/5604/983/5970/3265/11200/5600	22
hsa05169	hsa05169	Epstein-Barr virus infection	24/167	202/8211	1.82235317969836e-12	1.09796779076826e-11	4.31609963612769e-12	637/960/5291/581/57506/5602/595/8503/5290/1017/842/3569/4609/8737/5925/7157/6502/10018/836/6774/54205/5970/811/5600	24
hsa05203	hsa05203	Viral carcinogenesis	24/167	204/8211	2.26315523441996e-12	1.33029368657368e-11	5.22937024641325e-12	5291/5566/1739/581/5829/5594/5595/5934/595/8503/5290/1017/3845/5925/7157/6502/1029/836/7534/6774/983/5970/3265/23513	24
hsa04919	hsa04919	Thyroid hormone signaling pathway	19/167	121/8211	2.98940005268805e-12	1.71534622070909e-11	6.74300763764221e-12	5291/5566/4854/5594/3091/5595/595/8503/5290/5894/842/3845/4609/3685/5170/7157/4851/5604/3265	19
hsa05211	hsa05211	Renal cell carcinoma	15/167	69/8211	4.90598111669787e-12	2.74963127703299e-11	1.08087711261397e-11	5291/5063/5594/3091/5595/4233/8503/5290/5894/3845/5058/673/5604/3265/5062	15
hsa05417	hsa05417	Lipid and atherosclerosis	24/167	215/8211	7.12090108232157e-12	3.86277825774207e-11	1.51845399954919e-11	637/5291/581/5594/4318/5595/5602/4780/8503/8795/5290/842/3845/3569/839/5170/7157/836/6774/5747/54205/5970/3265/5600	24
hsa04370	hsa04370	VEGF signaling pathway	14/167	59/8211	7.21265649785865e-12	3.86277825774207e-11	1.51845399954919e-11	5291/5829/5594/5595/8503/5290/3791/5894/842/3845/5604/5747/3265/5600	14
hsa05135	hsa05135	Yersinia infection	19/167	137/8211	2.87441489436383e-11	1.5059434555254e-10	5.91984760852963e-11	5291/6093/5829/5594/8874/5595/5602/3676/2335/8503/2185/5290/3569/5604/5747/5970/6197/5600/23396	19
hsa04010	hsa04010	MAPK signaling pathway	27/167	294/8211	3.14885918936737e-11	1.61462779710114e-10	6.34708459222986e-11	5566/4214/5594/5595/4233/5602/2002/3791/5894/3845/5156/4609/2247/7157/2064/1956/4915/5058/673/836/5604/5970/3265/627/6197/5062/5600	27
hsa04014	hsa04014	Ras signaling pathway	24/167	236/8211	5.25193277849188e-11	2.6369079158678e-10	1.0365656799655e-10	5291/5566/5063/5594/5595/4233/5602/8503/5290/2002/3791/5894/3845/5156/2247/1956/4915/5058/7074/5604/5970/3265/627/5062	24
hsa05130	hsa05130	Pathogenic Escherichia coli infection	22/167	197/8211	5.72845572774627e-11	2.81746495997317e-10	1.10754246078875e-10	2534/6093/5063/581/7430/5594/5595/5602/8795/842/3569/8737/5058/9076/836/54205/5970/5062/5600/4644/1902/10381	22
hsa04110	hsa04110	Cell cycle	18/167	127/8211	6.80491864053994e-11	3.27997078474025e-10	1.28935300557599e-10	5934/595/1017/5111/4609/5925/7157/6502/1029/995/4085/7534/5347/699/983/2810/11200/7027	18
hsa04917	hsa04917	Prolactin signaling pathway	14/167	70/8211	8.63640650099475e-11	4.08112542497987e-10	1.60428603733649e-10	5291/5594/5595/5602/595/8503/5290/5894/3845/6774/5604/5970/3265/5600	14
hsa05231	hsa05231	Choline metabolism in cancer	16/167	98/8211	9.32644856918433e-11	4.32245020225659e-10	1.69915054904168e-10	5291/5594/3091/5595/5602/8503/5290/5894/3845/5156/5170/1956/5604/3265/6667/23396	16
hsa05216	hsa05216	Thyroid cancer	11/167	37/8211	9.58636814065689e-11	4.35908438094021e-10	1.71355140547988e-10	581/5594/5595/595/3845/4609/7157/6934/673/5604/3265	11
hsa04114	hsa04114	Oocyte meiosis	18/167	131/8211	1.15458383459896e-10	5.15286489145093e-10	2.02558567473502e-10	5525/5566/5594/5595/5518/5515/1017/132864/995/4085/7534/5347/5604/367/699/983/6197/5600	18
hsa05132	hsa05132	Salmonella infection	24/167	249/8211	1.62290916478905e-10	7.111292885712e-10	2.79544162356008e-10	5291/5063/581/5594/5595/5602/8795/5290/5894/5287/3569/4609/8737/6934/5058/836/5604/54205/5970/3265/302/5600/10381/140735	24
hsa04015	hsa04015	Rap1 signaling pathway	22/167	210/8211	2.01694495558803e-10	8.68006668386992e-10	3.41212492486697e-10	5291/5594/5595/4233/8503/5290/3791/5894/3845/5156/7094/2247/1956/7074/673/5584/5604/3265/5587/5600/1902/1500	22
hsa05235	hsa05235	PD-L1 expression and PD-1 checkpoint pathway in cancer	15/167	89/8211	2.32348540073725e-10	9.82385932592416e-10	3.86174858848296e-10	5291/5588/5594/3091/5595/8503/5290/5894/3845/1956/6774/5604/5970/3265/5600	15
hsa04062	hsa04062	Chemokine signaling pathway	21/167	192/8211	2.40389064813818e-10	9.98858010691897e-10	3.92650015122388e-10	5291/6093/5566/5829/5594/5595/8503/2185/5290/7852/5894/3845/9547/5058/7074/673/6774/5604/5747/5970/3265	21
hsa04664	hsa04664	Fc epsilon RI signaling pathway	13/167	68/8211	7.58828048258851e-10	3.06038526982974e-09	1.20303417464371e-09	2534/5291/5594/5595/5602/8503/5290/5894/3845/5170/5604/3265/5600	13
hsa04926	hsa04926	Relaxin signaling pathway	17/167	129/8211	7.61921643941014e-10	3.06038526982974e-09	1.20303417464371e-09	5291/5566/4313/5594/4318/5595/5602/8503/5290/5894/3845/1284/1956/5604/5970/3265/5600	17
hsa04670	hsa04670	Leukocyte transendothelial migration	16/167	114/8211	9.57987750132789e-10	3.78483684888528e-09	1.48781531513289e-09	5291/6093/4313/5829/7430/4318/3676/8503/2185/5290/7852/7070/9076/5747/5600/1500	16
hsa04115	hsa04115	p53 signaling pathway	13/167	73/8211	1.91100926419232e-09	7.42827794629594e-09	2.92004811166907e-09	637/581/595/8795/1017/842/7157/1029/836/983/54205/2810/11200	13
hsa04935	hsa04935	Growth hormone synthesis, secretion and action	16/167	120/8211	2.07530057816629e-09	7.93884824346153e-09	3.12075274912224e-09	5291/5566/4214/5594/5595/5602/8503/5290/5894/3845/55811/6774/5604/5747/3265/5600	16
hsa04140	hsa04140	Autophagy - animal	17/167	141/8211	3.08748911536363e-09	1.16263262000412e-08	4.5702963878738e-09	23604/5291/5588/5566/5594/3091/5595/5602/5515/8503/5290/5894/3845/5170/5604/3265/664	17
hsa05208	hsa05208	Chemical carcinogenesis - reactive oxygen species	21/167	223/8211	3.82308457425386e-09	1.41748212676182e-08	5.57210707178701e-09	5291/50507/5594/3091/5595/4233/5602/4780/8503/5290/5894/3845/5170/1956/673/5604/5747/5970/3265/5587/5600	21
hsa04360	hsa04360	Axon guidance	19/167	182/8211	4.03959926191952e-09	1.47506579109486e-08	5.79846784007587e-09	2534/5291/6093/5063/5594/5595/4233/2051/8503/5290/7852/5894/3845/8482/5170/5058/5747/3265/5062	19
hsa04912	hsa04912	GnRH signaling pathway	14/167	93/8211	4.42098142706638e-09	1.59023361779552e-08	6.25119133442222e-09	5566/4313/4214/5594/5595/5602/2185/2002/5894/3845/1956/5604/3265/5600	14
hsa04650	hsa04650	Natural killer cell mediated cytotoxicity	16/167	131/8211	7.62617195298039e-09	2.70280505980628e-08	1.06246977673101e-08	2534/637/5291/5594/5595/8503/8795/2185/5290/5894/3845/5058/673/836/5604/3265	16
hsa05207	hsa05207	Chemical carcinogenesis - receptor activation	20/167	212/8211	8.9779652204658e-09	3.13578205526414e-08	1.23267257031567e-08	5291/5566/332/5594/5595/595/8503/5290/5894/3845/4609/2247/5925/1956/6774/5604/367/5970/3265/6197	20
hsa04910	hsa04910	Insulin signaling pathway	16/167	137/8211	1.46742995831886e-08	5.05215171364064e-08	1.98599543231124e-08	5291/5566/5594/5595/5602/867/8503/5290/2002/5894/3845/5170/673/5584/5604/3265	16
hsa05142	hsa05142	Chagas disease	14/167	102/8211	1.51245361618068e-08	5.13382142957105e-08	2.0180997102485e-08	5291/5594/5595/5518/5602/5515/8503/5290/3569/5970/55844/811/5600/5520	14
hsa05162	hsa05162	Measles	16/167	139/8211	1.8109493204732e-08	6.06164980880614e-08	2.38282805325421e-08	637/5291/581/57506/5602/595/8503/5290/1017/842/3569/7157/836/6774/54205/5970	16
hsa04530	hsa04530	Tight junction	17/167	169/8211	4.87665145123748e-08	1.60996301335374e-07	6.32874737723682e-08	6093/5566/1739/7430/4214/5518/5602/595/5515/5111/2064/7074/9076/5584/55844/23513/5520	17
hsa04668	hsa04668	TNF signaling pathway	14/167	112/8211	5.12436120648269e-08	1.66887979832747e-07	6.56034862849847e-08	5291/5594/4318/5595/5602/8503/5290/3569/8737/9530/836/5604/5970/5600	14
hsa05164	hsa05164	Influenza A	17/167	171/8211	5.8087778018611e-08	1.8665539336647e-07	7.33740353919297e-08	637/5291/581/57506/5594/5595/8503/8795/5290/5894/842/3569/836/7098/5604/54205/5970	17
hsa05131	hsa05131	Shigellosis	20/167	247/8211	1.1831177461055e-07	3.75172864225561e-07	1.47480051453595e-07	960/5291/5588/6093/581/5829/5594/5595/5602/8503/5290/7094/8737/7157/1956/5747/54205/5970/664/5600	20
hsa05418	hsa05418	Fluid shear stress and atherosclerosis	15/167	139/8211	1.23265871941967e-07	3.85806170623558e-07	1.51659992819918e-07	5291/2950/4313/4318/857/5602/4780/8503/5290/3791/3685/7157/5747/5970/5600	15
hsa04625	hsa04625	C-type lectin receptor signaling pathway	13/167	104/8211	1.56956214442062e-07	4.84954457442781e-07	1.90635078269711e-07	5291/5594/5595/5602/8503/5290/5894/3845/3569/5058/5970/3265/5600	13
hsa04215	hsa04215	Apoptosis - multiple species	8/167	32/8211	1.7185101655822e-07	5.24254366968746e-07	2.06083830649431e-07	637/581/332/5602/842/10018/836/54205	8
hsa04540	hsa04540	Gap junction	12/167	88/8211	1.81589541931819e-07	5.47038495069604e-07	2.15040247024522e-07	5566/5594/5595/5894/3845/5156/1956/5604/983/3265/1902/10381	12
hsa04066	hsa04066	HIF-1 signaling pathway	13/167	109/8211	2.74701670088148e-07	8.17322252978317e-07	3.21288503027074e-07	5291/5594/3091/5595/8503/5290/3939/3569/2064/1956/6774/5604/5970	13
hsa04072	hsa04072	Phospholipase D signaling pathway	15/167	148/8211	2.8319841937399e-07	8.32327061818678e-07	3.27186877325534e-07	2534/5291/5594/5595/8503/2185/5290/5894/3845/5156/1956/5604/3265/23396/1902	15
hsa04960	hsa04960	Aldosterone-regulated sodium reabsorption	8/167	37/8211	5.78445465443273e-07	1.67958261652806e-06	6.60242129231383e-07	5291/5594/5595/8503/5290/3845/5170/2810	8
hsa04915	hsa04915	Estrogen signaling pathway	14/167	138/8211	7.10681952911705e-07	2.03898036490144e-06	8.0152099952448e-07	5291/5566/4313/5594/4318/5595/8503/5290/5894/3845/1956/5604/3265/6667	14
hsa05146	hsa05146	Amoebiasis	12/167	102/8211	9.33699103336929e-07	2.64731157534353e-06	1.04065534737243e-06	5291/3918/5566/2335/8503/5290/1284/3569/836/5747/5970/3914	12
hsa04550	hsa04550	Signaling pathways regulating pluripotency of stem cells	14/167	143/8211	1.09775963928478e-06	3.07627991939106e-06	1.20928234437735e-06	5291/5594/5595/8503/5290/5894/3845/4609/2247/3625/6774/5604/3265/5600	14
hsa04620	hsa04620	Toll-like receptor signaling pathway	12/167	104/8211	1.15336195969879e-06	3.19494519870585e-06	1.25592953869197e-06	5291/5594/5595/5602/8503/5290/3569/8737/7098/5604/5970/5600	12
hsa04211	hsa04211	Longevity regulating pathway	11/167	89/8211	1.64195319012135e-06	4.49671271385506e-06	1.76765295587227e-06	5291/5566/581/23411/8503/5290/9365/3845/7157/5970/3265	11
hsa05145	hsa05145	Toxoplasmosis	12/167	112/8211	2.56015394206759e-06	6.93255168582349e-06	2.72517864915533e-06	3918/5594/5595/5602/842/5170/836/6774/54205/5970/5600/3914	12
hsa04730	hsa04730	Long-term depression	9/167	60/8211	2.91532117617967e-06	7.8065822606589e-06	3.06875913282071e-06	5594/5595/5518/5515/5894/3845/673/5604/3265	9
hsa04390	hsa04390	Hippo signaling pathway	14/167	157/8211	3.36875226069148e-06	8.92164060249063e-06	3.50708737376788e-06	2736/1739/332/4092/5518/595/5515/4609/6934/5584/7534/55844/23513/5520	14
hsa04929	hsa04929	GnRH secretion	9/167	64/8211	5.06575027560233e-06	1.32700632219583e-05	5.21644765222208e-06	5291/5594/5595/8503/5290/5894/3845/5604/3265	9
hsa04662	hsa04662	B cell receptor signaling pathway	10/167	82/8211	5.6036534136326e-06	1.452129540522e-05	5.70830568451538e-06	5291/5594/5595/8503/5290/5894/3845/5604/5970/3265	10
hsa04720	hsa04720	Long-term potentiation	9/167	67/8211	7.46459560103342e-06	1.91379525515857e-05	7.52310866845474e-06	5566/5594/5595/5894/3845/673/5604/3265/6197	9
hsa04520	hsa04520	Adherens junction	9/167	71/8211	1.21274252712157e-05	3.07653630564524e-05	1.20938312953951e-05	2534/5594/5595/4233/2064/1956/6934/2241/1500	9
hsa04024	hsa04024	cAMP signaling pathway	16/167	225/8211	1.25670099116228e-05	3.15484311323031e-05	1.24016545180488e-05	5291/6093/5566/5594/5595/5602/8503/5290/5894/55811/5058/7074/673/5604/5970/627	16
hsa04150	hsa04150	mTOR signaling pathway	13/167	156/8211	1.59814779564427e-05	3.97065586340483e-05	1.56086057089511e-05	5291/5594/5595/8503/5290/5894/3845/5170/6502/673/5604/3265/6197	13
hsa04350	hsa04350	TGF-beta signaling pathway	10/167	95/8211	2.10880465698173e-05	5.18593798298568e-05	2.03858667162573e-05	6093/5594/4092/5595/5518/5515/4609/3625/6667/7027	10
hsa05100	hsa05100	Bacterial invasion of epithelial cells	9/167	77/8211	2.36669914179966e-05	5.76135851690623e-05	2.26478386775087e-05	5291/5829/857/4233/867/2335/8503/5290/5747	9
hsa04666	hsa04666	Fc gamma R-mediated phagocytosis	10/167	97/8211	2.53446110732337e-05	6.10805126864931e-05	2.40106841746424e-05	5291/5594/5595/8503/5290/5894/274/5058/5604/23396	10
hsa05010	hsa05010	Alzheimer disease	21/167	384/8211	3.1251092093154e-05	7.4569437568813e-05	2.93131661113482e-05	637/5291/50507/5594/5595/5602/8503/5290/4035/5894/842/3845/3569/25800/673/836/5604/54205/5970/3265/10381	21
hsa04152	hsa04152	AMPK signaling pathway	11/167	121/8211	3.27432880746021e-05	7.69313014881802e-05	3.02416122906146e-05	5291/5525/23411/5518/595/5515/8503/5290/5170/55844/5520	11
hsa04213	hsa04213	Longevity regulating pathway - multiple species	8/167	62/8211	3.28793529181849e-05	7.69313014881802e-05	3.02416122906146e-05	5291/5566/23411/1410/8503/5290/3845/3265	8
hsa05202	hsa05202	Transcriptional misregulation in cancer	14/167	193/8211	3.60294214130786e-05	8.34912553899226e-05	3.28203231495656e-05	581/4318/4233/5328/3569/4609/7157/6935/5747/5970/3728/2118/6667/3206	14
hsa05020	hsa05020	Prion disease	17/167	273/8211	3.74934112446798e-05	8.60563058092173e-05	3.38286417245231e-05	2534/5291/5566/581/5594/5595/857/5602/8503/5290/842/3569/4851/836/54205/5600/10381	17
hsa04611	hsa04611	Platelet activation	11/167	124/8211	4.11483658197029e-05	9.3554303420268e-05	3.67760965618e-05	2534/5291/6093/5566/5594/5595/8503/5290/7094/5584/5600	11
hsa04928	hsa04928	Parathyroid hormone synthesis, secretion and action	10/167	106/8211	5.48558309060908e-05	0.000123182976447171	4.84230962229545e-05	5566/5744/5594/5595/5894/9365/1956/673/5604/6667	10
hsa04380	hsa04380	Osteoclast differentiation	11/167	128/8211	5.52023296941681e-05	0.000123182976447171	4.84230962229545e-05	2534/5291/5594/5595/5602/8503/5290/5604/5970/5600/140885	11
hsa04931	hsa04931	Insulin resistance	10/167	108/8211	6.43976993812306e-05	0.000142383904136482	5.59709603506591e-05	5291/5588/5602/8503/5290/3569/5170/6774/5970/6197	10
hsa04932	hsa04932	Non-alcoholic fatty liver disease	12/167	155/8211	7.06027174614298e-05	0.0001532905847586	6.02583648319458e-05	637/5291/581/5602/8503/5290/3569/10018/836/54205/5970/5600	12
hsa04934	hsa04934	Cushing syndrome	12/167	155/8211	7.06027174614298e-05	0.0001532905847586	6.02583648319458e-05	5566/5594/5595/595/1017/5925/1956/1029/6934/673/5604/6667	12
hsa05120	hsa05120	Epithelial cell signaling in Helicobacter pylori infection	8/167	70/8211	7.99706836237959e-05	0.000172079774583347	6.7644375245692e-05	1445/4233/5602/1956/5058/836/5970/5600	8
hsa04725	hsa04725	Cholinergic synapse	10/167	113/8211	9.46283318876163e-05	0.000201817946769164	7.93344189090402e-05	2534/5291/5566/5594/5595/8503/5290/3845/5604/3265	10
hsa04137	hsa04137	Mitophagy - animal	8/167	72/8211	9.79563009115645e-05	0.000207083057190237	8.14041281813555e-05	3091/5602/3845/7157/5970/3265/664/6667	8
hsa04630	hsa04630	JAK-STAT signaling pathway	12/167	166/8211	0.000136494630087182	0.00028604526826966	0.000112444088859006	5291/595/8503/5290/5894/5156/3569/4609/4170/1956/6774/3265	12
hsa05134	hsa05134	Legionellosis	7/167	57/8211	0.000142624959964737	0.000296315649581911	0.00011648136476249	842/3569/1915/836/54205/5970/664	7
hsa05416	hsa05416	Viral myocarditis	7/167	60/8211	0.000197958659790491	0.000407761000081268	0.000160290412785823	2534/637/857/595/842/836/54205	7
hsa04921	hsa04921	Oxytocin signaling pathway	11/167	154/8211	0.000288979246221816	0.000590069951994376	0.000231955866693574	6093/5566/5594/5595/595/2002/5894/3845/1956/5604/3265	11
hsa05152	hsa05152	Tuberculosis	12/167	180/8211	0.000291362341441206	0.000590069951994376	0.000231955866693574	637/581/5594/5595/5602/5894/842/3569/836/54205/5970/5600	12
hsa04930	hsa04930	Type II diabetes mellitus	6/167	46/8211	0.000308852549066463	0.000620278869375147	0.000243830959789313	5291/5594/5595/5602/8503/5290	6
hsa04659	hsa04659	Th17 cell differentiation	9/167	108/8211	0.000335080728367555	0.000667392194517197	0.000262351157486559	5588/5594/3091/5595/5602/3569/6774/5970/5600	9
hsa04512	hsa04512	ECM-receptor interaction	8/167	88/8211	0.000399447190971968	0.00078907191003479	0.00031018332344674	960/3371/3918/3676/2335/1284/3685/3914	8
hsa04371	hsa04371	Apelin signaling pathway	10/167	139/8211	0.000516082073381096	0.00100736739410558	0.000395995044636393	5566/4854/5594/5595/595/5894/3845/55811/5604/3265	10
hsa04622	hsa04622	RIG-I-like receptor signaling pathway	7/167	70/8211	0.000518313513979635	0.00100736739410558	0.000395995044636393	57506/4214/5602/5300/8737/5970/5600	7
hsa04726	hsa04726	Serotonergic synapse	9/167	115/8211	0.000533674694422361	0.00102892481084631	0.000404469242088527	5566/5594/5595/5894/3845/673/836/5604/3265	9
hsa04658	hsa04658	Th1 and Th2 cell differentiation	8/167	92/8211	0.000540038417716879	0.00103293062436324	0.000406043923095398	5588/4854/5594/5595/5602/4851/5970/5600	8
hsa04936	hsa04936	Alcoholic liver disease	10/167	142/8211	0.000610795930005222	0.00115906944197841	0.000455628957318442	50507/23411/5602/595/3569/8737/6934/836/5970/5600	10
hsa04657	hsa04657	IL-17 signaling pathway	8/167	94/8211	0.000624030943987337	0.00117493326172616	0.000461865007885364	5594/4318/5595/5602/3569/836/5970/5600	8
hsa05133	hsa05133	Pertussis	7/167	76/8211	0.000853664212379352	0.00159483004018158	0.000626925982163539	5594/5595/5602/3569/836/5970/5600	7
hsa05171	hsa05171	Coronavirus disease - COVID-19	13/167	232/8211	0.000867425330321429	0.00160807311236511	0.000632131819667438	5291/57506/5594/5595/5602/8503/5290/3569/1956/7098/6774/5970/5600	13
hsa05140	hsa05140	Leishmaniasis	7/167	77/8211	0.000923230453442589	0.00169846213190583	0.000667663646523367	5594/5595/3676/2002/1915/5970/5600	7
hsa04916	hsa04916	Melanogenesis	8/167	101/8211	0.00100475610899098	0.00183444107777899	0.000721116824634675	5566/5594/5595/5894/3845/6934/5604/3265	8
hsa05022	hsa05022	Pathways of neurodegeneration - multiple diseases	20/167	476/8211	0.0015414001776468	0.00279306347979608	0.00109795026504323	637/50507/581/5594/5595/5602/5894/842/3845/3569/7345/673/836/5604/54205/5970/3265/627/5600/10381	20
hsa04750	hsa04750	Inflammatory mediator regulation of TRP channels	7/167	98/8211	0.00372275219241658	0.00669539759979399	0.00263195363171635	5291/5588/5566/5602/8503/5290/5600	7
hsa04261	hsa04261	Adrenergic signaling in cardiomyocytes	9/167	154/8211	0.00409701988985058	0.0073139392107703	0.00287510167708813	5525/5566/5594/5595/5518/5515/55844/5600/5520	9
hsa05034	hsa05034	Alcoholism	10/167	187/8211	0.00475156279815241	0.00842004878202008	0.00330991216589564	5566/5594/5595/5894/3845/4915/673/5604/3265/627	10
hsa04728	hsa04728	Dopaminergic synapse	8/167	132/8211	0.0053900529959789	0.00948177205861982	0.00372727444977412	5525/5566/5518/5602/5515/55844/5600/5520	8
hsa04270	hsa04270	Vascular smooth muscle contraction	8/167	134/8211	0.00589493244393411	0.0102947733260009	0.0040468643779868	5588/6093/5566/5594/5595/5894/673/5604	8
hsa04613	hsa04613	Neutrophil extracellular trap formation	9/167	190/8211	0.0153284996369015	0.0265767511690162	0.0104472924446886	5291/5594/5595/8503/5290/5894/5604/5970/5600	9
hsa04064	hsa04064	NF-kappa B signaling pathway	6/167	104/8211	0.0190932738467101	0.0328677071218367	0.0129202604977738	5588/5328/60401/10913/8737/5970	6
hsa05012	hsa05012	Parkinson disease	11/167	266/8211	0.0196540643992114	0.0335931171646095	0.0132054184093245	5566/581/5602/4780/842/25800/7157/7345/836/54205/10381	11
hsa05415	hsa05415	Diabetic cardiomyopathy	9/167	203/8211	0.0225592671426728	0.0382872069111559	0.0150506600655341	5291/4313/4318/5602/8503/5290/5970/5600/6667	9
hsa04020	hsa04020	Calcium signaling pathway	10/167	240/8211	0.0244246805595915	0.0411632728311996	0.0161812385010175	5566/4233/2185/7852/3791/5156/2247/2064/1956/4915	10
hsa04923	hsa04923	Regulation of lipolysis in adipocytes	4/167	58/8211	0.0299309479994254	0.0500927671379273	0.0196914131575167	5291/5566/8503/5290	4
hsa04621	hsa04621	NOD-like receptor signaling pathway	8/167	184/8211	0.0339076497397838	0.0563568523261234	0.0221538183417825	57506/5594/5595/5602/3569/8737/5970/5600	8
hsa04623	hsa04623	Cytosolic DNA-sensing pathway	4/167	63/8211	0.0389020047424488	0.0637781166185726	0.0250711093936298	57506/3569/8737/5970	4
hsa05217	hsa05217	Basal cell carcinoma	4/167	63/8211	0.0389020047424488	0.0637781166185726	0.0250711093936298	2736/581/7157/6934	4
hsa04217	hsa04217	Necroptosis	7/167	159/8211	0.0432737794282278	0.0704660867716411	0.0277001433039865	637/581/5602/8795/8737/7098/6774	7
hsa04714	hsa04714	Thermogenesis	9/167	232/8211	0.0469244771723581	0.0755960744398555	0.0297167359667482	5566/6605/51548/55818/3845/55811/3265/6197/5600	9
hsa03015	hsa03015	mRNA surveillance pathway	5/167	97/8211	0.0473651752714447	0.0755960744398555	0.0297167359667482	5525/5518/5515/55844/5520	5
hsa04070	hsa04070	Phosphatidylinositol signaling system	5/167	97/8211	0.0473651752714447	0.0755960744398555	0.0297167359667482	5291/8503/5290/5287/23396	5
