# Supplementary material for: The Comprehensive Analysis of m6A-Associated Anoikis Genes in Low-Grade Gliomas
Source: Brain Sci. 2023 Sep 12;13(9):1311. doi: 10.3390/brainsci13091311 (PMC10527396; doi:10.3390/brainsci13091311)
Supplement: Supplementary file 1 [file brainsci-13-01311-s001.zip › Table S5.csv]

	ID	Description	setSize	enrichmentScore	NES	pvalue	p.adjust	qvalues	rank	leading_edge	core_enrichment
HALLMARK_ALLOGRAFT_REJECTION	HALLMARK_ALLOGRAFT_REJECTION	HALLMARK_ALLOGRAFT_REJECTION	184	0.633389248064684	3.26616498702554	1e-10	4.54545454545455e-10	1.33971291866029e-10	2462	tags=55%, list=16%, signal=47%	CAPG/TLR3/ELF4/TIMP1/GPR65/CD74/HLA-DMA/HLA-DMB/HLA-DRA/HLA-E/IL18/ITGB2/HCLS1/CCR5/B2M/SOCS1/CTSS/LYN/HLA-DOA/IL2RG/PTPN6/SPI1/TGFB2/TLR2/HLA-A/CD7/TGFB1/CD86/SIT1/ITGAL/CD2/PTPRC/IL15/FLNA/TLR1/CCL5/IRF7/HLA-DQA1/CXCR3/LY75/CD40/LCP2/CD3E/IL16/IFNGR2/C2/LY86/GBP2/WAS/CD4/CD40LG/BCL10/FCGR2B/MAP4K1/LCK/LIF/CD3D/TAP1/IGSF6/ICAM1/NCF4/ST8SIA4/GZMA/CCR1/TLR6/CD3G/CD96/CXCL9/BCL3/IL12RB1/CCR2/DYRK3/…
HALLMARK_APOPTOSIS	HALLMARK_APOPTOSIS	HALLMARK_APOPTOSIS	157	0.491821879600228	2.46730190890447	1e-10	4.54545454545455e-10	1.33971291866029e-10	2735	tags=45%, list=17%, signal=38%	CASP6/CASP4/TNFRSF12A/CASP1/CASP8/ANXA1/DPYD/CD44/EMP1/DAP/TIMP1/CASP7/TSPO/HSPB1/IL18/CASP3/SOD2/CLU/TGFB2/IFITM3/RETSAT/DNAJC3/LGALS3/CD69/IRF1/CFLAR/CD2/PLAT/GPX1/GADD45A/HMOX1/BCL10/TAP1/LMNA/WEE1/SAT1/BAX/ISG20/BTG3/CDK2/GSN/GCH1/HGF/CD14/MMP2/FAS/ETF1/BGN/ERBB2/PLCB2/PPT1/SQSTM1/GADD45B/PRF1/JUN/IFNGR1/BRCA1/BCL2L1/HMGB2/LEF1/CAV1/BCAP31/F2R/PSEN2/GNA15/MCL1/IL1A/LUM/ATF3/MGMT/BIRC3
HALLMARK_COAGULATION	HALLMARK_COAGULATION	HALLMARK_COAGULATION	119	0.535716177707568	2.57349239356759	1e-10	4.54545454545455e-10	1.33971291866029e-10	3530	tags=55%, list=22%, signal=43%	MMP14/C1R/ANXA1/ANG/WDR1/GNG12/SERPING1/SERPINA1/TIMP1/CPQ/C1S/PLAU/CTSB/CFI/F3/CLU/F2RL2/C3/PLEK/PLAT/C2/C1QA/CD9/OLR1/APOC2/ITGA2/PROS1/ADAM9/SERPINE1/GSN/A2M/GNB2/MMP2/ACOX2/ITGB3/CFH/FN1/MMP11/S100A13/RAC1/DUSP14/APOC1/PECAM1/ARF4/CFB/BMP1/DPP4/LAMP2/PRSS23/RGN/DUSP6/PDGFB/CAPN2/LEFTY2/CFD/CAPN5/CTSH/LRP1/CSRP1/PEF1/COMP/MMP7/VWF/MMP9/PROC
HALLMARK_COMPLEMENT	HALLMARK_COMPLEMENT	HALLMARK_COMPLEMENT	191	0.510607788554779	2.64956609139672	1e-10	4.54545454545455e-10	1.33971291866029e-10	2133	tags=43%, list=13%, signal=38%	MMP14/APOBEC3G/CASP4/C1R/LAP3/APOBEC3F/PLSCR1/CASP1/ANG/SERPING1/IRF2/SERPINA1/TIMP1/CASP7/FCER1G/CPQ/C1S/PHEX/CTSS/LYN/CASP3/CTSB/PLAUR/CP/F3/CLU/PSMB9/LTF/C3/GNAI3/CTSC/LGALS3/KYNU/PIK3R5/IRF1/GNGT2/CTSL/CCL5/PLEK/IRF7/GATA3/PLAT/HSPA5/C1QC/LCP2/C2/WAS/C1QA/GZMK/CD40LG/OLR1/LCK/RHOG/CASP5/ITGAM/MSRB1/GZMA/FDX1/COL4A2/PFN1/ADAM9/SERPINE1/TNFAIP3/CA2/GNAI2/GNB2/CEBPB/CASP10/PIK3CG/GCA/CFH/FN1/S10…
HALLMARK_EPITHELIAL_MESENCHYMAL_TRANSITION	HALLMARK_EPITHELIAL_MESENCHYMAL_TRANSITION	HALLMARK_EPITHELIAL_MESENCHYMAL_TRANSITION	195	0.580965952161278	3.02433391697714	1e-10	4.54545454545455e-10	1.33971291866029e-10	3786	tags=62%, list=24%, signal=47%	EMP3/MMP14/SFRP4/TNFRSF12A/FSTL1/CAPG/VIM/ECM2/SERPINH1/CD44/TIMP1/COL8A2/ADAM12/PMP22/LGALS1/EFEMP2/PLOD2/SPP1/ITGA5/IGFBP2/TNC/PLAUR/PLOD1/NNMT/PPIB/FUCA1/LAMC1/TGFB1/CALD1/ITGB5/PLOD3/TNFRSF11B/COLGALT1/IL15/FLNA/FMOD/CALU/GPX7/PTX3/GADD45A/LOXL2/SDC4/LAMA2/GJA1/SAT1/PDLIM4/FBLN5/PCOLCE/MATN2/ITGA2/COL4A2/VCAM1/SERPINE1/TNFAIP3/COL4A1/LOX/LOXL1/FAP/GEM/MMP2/GLIPR1/ITGB3/POSTN/COL5A2/FAS/BGN/CO…
HALLMARK_IL2_STAT5_SIGNALING	HALLMARK_IL2_STAT5_SIGNALING	HALLMARK_IL2_STAT5_SIGNALING	191	0.486453898914187	2.52423050427575	1e-10	4.54545454545455e-10	1.33971291866029e-10	3283	tags=46%, list=21%, signal=37%	GALM/PLSCR1/CAPG/TWSG1/CD44/SERPINB6/EMP1/GPR65/CTSZ/SWAP70/CISH/SOCS1/FAH/CASP3/SPP1/SLC1A5/WLS/F2RL2/IFITM3/SOCS2/CD86/RHOH/ENPP1/HK2/MYO1E/ANXA4/PLIN2/CYFIP1/CXCL10/CDCP1/FGL2/MAPKAPK2/TNFRSF1B/ITGA6/PNP/LIF/BATF/MUC1/RGS16/DHRS3/P2RX4/CST7/TLR7/CD48/SNX9/CA2/SYNGR2/FLT3LG/IL4R/BATF3/IL10RA/CSF1/MYO1C/IL2RB/IL10/TRAF1/GLIPR2/EOMES/HOPX/KLF6/ITGAV/GADD45B/CD79B/AHR/IFNGR1/BCL2L1/NFKBIZ/IRF8/GBP…
HALLMARK_IL6_JAK_STAT3_SIGNALING	HALLMARK_IL6_JAK_STAT3_SIGNALING	HALLMARK_IL6_JAK_STAT3_SIGNALING	80	0.645931065691267	2.90170009687793	1e-10	4.54545454545455e-10	1.33971291866029e-10	2987	tags=61%, list=19%, signal=50%	TNFRSF1A/TNFRSF12A/IL13RA1/CD44/LTBR/OSMR/SOCS1/IL2RG/MYD88/STAT3/TLR2/TGFB1/PIK3R5/IRF1/CXCL10/CSF3R/IFNGR2/CD9/HMOX1/TNFRSF1B/CSF2RB/IL17RA/CCR1/IL10RB/CXCL9/IL12RB1/CSF2RA/A2M/CD14/IL4R/ITGB3/FAS/SOCS3/CXCL11/CSF1/IL7/STAT1/JUN/IL15RA/IFNGR1/EBI3/BAK1/PTPN2/PIM1/MAP3K8/TYK2/IL6ST/IL1R1/LTB
HALLMARK_INFLAMMATORY_RESPONSE	HALLMARK_INFLAMMATORY_RESPONSE	HALLMARK_INFLAMMATORY_RESPONSE	193	0.551054974186727	2.86724798018426	1e-10	4.54545454545455e-10	1.33971291866029e-10	3572	tags=56%, list=23%, signal=44%	PDPN/EMP3/MMP14/NMI/TLR3/OSMR/TIMP1/CLEC5A/MSR1/ITGB8/IL18/LYN/NFKB1/ITGA5/PLAUR/F3/BST2/TLR2/NAMPT/GNAI3/CD69/PIK3R5/IRF1/TNFAIP6/FZD5/IL15/TLR1/CCL5/RTP4/IRF7/CXCL10/CSF3R/CD40/LCP2/IFNGR2/C3AR1/CYBB/CCRL2/TNFRSF1B/PTAFR/CXCR6/OLR1/LCK/LIF/RHOG/ICAM1/RGS16/C5AR1/GPR183/SLAMF1/P2RX4/LAMP3/CXCL9/CD48/SERPINE1/FPR1/PTGER4/GPR132/GCH1/CHST2/AXL/CD14/IL4R/CCL2/ITGB3/IL10RA/CXCL11/CSF1/IL2RB/IL10/IRA…
HALLMARK_INTERFERON_ALPHA_RESPONSE	HALLMARK_INTERFERON_ALPHA_RESPONSE	HALLMARK_INTERFERON_ALPHA_RESPONSE	95	0.71689906691669	3.29197744937256	1e-10	4.54545454545455e-10	1.33971291866029e-10	2757	tags=72%, list=17%, signal=59%	SAMD9L/LAP3/PLSCR1/CASP1/CASP8/NMI/PARP9/IRF2/TRIM5/LGALS3BP/CD74/PARP12/PARP14/LPAR6/C1S/HLA-C/B2M/IFIH1/BST2/IFITM3/PSMB9/SP110/PSMB8/SAMD9/GMPR/TMEM140/IRF1/OAS1/TRIM21/IL15/MOV10/RTP4/IRF7/CXCL10/GBP2/CCRL2/EPSTI1/IFI30/UBA7/PROCR/TAP1/IFI44/IFI35/IFITM2/ISG20/LAMP3/DDX60/MX1/IL4R/DHX58/NUB1/CXCL11/IFI44L/CSF1/IL7/BATF2/OASL/HERC6/PSME2/HELZ2/GBP4/TDRD7/ISG15/ELF1/RSAD2/PSME1/TRIM14/UBE2L6
HALLMARK_INTERFERON_GAMMA_RESPONSE	HALLMARK_INTERFERON_GAMMA_RESPONSE	HALLMARK_INTERFERON_GAMMA_RESPONSE	195	0.709491406685252	3.69339875608814	1e-10	4.54545454545455e-10	1.33971291866029e-10	2757	tags=70%, list=17%, signal=58%	CASP4/SAMD9L/C1R/METTL7B/LAP3/PLSCR1/CASP1/CASP8/NMI/RIPK1/VAMP5/SERPING1/IRF2/NOD1/LGALS3BP/CD74/HLA-B/PARP12/HLA-DMA/CASP7/LATS2/PARP14/C1S/SPPL2A/CIITA/B2M/SOCS1/IFIH1/VAMP8/APOL6/CASP3/NFKB1/SOD2/MYD88/HLA-DRB1/PTPN6/BST2/STAT3/NLRC5/IFITM3/HLA-A/PSMB9/NAMPT/SP110/PSMB8/CD86/CD69/CD274/IRF1/TRIM21/TNFAIP6/IRF5/IL15/ZBP1/CCL5/RTP4/IRF7/CXCL10/HLA-DQA1/CD40/FGL2/LCP2/UPP1/EPSTI1/IFI30/PNP/TAP1/…
HALLMARK_TNFA_SIGNALING_VIA_NFKB	HALLMARK_TNFA_SIGNALING_VIA_NFKB	HALLMARK_TNFA_SIGNALING_VIA_NFKB	195	0.566599681015382	2.94954743263087	1e-10	4.54545454545455e-10	1.33971291866029e-10	3846	tags=55%, list=24%, signal=42%	TGIF1/TRIP10/STAT5A/CD44/TANK/IL18/CLCF1/IFIH1/PLAU/NFKB1/SOD2/TNC/PLAUR/TNFAIP8/F3/TLR2/NAMPT/KYNU/LITAF/NFE2L2/CD69/IRF1/CFLAR/TNFAIP6/CCL5/PLEK/CXCL10/B4GALT1/IFNGR2/PTX3/GADD45A/CCRL2/MAP2K3/RELB/SDC4/OLR1/LIF/TAP1/FOSL1/ICAM1/SAT1/GPR183/F2RL1/CEBPD/ZC3H12A/HES1/BTG3/BCL3/SERPINE1/G0S2/TNFAIP3/PTGER4/GCH1/SERPINB8/RCAN1/BCL2A1/FUT4/GEM/CEBPB/CCL2/SOCS3/CD80/JAG1/CXCL11/CSF1/TRAF1/NFKB2/SQSTM…
HALLMARK_P53_PATHWAY	HALLMARK_P53_PATHWAY	HALLMARK_P53_PATHWAY	189	0.397377624692289	2.05275911670591	2.07923252160953e-08	8.66346884003969e-08	2.55344344759065e-08	3188	tags=37%, list=20%, signal=30%	STEAP3/CASP1/SERTAD3/MAPKAPK3/S100A4/S100A10/DDB2/SOCS1/TAX1BP3/VAMP8/PLK3/ITGB4/FUCA1/PLXNB2/DEF6/RETSAT/TGFB1/CEBPA/RHBDF2/SLC35D1/GADD45A/PDGFA/UPP1/HMOX1/IFI30/PROCR/LIF/TAP1/SAT1/RGS16/RAP2B/BAX/PTPN14/SEC61A1/ZFP36L1/EPHA2/FAS/MKNK2/VDR/TOB1/KIF13B/SLC3A2/CTSD/JUN/GM2A/RB1/PCNA/IRAK1/NINJ1/STOM/BAK1/RPS27L/RNF19B/HDAC3/INHBB/CD81/ST14/F2R/SLC7A11/MDM2/IL1A/ATF3/TP63/NUPR1/PHLDA3/DNTTIP2/DRA…
HALLMARK_KRAS_SIGNALING_UP	HALLMARK_KRAS_SIGNALING_UP	HALLMARK_KRAS_SIGNALING_UP	187	0.394611542095962	2.03782291353297	3.58684792937971e-08	1.37955689591527e-07	4.06606243006607e-08	2013	tags=33%, list=13%, signal=29%	PDCD1LG2/TMEM176B/EMP1/TMEM176A/FCER1G/ITGB2/CROT/LAT2/CTSS/PLAU/SPP1/IL2RG/PLAUR/CXCR4/SPRY2/FUCA1/LAPTM5/CD37/PSMB8/SERPINA3/LY96/CXCL10/PLAT/LCP1/IKZF1/C3AR1/GYPC/TNFRSF1B/MAP4K1/LIF/TLR8/DOCK2/GALNT3/RGS16/F2RL1/SOX9/ITGA2/GPNMB/G0S2/GLRX/TNFAIP3/ENG/CA2/AKT2/FBXO4/PLEK2/CSF2RA/IL10RA/ITGBL1/CFH/MMP11/TRAF1/PECAM1/EVI5/PRDM1/CFB/BPGM/CLEC4A/SDCCAG8/JUP/CCL20
HALLMARK_HYPOXIA	HALLMARK_HYPOXIA	HALLMARK_HYPOXIA	184	0.392952748761695	2.02631875025106	7.3822680986672e-08	2.63652432095257e-07	7.77080852491284e-08	4422	tags=49%, list=28%, signal=36%	CASP6/ANXA2/S100A4/FBP1/PLAUR/CXCR4/CP/F3/HK2/PLIN2/GYS1/HSPA5/PLAC8/HMOX1/SDC4/ISG20/MYH9/SERPINE1/GLRX/TNFAIP3/PGM2/LOX/CHST2/MT2A/CSRP2/SLC2A5/PHKG1/SDC2/BGN/TGFB3/TES/LXN/KDELR3/GCK/KLF6/PAM/ZFP36/AK4/LDHA/JUN/SDC3/MT1E/DTNA/SAP30/CAV1/ACKR3/BHLHE40/P4HA2/GPC4/AMPD3/GBE1/HEXA/PGM1/ADM/IGFBP3/PIM1/COL5A1/ENO1/ATF3/IRS2/PDGFB/TIPARP/TGFBI/SRPX/PNRC1/GAPDH/IL6/MAP3K1/EGFR/SULT2B1/PDK3/PPP1R15A/F…
HALLMARK_MTORC1_SIGNALING	HALLMARK_MTORC1_SIGNALING	HALLMARK_MTORC1_SIGNALING	194	0.360966210117099	1.88044638041231	1.90512951238361e-06	6.35043170794538e-06	1.87170618760495e-06	4446	tags=41%, list=28%, signal=30%	SERPINH1/PSMC2/ITGB2/PLOD2/SLC1A5/CXCR4/NAMPT/YKT6/CALR/CTSC/GLA/HK2/SKAP2/DAPP1/NFKBIB/RPN1/HSPA5/FGL2/CD9/MAP2K3/IFI30/PNP/IGFBP5/SLA/UNG/GLRX/RIT1/PRDX1/HSP90B1/ETF1/CANX/TES/HSPE1/PSMC4/BCAT1/IFRD1/SQSTM1/AK4/RPA1/LDHA/SEC11A/SSR1/ACTR3/BHLHE40/CORO1A/SLC7A11/GBE1/TFRC/PGM1/ENO1/SDF2L1/NUPR1/GAPDH/PSPH/PNO1/CCNG1/EIF2S2/USO1/G6PD/PPP1R15A/PDAP1/UBE2D3/NFIL3/AURKA/TOMM40/LGMN/TCEA1/P4HA1/NFYC/…
HALLMARK_XENOBIOTIC_METABOLISM	HALLMARK_XENOBIOTIC_METABOLISM	HALLMARK_XENOBIOTIC_METABOLISM	180	0.355752884892761	1.83298003307189	6.10086992305009e-06	1.90652185095315e-05	5.61922229754613e-06	2160	tags=26%, list=14%, signal=23%	CASP6/TNFRSF1A/TMEM176B/FBP1/ABCC3/CROT/FAH/SSR3/SLC1A5/TPST1/TGFB2/RETSAT/KYNU/SLC35D1/CYP27A1/CYP2S1/UPP1/TMBIM6/HMOX1/SERTAD1/VNN1/ALDH3A1/SAR1B/PROS1/SERPINE1/CA2/GCH1/MT2A/BLVRB/ADH5/PSMB10/EPHA2/ACOX2/FAS/POR/CBR1/AOX1/BCAT1/GSTM4/CFB/SMOX/ASL/DDAH2/JUP/IRF8/CNDP2/NINJ1
HALLMARK_GLYCOLYSIS	HALLMARK_GLYCOLYSIS	HALLMARK_GLYCOLYSIS	189	0.327641127732925	1.69251681566714	0.000104588446720742	0.000307613078590419	9.06649073740182e-05	4653	tags=45%, list=29%, signal=32%	CASP6/PYGL/ANG/IL13RA1/CD44/B4GALT4/PLOD2/TPST1/CXCR4/PLOD1/SLC16A3/HK2/GUSB/CHST6/GYS1/HSPA5/B4GALT1/HS2ST1/SOX9/ISG20/GLRX/PGM2/CHST2/SDC2/PSMC4/CHPF2/KDELR3/NANP/PAM/AK4/LDHA/SDC3/GMPPB/SAP30/PHKA2/EXT2/P4HA2/GPC4/IGFBP3/COL5A1/ENO1/IRS2/DSC2/SLC25A13/CHPF/AGL/TGFBI/SPAG4/CAPN5/PGLS/GNPDA1/AKR1A1/CENPA/COPB2/EGFR/ALG1/G6PD/ALDH7A1/GALE/PDK3/DEPDC1/BIK/XYLT2/IER3/VEGFA/KIF20A/SLC35A3/AURKA/TFF3…
HALLMARK_ADIPOGENESIS	HALLMARK_ADIPOGENESIS	HALLMARK_ADIPOGENESIS	188	0.314515467031237	1.62766397528987	0.000139527113313256	0.000387575314759044	0.000114232724350034	4634	tags=38%, list=29%, signal=27%	RAB34/STAT5A/RREB1/TANK/CD151/AK2/FAH/SLC1A5/C3/RETSAT/CD302/UCP2/ADIG/PLIN2/ACAA2/GADD45A/DRAM2/SCP2/ANGPT1/CPT2/UBC/ITGA7/COL4A1/ACADS/ESYT1/ACADM/POR/TOB1/DHRS7B/LAMA4/IFNGR1/CDKN2C/EPHX2/PPARG/STOM/SLC27A1/COL15A1/GBE1/PGM1/SOWAHC/ACADL/ABCA1/RIOK3/ARAF/SSPN/CMPK1/PHYH/UQCR11/MYLK/APLP2/ECH1/LPCAT3/NABP1/UQCRQ/HADH/DNAJC15/PFKFB3/ABCB8/CAT/VEGFB/DHRS7/SDHB/TST/DNAJB9/HIBCH/IDH1/MRAP/ANGPTL4/H…
HALLMARK_ANGIOGENESIS	HALLMARK_ANGIOGENESIS	HALLMARK_ANGIOGENESIS	34	0.5399175503	2.0140580783431	0.000363939613131658	0.000957735824030679	0.000282280032345884	4617	tags=65%, list=29%, signal=46%	FSTL1/TIMP1/S100A4/SERPINA5/SPP1/PDGFA/OLR1/KCNJ8/POSTN/COL5A2/JAG1/ITGAV/MSX1/COL3A1/LUM/LRPAP1/FGFR1/VEGFA/NRP1/STC1/SLCO2A1/THBD
HALLMARK_REACTIVE_OXYGEN_SPECIES_PATHWAY	HALLMARK_REACTIVE_OXYGEN_SPECIES_PATHWAY	HALLMARK_REACTIVE_OXYGEN_SPECIES_PATHWAY	47	0.440931136602533	1.77876601744669	0.00179454916705552	0.00431891013446839	0.00127294193436963	3947	tags=45%, list=25%, signal=34%	SOD2/FTL/PRDX6/FES/LSP1/HHEX/LAMTOR5/GLRX/PDLIM1/PRDX1/GCLM/SBNO2/PRDX4/MGST1/EGLN2/JUNB/G6PD/NQO1/ATOX1/ABCC1/CAT
HALLMARK_ESTROGEN_RESPONSE_LATE	HALLMARK_ESTROGEN_RESPONSE_LATE	HALLMARK_ESTROGEN_RESPONSE_LATE	189	0.293545080007282	1.51638467217605	0.00181394225647672	0.00431891013446839	0.00127294193436963	4596	tags=39%, list=29%, signal=28%	CD44/SERPINA1/CISH/SERPINA5/PTPN6/LTF/MYOF/GLA/SERPINA3/PDLIM3/FABP5/CD9/IMPA2/MICB/KCNK5/BATF/ALDH3B1/DNAJC1/ISG20/BTG3/ST6GALNAC2/CA2/BLVRB/FKBP5/AFF1/ACOX2/CHPT1/TOB1/ALDH3A2/SLC16A1/SLC26A2/ZFP36/AMFR/LLGL2/FGFR3/CAV1/CYP4F11/RBBP8/ST14/PRSS23/NXT1/SCNN1A/FOXC1/MDK/IL6ST/MEST/CDC20/S100A9/SFN/STIL/WFS1/SULT2B1/GALE/FOS/IL17RB/EMP2/KIF20A/PDZK1/TFPI2/TFF3/DYNLT3/ELOVL5/GINS2/TMPRSS3/TST/CXCL14…
HALLMARK_BILE_ACID_METABOLISM	HALLMARK_BILE_ACID_METABOLISM	HALLMARK_BILE_ACID_METABOLISM	103	0.343676921312236	1.60880660033626	0.00198579301301645	0.00451316593867376	0.00133019627666174	5076	tags=48%, list=32%, signal=33%	PIPOX/GSTK1/TFCP2L1/HSD3B7/CROT/RETSAT/AR/CYP27A1/RBP1/LCK/SCP2/CYP39A1/ABCD3/GCLM/EFHC1/BCAR3/ABCD1/DIO1/EPHX2/PEX11G/ACSL1/ABCA1/NR1I2/ABCA6/SLC22A18/BBOX1/ACSL5/PAOX/PHYH/PEX13/SULT2B1/CAT/HSD17B4/CYP8B1/HSD17B11/ALDH9A1/NEDD4/IDH2/IDH1/PEX11A/ABCD2/ABCA5/PEX12/SULT1B1/ABCA8/PXMP2/ISOC1/SLC27A5/RXRA
HALLMARK_PI3K_AKT_MTOR_SIGNALING	HALLMARK_PI3K_AKT_MTOR_SIGNALING	HALLMARK_PI3K_AKT_MTOR_SIGNALING	100	0.338421784940388	1.57928084850503	0.00419878006988348	0.00912778276061627	0.0026902938662869	2261	tags=27%, list=14%, signal=23%	TNFRSF1A/RIPK1/IRAK4/NOD1/IL2RG/MYD88/CXCR4/RPS6KA1/CALR/DAPP1/NFKBIB/VAV3/MAP2K3/LCK/SLA/PFN1/CDK2/RIT1/ARPC3/HSP90B1/MKNK2/PAK4/RAC1/SQSTM1/MKNK1/ACTR3/PPP1CA
HALLMARK_KRAS_SIGNALING_DN	HALLMARK_KRAS_SIGNALING_DN	HALLMARK_KRAS_SIGNALING_DN	156	-0.283900883323962	-1.44887264068933	0.00637123870367945	0.0132734139659988	0.0039121641162944	2954	tags=29%, list=19%, signal=24%	HTR1B/TNNI3/TENM2/ABCG4/CACNG1/THRB/GTF3C5/ITGB1BP2/RYR2/CNTFR/NGB/KLK7/STAG3/MAST3/PTGFR/DCC/SLC30A3/NRIP2/TAS2R4/CAMK1D/DTNB/SMPX/CLSTN3/GPR19/BRDT/NPHS1/RGS11/GRID2/NUDT11/MYH7/KCNN1/TLX1/MFSD6/SNCB/DLK2/SLC16A7/P2RX6/GDNF/ARHGDIG/YPEL1/ALOX12B/CPEB3/ARPP21/KCNQ2/SPTBN2
HALLMARK_PANCREAS_BETA_CELLS	HALLMARK_PANCREAS_BETA_CELLS	HALLMARK_PANCREAS_BETA_CELLS	32	-0.444842544548274	-1.65893582173367	0.0109022779724126	0.0218045559448251	0.00642660596268531	1030	tags=31%, list=7%, signal=29%	SYT13/G6PC2/ABCC8/NEUROD1/PCSK2/DCX/CHGA/STXBP1/AKT3/PAK3
HALLMARK_HEDGEHOG_SIGNALING	HALLMARK_HEDGEHOG_SIGNALING	HALLMARK_HEDGEHOG_SIGNALING	35	-0.430672032144281	-1.63907019630835	0.0122834271552627	0.0236219752985821	0.00696226640379261	2644	tags=37%, list=17%, signal=31%	HEY1/CNTFR/PTCH1/PLG/NF1/OPHN1/THY1/CRMP1/RTN1/SLIT1/LDB1/L1CAM/CDK5R1
HALLMARK_PROTEIN_SECRETION	HALLMARK_PROTEIN_SECRETION	HALLMARK_PROTEIN_SECRETION	95	0.318134640794319	1.46086403468683	0.0138917498900523	0.0255911807378763	0.00754266379642671	3546	tags=37%, list=22%, signal=29%	CD63/ARFIP1/VAMP3/YKT6/CTSC/RER1/GLA/SNAP23/SEC24D/CLN5/TMED10/BET1/TMX1/AP3B1/PPT1/CAV2/SEC22B/PAM/LMAN1/ANP32E/LAMP2/TOM1L1/COPE/ABCA1/RAB9A/TMED2/ERGIC3/GALC/SSPN/COPB2/USO1/EGFR/AP2S1/SNX2/RPS6KA3
HALLMARK_MYOGENESIS	HALLMARK_MYOGENESIS	HALLMARK_MYOGENESIS	188	0.259035592159353	1.34054743207202	0.0143310612132107	0.0255911807378763	0.00754266379642671	4675	tags=39%, list=30%, signal=28%	WWTR1/CNN3/CTF1/ADAM12/MYBPH/IGFBP7/ITGB4/CLU/PLXNB2/AEBP1/TGFB1/ITGB5/CHRNB1/LSP1/LAMA2/TNNI2/SH3BGR/FLII/COL4A2/MYH9/SOD3/ITGA7/GSN/RIT1/SYNGR2/AKT2/MYO1C/CHRNA1/COL6A2/IFRD1/COL1A1/GADD45B/RB1/APLNR/DTNA/ITGB1/BHLHE40/PSEN2/COL15A1/DMPK/COL3A1/IGFBP3/ACSL1/FGF2/AGL/CFD/TEAD4/DES/BDKRB2/TPM3/SSPN/NQO1/MYLK/CKM/COL6A3/SPARC/GAA/MYBPC3/PDLIM7/HSPB2/PICK1/CKMT2/HBEGF/CDKN1A/IGF1/SPHK1/OCEL1/TAGLN/…
HALLMARK_APICAL_JUNCTION	HALLMARK_APICAL_JUNCTION	HALLMARK_APICAL_JUNCTION	186	0.262145642176213	1.3521852262102	0.0154220842776447	0.0265898004786978	0.00783699382530042	2246	tags=24%, list=14%, signal=21%	MSN/CTNNA1/VASP/CD99/RAC2/NEXN/ITGB4/FLNC/CD276/CD86/CD274/TNFRSF11B/PTPRC/SKAP2/ZYX/ACTB/CAP1/B4GALT1/SYK/RRAS/ICAM1/ACTN4/AMIGO2/ITGA2/PFN1/MYH9/VCAM1/ADAM9/ITGA3/SHC1/GNAI2/AKT2/MMP2/CLDN7/TRAF1/INPPL1/PECAM1/CDH6/MYL12B/SDC3/BMP1/JUP/ACTN1/ITGB1/VCL
HALLMARK_UV_RESPONSE_UP	HALLMARK_UV_RESPONSE_UP	HALLMARK_UV_RESPONSE_UP	154	0.278787080086741	1.39963933888454	0.0229141907740852	0.0381903179568088	0.0112560937135857	2489	tags=24%, list=16%, signal=20%	MMP14/RAB27A/LYN/CASP3/SOD2/IGFBP2/SHOX2/YKT6/NAT1/IRF1/PDLIM3/CYB5R1/RPN1/HLA-F/MGAT1/TMBIM6/HMOX1/TAP1/ICAM1/NKX2-5/BTG3/CDK2/CEBPG/CA2/GCH1/CLCN2/UROD/PPT1/ACAA1/SQSTM1/DNAJB1/MSX1/BAK1/CREG1/TFRC/HYAL2/PRKCD
HALLMARK_TGF_BETA_SIGNALING	HALLMARK_TGF_BETA_SIGNALING	HALLMARK_TGF_BETA_SIGNALING	54	0.356728835877853	1.48333914888195	0.0238483106794084	0.0384650172248523	0.0113370577083775	4084	tags=41%, list=26%, signal=30%	TGIF1/WWTR1/TGFB1/HDAC1/IFNGR2/SERPINE1/ENG/LTBP2/RHOA/TGFBR1/BCAR3/FNTA/PPP1CA/ID3/PMEPA1/LEFTY2/SKI/JUNB/PPP1R15A/UBE2D3/CTNNB1/FURIN
HALLMARK_E2F_TARGETS	HALLMARK_E2F_TARGETS	HALLMARK_E2F_TARGETS	195	0.258561886621535	1.34599537277191	0.0284082150999772	0.0443878360937144	0.0130827306381474	5198	tags=42%, list=33%, signal=29%	AK2/SHMT1/WEE1/UNG/HUS1/RPA3/BARD1/RPA1/PCNA/BRCA1/CDKN2C/DCLRE1B/MCM3/ANP32E/HMGB2/RFC2/PAICS/GINS4/PPP1R8/USP1/SMC4/TFRC/DIAPH3/PRDX4/RPA2/CHEK2/MCM5/KIF2C/CDC20/E2F8/TACC3/POLD1/TIPIN/CDCA8/TCF19/ASF1B/POLD3/PSMC3IP/LYAR/DEPDC1/KIF4A/BRCA2/PTTG1/NCAPD2/AURKA/CHEK1/CKS1B/CENPE/KPNA2/DLGAP5/NUP205/MMS22L/NASP/CCNB2/CDKN1A/MELK/POLD2/DEK/RNASEH2A/TK1/WDR90/DSCC1/MCM2/MYBL2/RAD51AP1/RRM2/GINS3/HNR…
HALLMARK_SPERMATOGENESIS	HALLMARK_SPERMATOGENESIS	HALLMARK_SPERMATOGENESIS	108	-0.29078809095	-1.37982714792506	0.0299521418719282	0.0453820331392852	0.0133757571357893	5387	tags=43%, list=34%, signal=28%	ADCYAP1/CCT6B/TSN/YBX2/CLPB/RAD17/SCG5/GPR182/TCP11/CSNK2A2/MEP1B/NPY5R/COIL/ACRV1/PCSK1N/PGS1/PIAS2/IL12RB2/NOS1/NEFH/TNNI3/CNIH2/DDX4/TOPBP1/CAMK4/CLVS1/DCC/GRM8/GMCL1/DDX25/STRBP/OAZ3/HTR5A/PHF7/VDAC3/BRAF/SCG3/NF2/CFTR/SIRT1/GAD1/IP6K1/CLGN/CHRM4/PARP2/SNAP91
HALLMARK_PEROXISOME	HALLMARK_PEROXISOME	HALLMARK_PEROXISOME	100	0.293256844908251	1.36851390621378	0.0335075957676874	0.049275876128952	0.0145234161222174	4636	tags=40%, list=29%, signal=28%	GSTK1/HSD3B7/TSPO/SOD2/RETSAT/NUDT19/HMGCL/BCL10/SCP2/DHRS3/MVP/PRDX1/ABCD3/ECI2/ACAA1/SLC25A19/ABCD1/ABCB4/DIO1/EPHX2/ERCC1/PEX2/ACSL1/NR1I2/ACSL5/PEX13/SULT2B1/ECH1/HAO2/CAT/HSD17B4/EHHADH/CDK7/ELOVL5/HSD17B11/ALDH9A1/IDH2/IDH1/PEX11A/ABCD2
HALLMARK_NOTCH_SIGNALING	HALLMARK_NOTCH_SIGNALING	HALLMARK_NOTCH_SIGNALING	32	0.406120563391938	1.49512364456485	0.0346954756478648	0.0495649652112354	0.0146086213254167	2425	tags=34%, list=15%, signal=29%	FZD1/DTX2/PSENEN/FZD5/FZD7/LFNG/HES1/APH1A/JAG1/SAP30/PSEN2
