# Supplementary material for: The Comprehensive Analysis of m6A-Associated Anoikis Genes in Low-Grade Gliomas
Source: Brain Sci. 2023 Sep 12;13(9):1311. doi: 10.3390/brainsci13091311 (PMC10527396; doi:10.3390/brainsci13091311)
Supplement: Supplementary file 1 [file brainsci-13-01311-s001.zip › Table S6.csv]

	ID	Description	setSize	enrichmentScore	NES	pvalue	p.adjust	qvalues	rank	leading_edge	core_enrichment
HALLMARK_E2F_TARGETS	HALLMARK_E2F_TARGETS	HALLMARK_E2F_TARGETS	195	0.817383501177876	4.15242404505099	1e-10	7.14285714285714e-10	3.15789473684211e-10	1055	tags=64%, list=7%, signal=61%	KIF4A/KIF2C/CDCA8/ASF1B/CCNB2/RAD51AP1/DLGAP5/CENPE/BUB1B/MELK/DEPDC1/BRCA2/AURKA/CDK1/HMMR/ESPL1/TOP2A/BIRC5/RRM2/CDC20/E2F8/TIMELESS/SMC4/AURKB/TCF19/MYBL2/GINS4/BRCA1/PTTG1/TACC3/GINS1/MKI67/TRIP13/PLK4/SPC24/PLK1/ATAD2/CHEK1/CDKN3/LMNB1/TK1/PCNA/CHEK2/MCM2/CENPM/WEE1/POLD3/MAD2L1/RACGAP1/MCM3/KPNA2/RFC3/TMPO/MMS22L/CDC25A/EZH2/PRIM2/NCAPD2/SPAG5/DCLRE1B/CKS2/CDCA3/ORC6/BARD1/DEK/HELLS/CDKN2C/…
HALLMARK_EPITHELIAL_MESENCHYMAL_TRANSITION	HALLMARK_EPITHELIAL_MESENCHYMAL_TRANSITION	HALLMARK_EPITHELIAL_MESENCHYMAL_TRANSITION	195	0.47366232955813	2.40627177286764	1e-10	7.14285714285714e-10	3.15789473684211e-10	2496	tags=39%, list=16%, signal=33%	CALU/GAS1/MMP2/COL4A1/GPX7/MEST/LAMC1/MCM7/SDC1/COL4A2/IGFBP2/FSTL1/SERPINH1/CALD1/COL3A1/COL1A2/TPM4/ADAM12/COLGALT1/LOX/FLNA/COL1A1/P3H1/COL5A2/PCOLCE/BMP1/TNFRSF12A/TNFRSF11B/TIMP1/PLOD1/NID2/FN1/ELN/ITGB3/BGN/PLOD3/TNC/SNAI2/ITGB1/MMP14/WNT5A/COL6A2/CDH2/PTX3/ITGA5/MXRA5/FMOD/COL5A1/CDH6/ECM2/LUM/SFRP4/VIM/LOXL2/EMP3/CTHRC1/ITGA2/LAMA2/POSTN/PPIB/CDH11/NNMT/PLAUR/SERPINE1/COPA/MATN2/LOXL1/VEG…
HALLMARK_G2M_CHECKPOINT	HALLMARK_G2M_CHECKPOINT	HALLMARK_G2M_CHECKPOINT	188	0.786220855172392	3.95697068564361	1e-10	7.14285714285714e-10	3.15789473684211e-10	1074	tags=56%, list=7%, signal=53%	CENPF/KIF4A/KIF2C/KIF23/BUB1/CENPA/NUSAP1/CCNA2/CCNB2/TPX2/CENPE/TTK/EXO1/NDC80/BRCA2/AURKA/TROAP/CDK1/HMMR/ESPL1/STIL/TOP2A/POLQ/BIRC5/KIF15/UBE2C/CDC20/KIF11/CDC6/PRC1/SMC4/PBK/AURKB/MYBL2/NEK2/CDC45/E2F2/PTTG1/RAD54L/TACC3/MKI67/PLK4/PLK1/GINS2/CHEK1/CDKN3/LMNB1/MCM2/FANCC/MAD2L1/RBL1/RACGAP1/DBF4/MCM3/KPNA2/TMPO/CDC25A/EZH2/PRIM2/KIF20B/CHAF1A/FBXO5/CKS2/ORC6/BARD1/CDKN2C/ODF2/POLA2/TRAIP/E2F…
HALLMARK_INTERFERON_GAMMA_RESPONSE	HALLMARK_INTERFERON_GAMMA_RESPONSE	HALLMARK_INTERFERON_GAMMA_RESPONSE	195	0.497039725560166	2.52503225815961	1e-10	7.14285714285714e-10	3.15789473684211e-10	4828	tags=66%, list=31%, signal=46%	CASP3/SPPL2A/PLSCR1/CXCL9/IFNAR2/CASP4/TNFAIP6/IFI44/METTL7B/RIPK1/CXCL11/SAMD9L/CXCL10/PLA2G4A/IL7/ST8SIA4/LAP3/TOR1B/LATS2/TRAFD1/NUP93/STAT1/PSMB2/HELZ2/OAS2/OAS3/NAMPT/PARP12/IL18BP/NMI/CASP8/PNPT1/NLRC5/STAT3/EPSTI1/MYD88/CASP1/IL2RB/TRIM14/USP18/CFH/HLA-DQA1/HLA-A/GPR18/PIM1/GBP6/TRIM26/IFIH1/IFI30/CIITA/PNP/SOCS1/B2M/PARP14/PTPN1/IRF7/HLA-B/BPGM/NOD1/HLA-DRB1/CD74/LGALS3BP/HLA-DMA/ISG15/SE…
HALLMARK_MITOTIC_SPINDLE	HALLMARK_MITOTIC_SPINDLE	HALLMARK_MITOTIC_SPINDLE	198	0.481327270043825	2.44518291703955	1e-10	7.14285714285714e-10	3.15789473684211e-10	2124	tags=29%, list=13%, signal=26%	CENPF/KIF4A/KIF2C/KIF23/BUB1/NUSAP1/CCNB2/TPX2/DLGAP5/CENPE/TTK/NDC80/BRCA2/AURKA/CDK1/ESPL1/TOP2A/BIRC5/KIF15/KIF11/PRC1/SMC4/ECT2/NEK2/KNTC1/PLK1/LMNB1/RACGAP1/KIF20B/FBXO5/SASS6/CNTRL/PLEKHG2/MYO9B/ARAP3/FLNA/INCENP/ACTN4/SMC1A/PIF1/KIF22/CDK5RAP2/PXN/CDC42/GEMIN4/ALMS1/EPB41/MAPRE1/PALLD/CEP192/CNTROB/WASF2/CENPJ/RFC1/CD2AP/KATNA1/TRIO/ARF6
HALLMARK_MYC_TARGETS_V1	HALLMARK_MYC_TARGETS_V1	HALLMARK_MYC_TARGETS_V1	194	0.505235526371152	2.564458082198	1e-10	7.14285714285714e-10	3.15789473684211e-10	2661	tags=38%, list=17%, signal=32%	CCNA2/CDC20/CDK2/CDC45/PCNA/MCM2/MAD2L1/KPNA2/TYMS/DEK/MCM4/MCM5/USP1/MCM6/RRM1/RFC4/CTPS1/CBX3/DHX15/MCM7/SERBP1/CDK4/XPO1/HNRNPR/TRA2B/ODC1/HNRNPA2B1/SYNCRIP/SF3B3/ILF2/KPNB1/SRSF1/NCBP1/CAD/HNRNPU/PPM1G/IFRD1/EIF4G2/FAM120A/TRIM28/POLE3/CCT5/PRDX4/PSMB2/SRSF3/PABPC4/HDGF/TARDBP/PSMC4/SNRPB2/G3BP1/CCT2/SMARCC1/CSTF2/HNRNPD/HDAC2/SET/PRPF31/EIF3B/SNRPG/SNRPA/LDHA/CUL1/SSBP1/POLD2/RPS2/SRM/SRSF2/…
HALLMARK_OXIDATIVE_PHOSPHORYLATION	HALLMARK_OXIDATIVE_PHOSPHORYLATION	HALLMARK_OXIDATIVE_PHOSPHORYLATION	184	-0.502396514234225	-2.54782324863058	1e-10	7.14285714285714e-10	3.15789473684211e-10	3813	tags=46%, list=24%, signal=35%	COX6C/COX5A/MRPS22/NDUFA6/GPX4/NDUFA2/ACAA1/SURF1/UQCR10/SLC25A3/NDUFS2/NDUFA4/GRPEL1/COX6A1/SLC25A11/ETFB/CYB5R3/ATP1B1/MTX2/HSPA9/NDUFS4/NDUFS3/PDK4/NQO2/NDUFC1/ACAT1/HADHA/NDUFAB1/NDUFS1/NDUFB5/NDUFB4/NDUFS7/MRPL35/COX7C/UQCRC1/NDUFB1/NDUFB3/NDUFA5/PDP1/NDUFA1/PRDX3/COX7A2/COX5B/VDAC3/IDH3G/MPC1/SUCLG1/MGST3/SUPV3L1/LDHB/NDUFA8/NDUFB6/ISCA1/NDUFC2/SUCLA2/SLC25A12/MDH1/ETFDH/HADHB/COX7A2L/NDUFV…
HALLMARK_ALLOGRAFT_REJECTION	HALLMARK_ALLOGRAFT_REJECTION	HALLMARK_ALLOGRAFT_REJECTION	184	0.444095096225667	2.23985247489246	2.18149578857591e-10	1.36343486785995e-09	6.0278173105387e-10	5064	tags=60%, list=32%, signal=41%	BRCA1/F2R/FLNA/BCL10/TIMP1/CXCL9/IFNAR2/IFNGR2/IKBKB/IL7/ST8SIA4/MMP9/BCAT1/CD80/GPR65/ELF4/GALNT1/STAT1/EGFR/CCND2/TGFB2/GLMN/LIF/IL2RB/HLA-DQA1/HLA-A/CXCR3/DYRK3/SIT1/BCL3/CD2/C2/CTSS/TLR1/HLA-DRA/CD96/ITK/SOCS1/B2M/CD40LG/CCR5/IRF7/CAPG/IL2RA/CD74/LYN/HLA-DMB/ZAP70/HLA-DMA/TRAF2/ITGAL/EIF5A/CD3G/EIF4G3/HLA-G/HLA-DOA/GZMA/MTIF2/TAP1/IL2RG/TLR2/PTPRC/TLR3/CCR2/CD3E/IL18/CD3D/PRF1/CCL5/ABCE1/STAB…
HALLMARK_INTERFERON_ALPHA_RESPONSE	HALLMARK_INTERFERON_ALPHA_RESPONSE	HALLMARK_INTERFERON_ALPHA_RESPONSE	95	0.509656952786121	2.29906801247422	1.32639889546166e-08	7.3688827525648e-08	3.25782184850233e-08	3963	tags=59%, list=25%, signal=44%	SAMD9/PLSCR1/MOV10/TMEM140/IFI44/CXCL11/SAMD9L/CXCL10/IL7/PARP9/LAP3/TRAFD1/HELZ2/PARP12/NMI/TRIM5/CASP8/LAMP3/PNPT1/EPSTI1/CASP1/TRIM14/USP18/LPAR6/TRIM26/IFIH1/IFI30/B2M/PARP14/IRF7/OAS1/CD74/LGALS3BP/ISG15/IRF1/IFI44L/TAP1/OASL/EIF2AK2/BST2/DDX60/NUB1/PROCR/SP110/HLA-C/MX1/PSME2/PSMB8/CCRL2/PSMB9/TRIM25/TRIM21/GBP2/ELF1/GBP4/BATF2
HALLMARK_DNA_REPAIR	HALLMARK_DNA_REPAIR	HALLMARK_DNA_REPAIR	146	0.439484018696388	2.13776853859121	1.98807356812378e-08	9.94036784061892e-08	4.3946889400631e-08	2233	tags=31%, list=14%, signal=27%	RAD51/PCNA/POLD3/ZWINT/RFC3/TYMS/RFC2/POLA2/LIG1/POLD1/RFC4/POLA1/FEN1/PRIM1/SF3A3/RPA3/CANT1/SEC61A1/RFC5/NT5C3A/POLH/TAF12/TP53/ALYREF/POLR2D/SMAD5/TMED2/CLP1/POLR3C/POM121/RALA/ERCC8/RPA2/NELFCD/GTF2H3/SSRP1/DGCR8/ERCC4/UMPS/RAE1/TARBP2/CSTF3/REV3L/PDE6G/ERCC1
HALLMARK_IL6_JAK_STAT3_SIGNALING	HALLMARK_IL6_JAK_STAT3_SIGNALING	HALLMARK_IL6_JAK_STAT3_SIGNALING	80	0.445697661350599	1.94318317392713	2.71614886183871e-05	0.00012346131190176	5.45828957881463e-05	4631	tags=52%, list=29%, signal=37%	TNFRSF12A/ITGB3/CXCL9/IFNGR2/CXCL11/CXCL10/IL10RB/IL7/ITGA4/STAT1/STAT3/MYD88/OSMR/BAK1/PIM1/CD36/SOCS1/PTPN1/IL2RA/A2M/IRF1/PTPN2/IL2RG/CBL/TLR2/SOCS3/JUN/HMOX1/LTBR/TNFRSF1A/CSF2RB/IL13RA1/ACVRL1/CD14/TYK2/CD44/CCR1/PIK3R5/STAT2/TNFRSF1B/TGFB1/IL6
HALLMARK_KRAS_SIGNALING_DN	HALLMARK_KRAS_SIGNALING_DN	HALLMARK_KRAS_SIGNALING_DN	156	-0.362581450003378	-1.79035614170097	3.32518455049235e-05	0.000138549356270515	6.12533996143328e-05	4155	tags=41%, list=26%, signal=31%	ATP4A/DLK2/BRDT/BMPR1B/PKP1/SLC29A3/ITIH3/PRODH/MAGIX/MYH7/GAMT/CLDN16/GRID2/SLC5A5/MYOT/SLC30A3/TLX1/HTR1B/KRT1/GPR19/MYO15A/KCNE2/CNTFR/KCND1/RYR1/CLSTN3/SLC16A7/YBX2/CACNA1F/FGF22/SMPX/PNMT/SPTBN2/SIDT1/ABCG4/NGB/PTGFR/NOS1/RYR2/EFHD1/CAMK1D/THRB/NPHS1/KLK7/MAST3/P2RX6/TAS2R4/SERPINA10/CAPN9/KCNQ2/ADRA2C/ALOX12B/SNN/NRIP2/SNCB/MFSD6/DTNB/RGS11/PDK2/SLC25A23/KCNN1/ARHGDIG/ARPP21/CPEB3
HALLMARK_FATTY_ACID_METABOLISM	HALLMARK_FATTY_ACID_METABOLISM	HALLMARK_FATTY_ACID_METABOLISM	145	-0.343384148991344	-1.67072254750337	0.000252905334199099	0.000972712823842689	0.000430041458962031	2750	tags=33%, list=17%, signal=28%	ALDH9A1/BMPR1B/ACOT2/RAP1GDS1/NSDHL/YWHAH/ACAA1/ALDH1A1/ACOT8/FASN/ACSS1/GRHPR/PPARA/D2HGDH/MGLL/GCDH/ACSL4/GAD2/ME1/MAOA/IDH3G/SUCLG1/ADIPOR2/CA4/MCEE/SUCLA2/ALAD/MDH1/ETFDH/HADHB/PDHB/AUH/ALDOA/ECHS1/SDHC/ACO2/CIDEA/ENO2/GLUL/SERINC1/IDI1/SDHA/CYP1A1/REEP6/AQP7/GABARAPL1/UROS/EPHX1
HALLMARK_MYC_TARGETS_V2	HALLMARK_MYC_TARGETS_V2	HALLMARK_MYC_TARGETS_V2	58	0.450241749727291	1.83223770537402	0.000293678323568336	0.0010488511556012	0.000463702616160531	3742	tags=43%, list=24%, signal=33%	PLK4/PLK1/MCM4/MCM5/UTP20/CBX3/CDK4/NIP7/UNG/GRWD1/NOP2/WDR43/TFB2M/TBRG4/HK2/SRM/BYSL/PRMT3/AIMP2/MRTO4/DDX18/DCTPP1/IPO4/NOP16/MAP3K6
HALLMARK_MYOGENESIS	HALLMARK_MYOGENESIS	HALLMARK_MYOGENESIS	188	-0.313595195766964	-1.60171961805657	0.000478082613050915	0.00159360871016972	0.000704542798180295	3920	tags=37%, list=25%, signal=28%	SLC6A8/CLU/EFS/SPEG/SORBS1/MEF2C/STC2/TCAP/PKIA/TNNT3/MYH7/FGF2/FDPS/SPARC/PYGM/KCNH1/SCHIP1/FXYD1/ACTA1/LPIN1/APP/CDH13/TNNC2/SSPN/RYR1/FABP3/CKB/LDB3/CRYAB/HSPB2/GPX3/TNNT2/MB/SPDEF/APOD/MAPK12/SPTAN1/MYOM2/SH2B1/NOS1/NCAM1/ACHE/SGCD/CAMK2B/BIN1/PVALB/CASQ1/PPFIA4/MEF2D/HSPB8/VIPR1/MYOM1/MRAS/BAG1/TNNT1/ANKRD2/PFKM/PRNP/ABLIM1/GNAO1/TPD52L1/GABARAPL2/EIF4A2/HDAC5/MAPRE3/PPP1R3C/FOXO4/SCD/MYL3/PC
HALLMARK_TNFA_SIGNALING_VIA_NFKB	HALLMARK_TNFA_SIGNALING_VIA_NFKB	HALLMARK_TNFA_SIGNALING_VIA_NFKB	195	0.318089073140469	1.61593757871684	0.000573686644724433	0.00171826288587421	0.000759653065333862	4840	tags=42%, list=31%, signal=29%	TGIF1/JAG1/BTG3/TNC/PLAU/IFNGR2/TNFAIP6/PTX3/CXCL11/CXCL10/CD80/SERPINB8/TNFAIP8/YRDC/BIRC2/NAMPT/KLF10/PLAUR/MAP2K3/SERPINE1/LIF/F2RL1/IER5/VEGFA/B4GALT5/BCL3/PHLDA2/IFIH1/GEM/CLCF1/CCND1/TANK/PTGER4/RCAN1/NFIL3/IRF1/FOSL1/IL7R/TAP1/CD69/KYNU/TLR2/SOCS3/NFKB1/G0S2/KLF6/JUN/IL18/REL/CFLAR/HES1/FUT4/CCL5/PANX1/ZBTB10/GADD45A/F3/CCRL2/TRIP10/SOD2/NFE2L2/GCH1/BCL2A1/RELB/GPR183/PLEK/EGR1/DUSP5/CD44/…
HALLMARK_MTORC1_SIGNALING	HALLMARK_MTORC1_SIGNALING	HALLMARK_MTORC1_SIGNALING	194	0.314799796668598	1.59785058790191	0.000584209381197232	0.00171826288587421	0.000759653065333862	3539	tags=34%, list=22%, signal=26%	BUB1/AURKA/RRM2/PLK1/MCM2/CDC25A/MCM4/NUP205/SERPINH1/DHFR/CCNF/IDH1/GLA/RPA1/RIT1/TUBG1/UNG/CCT6A/GBE1/DDX39A/ACTR3/PSPH/PIK3R3/PNO1/IFRD1/PSMC2/BCAT1/TES/HSP90B1/CTSC/NAMPT/TFRC/PSMC4/CALR/YKT6/MAP2K3/STC1/LDHA/PSMD12/ABCF2/IFI30/NFYC/HK2/PNP/TOMM40/PSMA4/SSR1/NFIL3/HSPA5/IGFBP5/ACLY/PSME3/FGL2/RPN1/TXNRD1/POLR3G/PGM1/SHMT2/PLOD2/PDAP1/DAPP1/SLC1A5/SEC11A/ITGB2/GSR
HALLMARK_HEME_METABOLISM	HALLMARK_HEME_METABOLISM	HALLMARK_HEME_METABOLISM	183	-0.309610239374221	-1.56682619280546	0.00102169009062419	0.00283802802951163	0.00125470712883672	3228	tags=29%, list=20%, signal=23%	DCUN1D1/ABCB6/ENDOD1/SELENBP1/TMEM9B/EPB42/GATA1/FBXO7/CLCN3/ALDH1L1/GCLC/CIR1/SPTB/SYNJ1/RAP1GAP/CCND3/CCDC28A/PRDX2/NCOA4/SMOX/FBXO9/FBXO34/TSPAN5/MBOAT2/GLRX5/DMTN/MGST3/OSBP2/ISCA1/ANK1/SNCA/UBAC1/OPTN/KLF1/MPP1/ALAD/SIDT2/PPP2R5B/HBQ1/HAGH/YPEL5/TMCC2/DCAF11/BTRC/ACSL6/ADD1/ALDH6A1/MXI1/UROS/FN3K/ATP6V0A1/PC/EZH1
HALLMARK_ANGIOGENESIS	HALLMARK_ANGIOGENESIS	HALLMARK_ANGIOGENESIS	34	0.518451869049047	1.88882567297193	0.0011231796006945	0.0029557357913013	0.00130674634983847	3200	tags=50%, list=20%, signal=40%	FSTL1/COL3A1/JAG1/COL5A2/TIMP1/LUM/CCND2/POSTN/SERPINA5/VAV2/VEGFA/STC1/S100A4/NRP1/SPP1/MSX1/PDGFA
HALLMARK_SPERMATOGENESIS	HALLMARK_SPERMATOGENESIS	HALLMARK_SPERMATOGENESIS	108	0.345526736815688	1.59775007716802	0.00142104468718297	0.00355261171795743	0.00157062833846539	272	tags=11%, list=2%, signal=11%	KIF2C/BUB1/CCNB2/TTK/NCAPH/AURKA/CDK1/NEK2/CDKN3/DBF4/EZH2/RFC4
HALLMARK_ADIPOGENESIS	HALLMARK_ADIPOGENESIS	HALLMARK_ADIPOGENESIS	188	-0.298409873530318	-1.52415902764809	0.00163084816146929	0.00388297181302212	0.00171668227523083	4640	tags=40%, list=29%, signal=29%	IDH3A/DNAJB9/DHRS7/ENPP2/CCNG2/CHUK/YWHAG/PFKFB3/CYP4B1/LTC4S/G3BP2/CYC1/CMBL/TALDO1/SLC27A1/SAMM50/SORBS1/NMT1/GPX4/DDT/BCL2L13/UQCR10/LIPE/PTCD3/GRPEL1/SLC25A1/COX6A1/PPM1B/ETFB/ESRRA/DHCR7/PDCD4/NDUFS3/ITSN1/SCARB1/MGLL/GPHN/SULT1A1/SSPN/NDUFAB1/PTGER3/CHCHD10/GPX3/ME1/UQCRC1/AGPAT3/STOM/TST/NDUFA5/OMD/PRDX3/IDH3G/TKT/SUCLG1/APOE/MGST3/QDPR/ADIPOR2/GPAM/RMDN3/REEP5/COQ3/HSPB8/ALDOA/ECHS1/SDHC/…
HALLMARK_COAGULATION	HALLMARK_COAGULATION	HALLMARK_COAGULATION	119	0.327765034292358	1.53258625133537	0.00238056425466294	0.00541037330605213	0.00239195451425462	4956	tags=47%, list=31%, signal=33%	MMP2/PLAT/BMP1/TIMP1/FN1/ITGB3/PLAU/ANXA1/ADAM9/MMP14/GNG12/F2RL2/MMP9/CAPN5/ITGA2/TMPRSS6/SERPINE1/ARF4/CFH/GNB2/VWF/MMP11/SERPINA1/C2/MMP7/WDR1/LEFTY2/PECAM1/DPP4/A2M/DUSP6/C1R/ANG/PROS1/CFI/F3/C3/THBS1/C1QA/PROC/SERPING1/THBD/PLEK/APOC2/CFB/SERPINC1/CTSV/COMP/ITIH1/OLR1/MMP15/CPQ/RABIF/PRSS23/MASP2/TFPI2
HALLMARK_COMPLEMENT	HALLMARK_COMPLEMENT	HALLMARK_COMPLEMENT	192	0.287776207264911	1.45759343997438	0.00494570956080632	0.010751542523492	0.00475331353670173	4395	tags=41%, list=28%, signal=30%	COL4A2/GNAI3/CASP3/PLAT/TIMP1/FN1/PLSCR1/ADAM9/CASP4/MMP14/PFN1/PLA2G4A/PPP4C/LAP3/ANXA5/GATA3/CTSC/TMPRSS6/CASP5/PLAUR/CASP1/SERPINE1/APOBEC3F/PHEX/RNF4/CFH/APOBEC3G/GNB2/PIM1/SERPINA1/GNB4/LTF/C2/CD36/CTSS/PIK3CG/CD40LG/IRF7/SH2B3/FCER1G/LYN/DPP4/HSPA5/DYRK2/PRCP/GZMK/RAF1/IRF1/DUSP6/GZMA/KYNU/C1R/ANG/CASP7/C1QC/CCL5/F3/PSMB9/LCP2/C3/GNGT2/CP/C1QA/LCK/SERPING1/RCE1/PLEK/FDX1/DUSP5/USP8/CFB/CA2/…
HALLMARK_APOPTOSIS	HALLMARK_APOPTOSIS	HALLMARK_APOPTOSIS	157	0.294710035377744	1.44887077686159	0.0062751907510981	0.0130733140647877	0.00577978095495878	3678	tags=34%, list=23%, signal=27%	TOP2A/CDK2/BRCA1/WEE1/CASP2/HMGB2/MMP2/CASP3/PLAT/F2R/BTG3/BCL10/DAP/TNFRSF12A/TIMP1/CASP6/BGN/ANXA1/CASP4/BAX/CDC25B/LUM/BMF/CCND2/TGFB2/CASP8/CASP1/DPYD/DAP3/ERBB2/LEF1/CD2/CCND1/HGF/SLC20A1/ROCK1/IRF1/TAP1/EMP1/CD69/DFFA/CASP7/JUN/IL18/CFLAR/PRF1/HMOX1/GADD45A/CAV1/PDGFRB/GSR/LMNA/SOD2/TSPO
HALLMARK_ESTROGEN_RESPONSE_EARLY	HALLMARK_ESTROGEN_RESPONSE_EARLY	HALLMARK_ESTROGEN_RESPONSE_EARLY	190	-0.272213599264775	-1.39110830997508	0.00744368219798714	0.0148873643959743	0.00658178215400968	3881	tags=32%, list=25%, signal=24%	KRT19/ANXA9/SEMA3B/SLC24A3/STC2/UNC119/GREB1/SLC27A2/BCL11B/PPIF/HR/ENDOD1/THSD4/DEPTOR/DHCR7/BCL2/OVOL2/FASN/IGF1R/PTGES/NPY1R/SCARB1/CALB2/CYP26B1/LRIG1/WFS1/ABCA3/WWC1/TJP3/ADD3/TBC1D30/ABAT/AKAP1/SLC1A1/TIAM1/PGR/SYT12/RPS6KA2/FAM102A/RAPGEFL1/HSPB8/INPP5F/SLC1A4/GFRA1/BAG1/OLFM1/SLC9A3R1/KAZN/NBL1/KLK10/FDFT1/SYBU/MAPT/ASB13/ABLIM1/TPD52L1/SYNGR1/CBFA2T3/ARL3/ITPK1
HALLMARK_INFLAMMATORY_RESPONSE	HALLMARK_INFLAMMATORY_RESPONSE	HALLMARK_INFLAMMATORY_RESPONSE	193	0.27748527728832	1.40774023459375	0.0117409648874018	0.0225787786296188	0.00998219686783146	4843	tags=42%, list=31%, signal=30%	GNAI3/SLC31A1/TIMP1/ITGB3/PDPN/CXCL9/IFNGR2/TNFAIP6/MMP14/MSR1/ITGA5/CXCL11/CXCL10/HAS2/EMP3/NAMPT/CLEC5A/NMI/LAMP3/FZD5/PLAUR/SERPINE1/LIF/RGS16/IL2RB/OSMR/CXCR6/DCBLD2/CD48/TLR1/PTGIR/IRF7/PTGER4/LYN/SLAMF1/ITGB8/GPC3/RAF1/IRF1/IL7R/CD69/EIF2AK2/BST2/TLR2/NFKB1/TLR3/CYBB/KLF6/IL18/CCL5/F3/STAB1/CCRL2/LCP2/PTGER2/NOD2/CD70/P2RX4/IL10/LCK/AHR/GCH1/CD14/GPR183/PTAFR/PIK3R5/CD40/NMUR1/CHST2/PVR/TNF…
HALLMARK_XENOBIOTIC_METABOLISM	HALLMARK_XENOBIOTIC_METABOLISM	HALLMARK_XENOBIOTIC_METABOLISM	180	-0.269342589189034	-1.35771915248026	0.0133659937230948	0.0247518402279533	0.0109429188376215	3970	tags=29%, list=25%, signal=22%	GNMT/BCAR1/ALDH9A1/PLG/DDC/SLC46A3/NMT1/HPRT1/NPC1/ETS2/DDT/ARG2/COMT/TTPA/PTGES/PDK4/CYP26A1/GCLC/VTN/SLC6A12/LCAT/RAP1GAP/SMOX/MAOA/ARPP19/UPB1/RBP4/APOE/DCXR/GAD1/HSD11B1/GSTO1/PINK1/ATOH8/SPINT2/AKR1C2/ETFDH/PMM1/CYFIP2/NFS1/ACO2/MPP2/CYP2E1/AKR1C3/PTGDS/CYP1A1/ABHD6/GABARAPL1/EPHX1/NDRG2/PC/ALDH2/CYP17A1
