# Supplementary material for: The Comprehensive Analysis of m6A-Associated Anoikis Genes in Low-Grade Gliomas
Source: Brain Sci. 2023 Sep 12;13(9):1311. doi: 10.3390/brainsci13091311 (PMC10527396; doi:10.3390/brainsci13091311)
Supplement: Supplementary file 1 [file brainsci-13-01311-s001.zip › Table S7.csv]

	ID	Description	setSize	enrichmentScore	NES	pvalue	p.adjust	qvalues	rank	leading_edge	core_enrichment
HALLMARK_ALLOGRAFT_REJECTION	HALLMARK_ALLOGRAFT_REJECTION	HALLMARK_ALLOGRAFT_REJECTION	183	0.444884922825744	2.267189546215	1e-10	6.25e-10	2.89473684210526e-10	4584	tags=55%, list=29%, signal=40%	FLNA/IKBKB/F2R/TGFB2/TIMP1/GPR65/BCL10/STAT1/IFNAR2/IL7/ST8SIA4/ELF4/LIF/CD80/CXCL9/MTIF2/DYRK3/EGFR/TLR1/IFNGR2/MMP9/SIT1/HLA-DQA1/BCAT1/GALNT1/HLA-DRA/IL2RB/HLA-DOA/CD2/CTSS/HLA-DMB/CAPG/CCR5/B2M/CD96/HLA-DMA/CXCR3/CD74/HLA-A/GBP2/PTPRC/ITGAL/C2/IRF7/TLR3/CD3G/IL2RG/HLA-G/CD40LG/TLR2/TAP1/IL18/BCL3/CCR2/CD3E/ITK/ZAP70/TLR6/CD3D/GZMA/CCL5/ITGB2/TRAF2/CCND2/IL2RA/HCLS1/DEGS1/FCGR2B/SOCS1/IL10/LYN…
HALLMARK_E2F_TARGETS	HALLMARK_E2F_TARGETS	HALLMARK_E2F_TARGETS	194	0.802386069561065	4.12297990842108	1e-10	6.25e-10	2.89473684210526e-10	1639	tags=68%, list=10%, signal=62%	GINS4/SMC4/RAD51AP1/MCM3/CDCA8/KIF2C/PCNA/KIF4A/TCF19/TIMELESS/BRCA2/POLD3/MMS22L/ASF1B/AURKA/E2F8/ATAD2/NCAPD2/CENPE/CDC20/PRIM2/BARD1/CHEK1/PSMC3IP/MCM2/WEE1/CCNB2/MELK/CHEK2/MCM5/DEPDC1/HMMR/ESPL1/DLGAP5/GINS1/HMGB2/TACC3/DEK/TOP2A/MYBL2/NUP205/BIRC5/RRM2/BUB1B/CDKN2C/LMNB1/TK1/POLA2/RFC3/RPA1/CDK1/PLK1/PTTG1/AURKB/USP1/MCM4/KPNA2/TMPO/PLK4/RACGAP1/CENPM/RFC2/DCLRE1B/POLD1/CDKN3/TRIP13/DSCC1/L…
HALLMARK_EPITHELIAL_MESENCHYMAL_TRANSITION	HALLMARK_EPITHELIAL_MESENCHYMAL_TRANSITION	HALLMARK_EPITHELIAL_MESENCHYMAL_TRANSITION	195	0.486620728484074	2.50427954844444	1e-10	6.25e-10	2.89473684210526e-10	3398	tags=47%, list=21%, signal=38%	CALU/CALD1/FSTL1/GPX7/LAMC1/COL4A1/FLNA/MEST/COL4A2/COLGALT1/MCM7/TPM4/TNC/ELN/IGFBP2/GAS1/SDC1/SERPINH1/ITGB3/ITGA2/ECM2/ITGB1/PLOD3/MMP2/BMP1/ADAM12/FN1/TNFRSF12A/TNFRSF11B/COL5A2/LOX/COL3A1/P3H1/ITGA5/MMP14/COL1A2/TIMP1/CDH11/PLOD1/CDH2/MATN2/PCOLCE/LAMA2/WNT5A/VIM/COL1A1/NID2/SFRP4/BGN/COPA/EMP3/PTX3/LOXL2/FMOD/NNMT/COL6A2/COL5A1/SERPINE1/PPIB/SNAI2/MXRA5/ITGAV/VEGFA/PLAUR/CD44/CDH6/CAPG/GEM/…
HALLMARK_G2M_CHECKPOINT	HALLMARK_G2M_CHECKPOINT	HALLMARK_G2M_CHECKPOINT	188	0.740190371331914	3.78367288007536	1e-10	6.25e-10	2.89473684210526e-10	1948	tags=60%, list=12%, signal=53%	SMC4/RBL1/MCM3/KIF2C/KIF4A/BRCA2/STIL/BUB1/AURKA/CCNA2/CENPA/KIF15/CENPF/NUSAP1/CENPE/KIF23/NDC80/CDC20/PRIM2/BARD1/FANCC/CHEK1/POLQ/CDC6/MCM2/CCNB2/TPX2/EXO1/MCM5/PRC1/GINS2/RAD54L/HMMR/ESPL1/KIF11/TTK/TROAP/TACC3/TOP2A/MYBL2/BIRC5/CDC45/CDKN2C/LMNB1/KIF20B/E2F2/POLA2/UBE2C/CDK1/PLK1/PTTG1/AURKB/ODF2/KPNA2/TMPO/PLK4/SMC2/RACGAP1/PBK/CDKN3/DBF4/MCM6/CHAF1A/MAD2L1/MKI67/EZH2/SRSF10/FBXO5/NEK2/XPO1…
HALLMARK_INTERFERON_ALPHA_RESPONSE	HALLMARK_INTERFERON_ALPHA_RESPONSE	HALLMARK_INTERFERON_ALPHA_RESPONSE	95	0.607062994209512	2.79409813846485	1e-10	6.25e-10	2.89473684210526e-10	3842	tags=68%, list=24%, signal=52%	TMEM140/SAMD9/PARP9/SAMD9L/PLSCR1/LAP3/MOV10/PNPT1/HELZ2/CASP8/IFI44/IL7/TRIM5/PARP12/TRIM26/LAMP3/IFIH1/NMI/CXCL10/TRAFD1/EPSTI1/CASP1/SP110/OAS1/PARP14/TRIM14/LPAR6/NUB1/LGALS3BP/CXCL11/DDX60/B2M/CD74/EIF2AK2/GBP2/USP18/IRF7/PSMB9/IRF1/STAT2/IFI30/TAP1/OASL/TRIM21/BST2/ISG20/ELF1/ISG15/IFI44L/PROCR/MX1/ADAR/C1S/IRF2/PSMB8/HLA-C/TRIM25/RTP4/CCRL2/BATF2/IFI35/IL15/UBA7/PSME2/GBP4
HALLMARK_INTERFERON_GAMMA_RESPONSE	HALLMARK_INTERFERON_GAMMA_RESPONSE	HALLMARK_INTERFERON_GAMMA_RESPONSE	195	0.555457282088757	2.85853074097918	1e-10	6.25e-10	2.89473684210526e-10	4193	tags=65%, list=26%, signal=48%	SPPL2A/CASP3/SAMD9L/RIPK1/PLSCR1/METTL7B/STAT3/LAP3/NAMPT/PNPT1/HELZ2/CASP4/CASP8/STAT1/TOR1B/IFNAR2/IFI44/LATS2/TNFAIP6/OAS2/IL7/PARP12/PLA2G4A/ST8SIA4/TRIM26/IFIH1/NMI/OAS3/CXCL10/CXCL9/MYD88/TRAFD1/NLRC5/IL18BP/EPSTI1/CIITA/RNF213/NOD1/CASP1/SP110/PARP14/TRIM14/CFH/LGALS3BP/HLA-DQA1/CXCL11/SOD2/ZNFX1/IL2RB/C1R/DDX60/B2M/HLA-DMA/SERPING1/CD74/EIF2AK2/HLA-DRB1/HLA-A/CASP7/GPR18/CD69/USP18/FGL2/G…
HALLMARK_MITOTIC_SPINDLE	HALLMARK_MITOTIC_SPINDLE	HALLMARK_MITOTIC_SPINDLE	198	0.444230507880093	2.28355190563271	1e-10	6.25e-10	2.89473684210526e-10	2596	tags=31%, list=16%, signal=27%	KNTC1/SMC4/KIF2C/KIF4A/BRCA2/BUB1/AURKA/KIF15/CENPF/NUSAP1/CENPE/KIF23/NDC80/ECT2/CCNB2/TPX2/PRC1/ESPL1/KIF11/TTK/DLGAP5/CNTRL/TOP2A/BIRC5/LMNB1/KIF20B/CDK1/PLK1/SASS6/RACGAP1/FBXO5/NEK2/MYO9B/FLNA/CDK5RAP2/PLEKHG2/ACTN4/ARAP3/SMC1A/PALLD/INCENP/ALMS1/RFC1/WASF2/CEP192/CD2AP/PXN/PIF1/MAPRE1/TUBD1/KATNA1/CDC42/CNTROB/EPB41/KIF22/ROCK1/MYH9/AKAP13/GEMIN4/CCDC88A/NOTCH2/MYO1E
HALLMARK_OXIDATIVE_PHOSPHORYLATION	HALLMARK_OXIDATIVE_PHOSPHORYLATION	HALLMARK_OXIDATIVE_PHOSPHORYLATION	184	-0.514442185287254	-2.57052265765008	1e-10	6.25e-10	2.89473684210526e-10	4338	tags=53%, list=27%, signal=39%	SURF1/TIMM10/OPA1/HSPA9/ETFB/PDK4/TIMM9/IDH3B/MRPS30/NDUFA2/NDUFA9/COX8A/HADHA/TIMM17A/NDUFV2/LRPPRC/NDUFA6/CYC1/UQCR10/VDAC1/NDUFB3/NDUFS7/COX6C/ATP6AP1/GPX4/SLC25A6/NDUFB4/PDHA1/TOMM22/ATP1B1/NDUFS1/NQO2/ACAT1/MRPL35/HADHB/NDUFC1/NDUFA4/NDUFB6/PDP1/NDUFB5/COX5A/GRPEL1/COX6A1/NDUFA1/SLC25A11/NDUFS2/MPC1/NDUFS4/ETFDH/COX5B/NDUFB1/MTX2/MGST3/PRDX3/COX7C/SUCLG1/LDHB/UQCRC1/NDUFS3/SUCLA2/NDUFA5/NDUF…
HALLMARK_MYC_TARGETS_V1	HALLMARK_MYC_TARGETS_V1	HALLMARK_MYC_TARGETS_V1	194	0.419048059808718	2.15323619987484	2.85567120652156e-10	1.58648400362309e-09	7.34792591151747e-10	3789	tags=39%, list=24%, signal=30%	CDK2/PCNA/CCNA2/CDC20/MCM2/MCM5/DEK/CDC45/USP1/MCM4/KPNA2/TYMS/MCM6/MAD2L1/RRM1/XPO1/RFC4/DHX15/CBX3/MCM7/SERBP1/HNRNPA2B1/NCBP1/KPNB1/HNRNPR/TRA2B/CDK4/IFRD1/POLE3/CAD/HNRNPU/G3BP1/ODC1/CTPS1/SYNCRIP/FAM120A/CSTF2/SRSF1/SF3B3/PRDX4/TARDBP/SNRPG/PSMC4/PPM1G/ILF2/SRSF3/EIF4G2/HDGF/PABPC4/POLD2/DDX18/SNRPA/CANX/AIMP2/TRIM28/SMARCC1/SNRPB2/PRPF31/PSMB2/SSBP1/EIF3B/SET/CUL1/SRSF2/SRSF7/SSB/UBA2/SNRPD…
HALLMARK_DNA_REPAIR	HALLMARK_DNA_REPAIR	HALLMARK_DNA_REPAIR	146	0.39546315099788	1.95876770202007	9.31180759210116e-07	4.65590379605058e-06	2.15641860027606e-06	2248	tags=27%, list=14%, signal=23%	PCNA/POLD3/RAD51/POLA2/RFC3/TYMS/POLA1/RFC2/POLD1/LIG1/ZWINT/PRIM1/RFC4/RPA3/RFC5/SF3A3/SEC61A1/POLH/FEN1/CANT1/TAF12/SMAD5/TMED2/TP53/RPA2/ERCC4/ALYREF/POLR2D/UMPS/NT5C3A/RALA/NELFCD/ERCC8/POLR3C/CLP1/GTF2H3/POM121/PDE6G/SDCBP
HALLMARK_IL6_JAK_STAT3_SIGNALING	HALLMARK_IL6_JAK_STAT3_SIGNALING	HALLMARK_IL6_JAK_STAT3_SIGNALING	80	0.477333556610085	2.09554365156263	2.76350602724781e-06	1.25613910329446e-05	5.81790742578487e-06	4501	tags=56%, list=28%, signal=40%	ITGB3/STAT3/TNFRSF12A/IL10RB/STAT1/IL7/OSMR/ITGA4/CXCL10/CXCL9/MYD88/IFNGR2/CXCL11/CD44/TYK2/PIM1/IRF1/STAT2/IL2RG/PTPN1/TLR2/TNFRSF1A/CSF2RB/HMOX1/BAK1/IL2RA/A2M/STAM2/SOCS3/SOCS1/IL13RA1/JUN/LTBR/IFNAR1/PIK3R5/CSF3R/CCR1/CBL/PTPN2/TNFRSF1B/CD9/CD14/ACVRL1/CD36/TGFB1
HALLMARK_KRAS_SIGNALING_DN	HALLMARK_KRAS_SIGNALING_DN	HALLMARK_KRAS_SIGNALING_DN	156	-0.376086946256898	-1.84412096207836	1.02582229536276e-05	4.27425956401152e-05	1.97965706122639e-05	4464	tags=45%, list=28%, signal=33%	SYNPO/ZBTB16/SLC29A3/PTPRJ/PRODH/GDNF/GPR19/ITIH3/CNTFR/GAMT/TNNI3/MAGIX/TLX1/RYR1/CAPN9/EFHD1/NTF3/ATP4A/IRS4/SLC5A5/PNMT/PKP1/MYH7/BRDT/MYO15A/KRT1/FGF22/TENM2/SIDT1/HTR1B/NUDT11/NOS1/CLDN16/DLK2/GRID2/KCNE2/CACNA1F/SLC16A7/YBX2/SLC30A3/RYR2/SMPX/CLSTN3/PTGFR/SNN/TAS2R4/THRB/MAST3/MFSD6/NGB/NRIP2/SERPINA10/KLK7/P2RX6/ABCG4/CAMK1D/PDK2/RGS11/NPHS1/KCNQ2/ALOX12B/ADRA2C/SPTBN2/SNCB/DTNB/SLC25A23/A…
HALLMARK_COAGULATION	HALLMARK_COAGULATION	HALLMARK_COAGULATION	119	0.390627943914154	1.87053973789886	5.30472398331281e-05	0.000204027845512031	9.4497107395046e-05	4303	tags=45%, list=27%, signal=33%	ANXA1/PLAT/ITGB3/ITGA2/GNG12/MMP2/BMP1/FN1/ADAM9/MMP14/TIMP1/PLAU/CAPN5/F2RL2/ANG/MMP9/CFH/SERPINE1/ARF4/SERPINA1/WDR1/C1R/VWF/CFI/TMPRSS6/SERPING1/C2/PROS1/LEFTY2/LAMP2/PECAM1/C3/MMP11/MMP7/A2M/GNB2/C1QA/ITIH1/C1S/CFB/APOC2/DPP4/SERPINC1/PLEK/COMP/CPQ/PRSS23/CD9/CTSV/F3/CTSK/DUSP6/OLR1/PROC
HALLMARK_INFLAMMATORY_RESPONSE	HALLMARK_INFLAMMATORY_RESPONSE	HALLMARK_INFLAMMATORY_RESPONSE	193	0.331705749544118	1.69740776831934	6.52236259865758e-05	0.000218205779786065	0.000101063729585125	4212	tags=42%, list=27%, signal=31%	ITGB3/GNAI3/SLC31A1/PDPN/NAMPT/ITGA5/MMP14/HAS2/TIMP1/MSR1/CLEC5A/TNFAIP6/OSMR/EMP3/LAMP3/LIF/ITGB8/NMI/CXCL10/CXCL9/TLR1/FZD5/IFNGR2/SERPINE1/CXCL11/CXCR6/IL2RB/PLAUR/DCBLD2/EIF2AK2/CD48/CD69/IRF7/RGS16/TLR3/IRF1/SLAMF1/TLR2/PTGIR/IL18/BST2/PTGER4/CYBB/IL7R/CCL5/NFKB1/AHR/KLF6/IL10/LYN/PTAFR/IFNAR1/RTP4/CCRL2/TNFRSF9/LCK/IL15/RAF1/NOD2/PIK3R5/IL10RA/GPC3/ICAM1/CSF3R/P2RX4/CCR7/STAB1/NMUR1/TNFRSF…
HALLMARK_TNFA_SIGNALING_VIA_NFKB	HALLMARK_TNFA_SIGNALING_VIA_NFKB	HALLMARK_TNFA_SIGNALING_VIA_NFKB	195	0.332068369078128	1.70891204729038	6.54617339358194e-05	0.000218205779786065	0.000101063729585125	5051	tags=44%, list=32%, signal=30%	TGIF1/JAG1/BTG3/TNC/NAMPT/SERPINB8/PLAU/TNFAIP8/TNFAIP6/PTX3/NFE2L2/LIF/IFIH1/CD80/CXCL10/BIRC2/IFNGR2/CLCF1/SERPINE1/CFLAR/CXCL11/SOD2/VEGFA/TANK/PLAUR/CD44/GEM/RCAN1/KYNU/KLF10/CD69/TRIP10/IRF1/B4GALT5/F2RL1/TLR2/TAP1/IL18/BCL3/REL/PTGER4/DDX58/IL7R/CCL5/NFIL3/GADD45A/NFKB1/MAP2K3/SOCS3/FUT4/KLF6/JUN/STAT5A/ZBTB10/ATF3/LITAF/FOSL1/CCRL2/TNFRSF9/PLEK/G0S2/ICAM1/TNFAIP3/ABCA1/ACKR3/IER5/GCH1/F3/M…
HALLMARK_COMPLEMENT	HALLMARK_COMPLEMENT	HALLMARK_COMPLEMENT	192	0.320871018168678	1.64169823216898	0.000315649739172145	0.000986405434912952	0.000456861464591262	4212	tags=41%, list=27%, signal=31%	COL4A2/PLAT/GNAI3/CASP3/PLSCR1/FN1/ADAM9/LAP3/MMP14/PHEX/TIMP1/CASP4/ANXA5/PLA2G4A/LTF/CP/PFN1/ANG/APOBEC3G/APOBEC3F/CASP1/CFH/SERPINE1/GATA3/CASP5/SERPINA1/CTSC/PLAUR/C1R/CTSS/PRCP/PPP4C/TMPRSS6/SERPING1/PIK3CG/HSPA5/CASP7/KYNU/C2/IRF7/PSMB9/PIM1/GZMK/FCER1G/IRF1/CD40LG/LAMP2/C3/GZMA/GNB4/CCL5/C1QC/GNB2/C1QA/SH2B3/ITIH1/C1S/CASP10/CFB/IRF2/GNGT2/LYN/DPP4/USP8/LCK/SERPINC1/RNF4/RAF1/PLEK/PIK3R5/T…
HALLMARK_MTORC1_SIGNALING	HALLMARK_MTORC1_SIGNALING	HALLMARK_MTORC1_SIGNALING	194	0.302269024663262	1.55317890340047	0.000828893330981337	0.00243792156170981	0.00112914261805507	3012	tags=29%, list=19%, signal=24%	BUB1/AURKA/MCM2/NUP205/RRM2/RPA1/PLK1/MCM4/CDC25A/GLA/RIT1/DHFR/SERPINH1/UNG/IFRD1/PSMC2/ACTR3/IDH1/CCNF/NAMPT/DDX39A/TUBG1/YKT6/PNO1/HSP90B1/GBE1/CCT6A/PSPH/IGFBP5/PSMC4/CALR/BCAT1/TFRC/TES/CTSC/SSR1/HK2/HSPA5/RPN1/PSME3/FGL2/PSMD12/CANX/ABCF2/PIK3R3/POLR3G/IFI30/PLOD2/DAPP1/PNP/ACLY/STC1/EDEM1/TXNRD1/ITGB2/NFIL3
HALLMARK_IL2_STAT5_SIGNALING	HALLMARK_IL2_STAT5_SIGNALING	HALLMARK_IL2_STAT5_SIGNALING	191	0.298661852899597	1.53108468250155	0.00112241042354231	0.00311780673206197	0.00144403680221818	4213	tags=40%, list=27%, signal=30%	CDC6/TWSG1/CASP3/PLSCR1/ENPP1/GPR65/ODC1/MYO1C/CKAP4/F2RL2/LIF/CXCL10/NOP2/SOCS2/UMPS/CCNE1/CISH/EMP1/ITGAV/MUC1/ADAM19/IL2RB/CD44/HK2/LCLAT1/CAPG/DCPS/CCR4/SPP1/WLS/CD48/CYFIP1/EOMES/SWAP70/FGL2/RGS16/GLIPR2/IKZF2/PIM1/COL6A1/RHOH/MAPKAPK2/MYO1E/PNP/CDCP1/NRP1/PHTF2/NFIL3/CCND2/IL2RA/FLT3LG/AHR/SOCS1/AHCY/KLF6/GALM/IL10/TLR7/SLC1A5/SPRY4/BATF/TNFRSF9/ITGA6/CD86/SERPINC1/IL10RA/GBP4/P2RX4/ENO3/TN…
HALLMARK_APOPTOSIS	HALLMARK_APOPTOSIS	HALLMARK_APOPTOSIS	156	0.313358261210197	1.56159802418243	0.00130517629525147	0.00343467446118809	0.00159079659255027	3020	tags=31%, list=19%, signal=25%	CDK2/WEE1/CASP2/HMGB2/TOP2A/BTG3/ANXA1/PLAT/CASP6/CASP3/F2R/MMP2/TNFRSF12A/CDC25B/DPYD/TGFB2/DAP/TIMP1/CASP4/CASP8/BCL10/BGN/BMF/BAX/ERBB2/CASP1/CFLAR/SOD2/EMP1/CD2/CD44/CAV1/CASP7/HGF/CD69/LUM/IRF1/ROCK1/TAP1/IL18/DAP3/ISG20/HMOX1/LEF1/LMNA/DFFA/CTNNB1/CCND2
HALLMARK_FATTY_ACID_METABOLISM	HALLMARK_FATTY_ACID_METABOLISM	HALLMARK_FATTY_ACID_METABOLISM	145	-0.337183646349322	-1.63200459230973	0.00184921782524126	0.00462304456310315	0.00214119958712146	4196	tags=36%, list=27%, signal=27%	PPARA/PTS/HSP90AA1/MCEE/GRHPR/ALAD/RDH11/IDH3B/MAOA/MLYCD/ACSS1/HSPH1/NSDHL/ALDH1A1/ACOT2/AADAT/ACOT8/HMGCS1/PDHA1/D2HGDH/RAP1GDS1/HADHB/MGLL/YWHAH/ME1/ACSL4/ETFDH/FASN/GAD2/SUCLG1/SUCLA2/GLUL/AUH/SDHC/IDH3G/MDH1/EPHX1/ACO2/CA4/SERINC1/REEP6/PDHB/ALDOA/CIDEA/CYP1A1/ECHS1/AQP7/SDHA/IDI1/ENO2/GABARAPL1/UROS
HALLMARK_ANGIOGENESIS	HALLMARK_ANGIOGENESIS	HALLMARK_ANGIOGENESIS	34	0.504938064491411	1.89880703137136	0.00215969285328715	0.00514212584115988	0.00238161617906352	4212	tags=59%, list=27%, signal=43%	FSTL1/JAG1/SERPINA5/COL5A2/COL3A1/TIMP1/ITGAV/VEGFA/S100A4/SPP1/LUM/POSTN/STC1/NRP1/PDGFA/CCND2/VAV2/VCAN/SLCO2A1/OLR1
HALLMARK_MYC_TARGETS_V2	HALLMARK_MYC_TARGETS_V2	HALLMARK_MYC_TARGETS_V2	58	0.395129032781405	1.63885756000501	0.00643907562718569	0.0144124755448877	0.00667525183131639	2839	tags=29%, list=18%, signal=24%	MCM5/PLK1/MCM4/PLK4/UTP20/CBX3/UNG/CDK4/NIP7/NOP2/GRWD1/WDR43/HK2/DDX18/AIMP2/TBRG4/MAP3K6
HALLMARK_ESTROGEN_RESPONSE_EARLY	HALLMARK_ESTROGEN_RESPONSE_EARLY	HALLMARK_ESTROGEN_RESPONSE_EARLY	190	-0.280753208057388	-1.40766714109204	0.00662973875064832	0.0144124755448877	0.00667525183131639	3447	tags=29%, list=22%, signal=23%	WFS1/AKAP1/GREB1/HSPB8/HR/DHCR7/RRP12/TIAM1/PPIF/LRIG1/ADD3/RET/SLC9A3R1/PTGES/REEP1/THSD4/WWC1/ABLIM1/CYP26B1/OVOL2/RPS6KA2/SLC27A2/BCL11B/TJP3/ABAT/NPY1R/FASN/SLC24A3/CALB2/FAM102A/SCARB1/UNC119/TBC1D30/PGR/ABCA3/MAPT/FDFT1/SYBU/SYT12/KAZN/TPD52L1/GFRA1/SLC1A4/BAG1/INPP5F/SLC1A1/OLFM1/KLK10/RAPGEFL1/NBL1/ASB13/ITPK1/CBFA2T3/SYNGR1/ARL3
HALLMARK_ADIPOGENESIS	HALLMARK_ADIPOGENESIS	HALLMARK_ADIPOGENESIS	188	-0.270606482055574	-1.35511747591261	0.0169889310806654	0.0345046402513691	0.0159810965374762	5080	tags=42%, list=32%, signal=29%	CYP4B1/UCK1/CRAT/SLC27A1/SSPN/LTC4S/COX7B/CHUK/GPX3/ADIPOR2/LPL/VEGFB/ELOVL6/TALDO1/IDH3A/PTCD3/APLP2/DGAT1/STOM/LIPE/TST/ETFB/DDT/COX8A/RNF11/PPM1B/PDCD4/AGPAT3/HSPB8/CMBL/CYC1/DHCR7/UQCR10/G3BP2/CCNG2/GPX4/RMDN3/SLC25A1/APOE/SAMM50/ITSN1/OMD/SULT1A1/YWHAG/CHCHD10/QDPR/TKT/GPAM/MGLL/GRPEL1/COX6A1/REEP5/ME1/ESRRA/MGST3/SCARB1/PTGER3/PRDX3/SUCLG1/UQCRC1/NDUFS3/NDUFA5/GPHN/NDUFAB1/COQ3/SDHC/SPARCL1…
HALLMARK_MYOGENESIS	HALLMARK_MYOGENESIS	HALLMARK_MYOGENESIS	188	-0.269996002535669	-1.35206037447207	0.0172523201256845	0.0345046402513691	0.0159810965374762	4123	tags=34%, list=26%, signal=25%	NCAM1/FXYD1/PKIA/TSC2/APP/FKBP1B/LDB3/RYR1/APOD/HSPB2/MYOM2/HSPB8/MYH7/LPIN1/PYGM/FDPS/TNNT3/KCNH1/ATP6AP1/ACHE/TNNC2/MYL6B/COX7A1/MEF2C/CKB/REEP1/NOS1/ABLIM1/MYOM1/ACTA1/CACNA1H/SPTAN1/SPDEF/MB/MRAS/MAPK12/SH2B1/BIN1/FABP3/SGCD/TNNT2/FOXO4/CASQ1/CAMK2B/PPP1R3C/TPD52L1/PVALB/GABARAPL2/BAG1/PPFIA4/VIPR1/GNAO1/CDH13/ANKRD2/PRNP/TNNT1/HDAC5/MEF2D/MYL3/SCD/PFKM/PC/EIF4A2/MAPRE3
HALLMARK_GLYCOLYSIS	HALLMARK_GLYCOLYSIS	HALLMARK_GLYCOLYSIS	189	0.260910078751296	1.33691788338942	0.0189572384652751	0.0364562278178366	0.0168849897261559	3031	tags=26%, list=19%, signal=22%	AURKA/CENPA/KIF20A/DEPDC1/HMMR/CDK1/NASP/GUSB/SDC1/CASP6/NANP/SLC25A13/PGM2/PAXIP1/PYGL/PMM2/SLC35A3/IDH1/COPB2/HS2ST1/PLOD1/CAPN5/EXT2/SOX9/EGFR/ANG/COL5A1/PSMC4/VEGFA/TPST1/CD44/RPE/HK2/GYS1/HSPA5/KDELR3/B4GALT4/GNPDA1/GMPPB/CHPF2/PLOD2/ARTN/TGFBI/ISG20/STC1/AGL/PDK3/SLC16A3/SLC25A10/LHX9
HALLMARK_UNFOLDED_PROTEIN_RESPONSE	HALLMARK_UNFOLDED_PROTEIN_RESPONSE	HALLMARK_UNFOLDED_PROTEIN_RESPONSE	106	0.298372189963411	1.40400412896886	0.0251127222547225	0.046505041212449	0.021539176982608	3676	tags=35%, list=23%, signal=27%	CKS1B/DKC1/SLC30A5/PDIA5/PDIA6/CEBPG/PARN/FKBP14/EXOSC10/HSP90B1/EIF2AK3/SHC1/DCP2/NOP14/CALR/VEGFA/SSR1/HSPA5/KDELR3/TTC37/KHSRP/EIF4EBP1/EIF4G1/EXOSC9/GEMIN4/EIF4A3/POP4/PAIP1/EDEM1/ERN1/DNAJC3/SEC11A/ATF3/LSM4/CNOT4/CNOT2/ATF6
