# Supplementary material for: The Comprehensive Analysis of m6A-Associated Anoikis Genes in Low-Grade Gliomas
Source: Brain Sci. 2023 Sep 12;13(9):1311. doi: 10.3390/brainsci13091311 (PMC10527396; doi:10.3390/brainsci13091311)
Supplement: Supplementary file 1 [file brainsci-13-01311-s001.zip › Table S8.csv]

	ID	Description	setSize	enrichmentScore	NES	pvalue	p.adjust	qvalues	rank	leading_edge	core_enrichment
HALLMARK_ALLOGRAFT_REJECTION	HALLMARK_ALLOGRAFT_REJECTION	HALLMARK_ALLOGRAFT_REJECTION	184	0.609888760707564	3.15386326886932	1e-10	4.54545454545455e-10	2.20095693779904e-10	3183	tags=61%, list=20%, signal=50%	FLNA/BCL10/IFNGR2/ELF4/GPR65/HLA-DMA/ST8SIA4/GBP2/CD74/HLA-DMB/HLA-DRA/CD80/RPS19/HLA-DQA1/HLA-DOA/CCR5/ITGAL/TGFB2/IL2RG/BCL3/CD7/HCLS1/TIMP1/SPI1/HLA-A/B2M/ITGB2/C2/TLR2/CTSS/TGFB1/IL18/NCF4/MAP4K1/TLR1/PTPN6/BRCA1/LCP2/CAPG/HLA-E/IL16/SIT1/CD40LG/CD2/LYN/CD96/STAB1/GLMN/PTPRC/CD4/CXCR3/CD86/CCL5/CD40/TLR6/CXCL9/IL4R/CD3D/GZMA/IGSF6/CD3E/CD247/LY75/LY86/ITK/WAS/SOCS1/IRF7/TRAF2/CCR2/CCR1/LCK/IL…
HALLMARK_COAGULATION	HALLMARK_COAGULATION	HALLMARK_COAGULATION	119	0.514542797629755	2.48030847669039	1e-10	4.54545454545455e-10	2.20095693779904e-10	3444	tags=47%, list=22%, signal=37%	GNG12/ANXA1/MMP14/ANG/PLAU/LEFTY2/SERPINA1/C1QA/MMP7/C1R/PLAT/TIMP1/C3/CAPN5/A2M/C2/PRSS23/BMP1/FN1/ITGB3/CFB/CFH/SERPING1/APOC2/WDR1/PEF1/GNB2/PECAM1/CFI/ADAM9/PLEK/SERPINE1/MMP2/MMP9/VWF/ITIH1/TMPRSS6/C1S/ARF4/CTSB/PROC/PDGFB/DUSP14/CFD/F2RL2/OLR1/APOC1/DPP4/THBD/MMP11/ITGA2/PROS1/COMP/F3/CPQ/CTSH
HALLMARK_COMPLEMENT	HALLMARK_COMPLEMENT	HALLMARK_COMPLEMENT	192	0.432152412463848	2.24935250587915	1e-10	4.54545454545455e-10	2.20095693779904e-10	3116	tags=41%, list=20%, signal=33%	GNAI3/CASP4/CASP1/MMP14/ANG/SERPINA1/APOBEC3G/KYNU/PFN1/FCER1G/PLAUR/C1QA/CTSC/CASP5/GATA3/COL4A2/PPP4C/LAP3/C1QC/APOBEC3F/C1R/PLAT/PLSCR1/PHEX/TIMP1/GNGT2/C3/C2/CTSS/FN1/LCP2/CFB/PIK3R5/CD40LG/CFH/LYN/SERPING1/PLA2G4A/IRF1/FDX1/CCL5/LTF/GZMA/CASP10/GNB2/ANXA5/GZMK/WAS/IRF7/ADAM9/PLEK/PIK3CG/SERPINE1/LCK/ITIH1/ITGAM/SH2B3/S100A9/CASP3/TMPRSS6/PIM1/IL6/CEBPB/C1S/CP/PRSS36/CTSB/PSMB9/PDGFB/TNFAIP3/…
HALLMARK_E2F_TARGETS	HALLMARK_E2F_TARGETS	HALLMARK_E2F_TARGETS	195	0.572918275256239	2.99104996960932	1e-10	4.54545454545455e-10	2.20095693779904e-10	3802	tags=61%, list=24%, signal=47%	AK2/KIF2C/CHEK2/CDCA8/DCLRE1B/POLD1/CDC20/BARD1/SHMT1/DEPDC1/USP1/RFC2/POLD3/MCM3/NCAPD2/WEE1/DLGAP5/NASP/PPP1R8/CHEK1/CCNB2/PTTG1/ASF1B/PLK1/PCNA/CTPS1/TACC3/MELK/RAD51AP1/KIF4A/CENPE/AURKA/BRCA2/GINS4/BRCA1/AURKB/LIG1/LMNB1/MYBL2/RPA3/DONSON/CDKN2C/HMGB2/BIRC5/UBE2S/PRIM2/EZH2/RPA2/TUBB/KPNA2/MCM5/SNRPB/MMS22L/CDKN3/RPA1/TOP2A/GINS1/ESPL1/E2F8/SMC4/SPC24/TK1/DSCC1/BUB1B/DEK/CENPM/MCM2/RRM2/PSMC…
HALLMARK_EPITHELIAL_MESENCHYMAL_TRANSITION	HALLMARK_EPITHELIAL_MESENCHYMAL_TRANSITION	HALLMARK_EPITHELIAL_MESENCHYMAL_TRANSITION	195	0.528061089582144	2.75686284442597	1e-10	4.54545454545455e-10	2.20095693779904e-10	3352	tags=53%, list=21%, signal=42%	VIM/GPX7/P3H1/FLNA/PLOD1/SERPINH1/TNFRSF12A/COLGALT1/FSTL1/IGFBP2/LOX/MMP14/NNMT/LOXL2/PLAUR/CALU/COL4A1/COL4A2/TNC/ITGA5/CALD1/TNFRSF11B/TPM4/WNT5A/EMP3/ECM2/TIMP1/VCAM1/TGFB1/SFRP4/BMP1/FN1/LAMC1/ITGB3/CAPG/GEM/COL5A2/COL6A2/COL1A1/PCOLCE/COL8A2/FMOD/SAT1/COL1A2/COL3A1/CD44/FBLN5/PTX3/PLOD2/MGP/GADD45A/JUN/FUCA1/SERPINE1/CDH11/MMP2/COL5A1/SPP1/LRRC15/LOXL1/FAP/LUM/PLOD3/IL6/POSTN/SDC1/CTHRC1/LG…
HALLMARK_G2M_CHECKPOINT	HALLMARK_G2M_CHECKPOINT	HALLMARK_G2M_CHECKPOINT	188	0.526283683186126	2.7293784160391	1e-10	4.54545454545455e-10	2.20095693779904e-10	2908	tags=50%, list=18%, signal=41%	KIF2C/STIL/HMGN2/CDC20/BARD1/SRSF10/RAD54L/CENPA/E2F2/MCM3/ATF5/MTF2/NDC80/CCNA2/NASP/CHEK1/DR1/BCL3/CCNB2/PTTG1/PLK1/TACC3/UBE2C/KIF4A/TGFB1/CENPE/CENPF/AURKA/BRCA2/KIF23/AURKB/TROAP/FANCC/LMNB1/MYBL2/CDC6/CDKN2C/BUB1/DTYMK/ODF2/TTK/TPX2/NUSAP1/BIRC5/UBE2S/DBF4/PRIM2/EZH2/RPA2/KPNA2/POLQ/MCM5/CDC45/CDKN3/TOP2A/ESPL1/SMC4/CDC7/MCM2/GINS2/NEK2/KIF15/EXO1/CDK1/MAD2L1/CKS2/CDK4/ODC1/RBL1/CKS1B/TRAIP…
HALLMARK_IL6_JAK_STAT3_SIGNALING	HALLMARK_IL6_JAK_STAT3_SIGNALING	HALLMARK_IL6_JAK_STAT3_SIGNALING	80	0.609263387029463	2.76091190002554	1e-10	4.54545454545455e-10	2.20095693779904e-10	3600	tags=62%, list=23%, signal=49%	IFNGR2/TNFRSF12A/IL10RB/TNFRSF1B/IL2RG/LTBR/CXCL10/OSMR/A2M/HMOX1/TLR2/TGFB1/TNFRSF1A/CXCL11/ITGB3/PIK3R5/CSF2RB/IL13RA1/CD14/IRF1/CXCL9/PTPN2/IL4R/CD44/CSF3R/STAT3/IL15RA/SOCS1/JUN/CCR1/IL12RB1/SOCS3/BAK1/PIM1/IL6/STAT1/MYD88/IL2RA/EBI3/LTB/CSF2RA/CSF1/MAP3K8/IL1R2/INHBE/IL7/IL1R1/IL17RA/ACVRL1/TYK2
HALLMARK_INFLAMMATORY_RESPONSE	HALLMARK_INFLAMMATORY_RESPONSE	HALLMARK_INFLAMMATORY_RESPONSE	193	0.456189388946829	2.37695615371064	1e-10	4.54545454545455e-10	2.20095693779904e-10	3390	tags=49%, list=21%, signal=39%	GNAI3/IFNGR2/PDPN/MMP14/MSR1/BST2/PLAUR/NMI/CLEC5A/ITGA5/TNFRSF1B/EMP3/TIMP1/HAS2/CXCL10/OSMR/TLR2/IL18/LAMP3/TLR1/CXCL11/CD69/ITGB3/LCP2/CYBB/PIK3R5/RGS16/IL10RA/PTGER4/LYN/C5AR1/STAB1/PTAFR/CXCR6/CD14/FPR1/IRF1/CCRL2/CCL5/CD40/NAMPT/CXCL9/IL4R/CD48/PTGIR/CSF3R/TNFAIP6/IL15RA/P2RX4/IL7R/IRF7/SLAMF1/GPR132/SERPINE1/LCK/ICAM1/DCBLD2/IL2RB/GPR183/LIF/TLR3/AHR/IL10/GCH1/C3AR1/IL6/RNF144B/KLF6/TNFRSF…
HALLMARK_INTERFERON_ALPHA_RESPONSE	HALLMARK_INTERFERON_ALPHA_RESPONSE	HALLMARK_INTERFERON_ALPHA_RESPONSE	95	0.566713759652291	2.62800628905193	1e-10	4.54545454545455e-10	2.20095693779904e-10	4908	tags=73%, list=31%, signal=50%	MOV10/CASP1/LPAR6/GBP2/BST2/CD74/CASP8/NMI/IFI44/LAP3/PLSCR1/CXCL10/B2M/PARP9/LAMP3/CXCL11/IFI30/SAMD9L/EPSTI1/IRF1/CCRL2/PARP14/HLA-C/IL4R/PARP12/OASL/UBA7/IFIH1/ISG15/IRF7/SAMD9/PSME2/TMEM140/IFI44L/LGALS3BP/ISG20/IFITM2/C1S/OAS1/IFITM3/PROCR/IL15/PSMB9/SP110/PSMB8/MX1/CSF1/NUB1/IL7/IFITM1/GBP4/TAP1/RTP4/TRIM5/UBE2L6/HELZ2/PSMA3/GMPR/RSAD2/HERC6/IRF2/IFI27/DDX60/USP18/MVB12A/ELF1/STAT2/TRIM14/I…
HALLMARK_INTERFERON_GAMMA_RESPONSE	HALLMARK_INTERFERON_GAMMA_RESPONSE	HALLMARK_INTERFERON_GAMMA_RESPONSE	195	0.608635497824923	3.17751984165313	1e-10	4.54545454545455e-10	2.20095693779904e-10	3477	tags=63%, list=22%, signal=49%	CASP4/CASP1/PSMB2/NOD1/HLA-DMA/ST8SIA4/CIITA/BST2/CD74/HLA-DRB1/CASP8/NMI/NLRC5/IFI44/VAMP8/HLA-DQA1/METTL7B/LAP3/C1R/PLSCR1/SOD2/HLA-A/CXCL10/VCAM1/B2M/HLA-B/CXCL11/PTPN6/CD69/IFI30/SAMD9L/EPSTI1/SECTM1/LCP2/CFB/MX2/CSF2RB/IL10RA/RIPK1/BPGM/IL18BP/CFH/OAS2/SERPING1/UPP1/LATS2/FPR1/PLA2G4A/FGL2/IRF1/CD86/GPR18/CCL5/PARP14/CD40/NAMPT/CXCL9/PTPN2/IL4R/PARP12/GZMA/OASL/STAT3/TNFAIP6/IL15RA/IFIH1/ISG…
HALLMARK_TNFA_SIGNALING_VIA_NFKB	HALLMARK_TNFA_SIGNALING_VIA_NFKB	HALLMARK_TNFA_SIGNALING_VIA_NFKB	195	0.528258046784244	2.75789110422985	1e-10	4.54545454545455e-10	2.20095693779904e-10	3639	tags=51%, list=23%, signal=40%	TGIF1/IFNGR2/PLAU/BTG3/KYNU/SERPINB8/PLAUR/TNFAIP8/CD80/CLCF1/TNC/JAG1/SOD2/BCL3/RELB/CXCL10/TLR2/IL18/STAT5A/CXCL11/CD69/GEM/MAP2K3/PTGER4/RNF19B/F2RL1/IRF1/CCRL2/SAT1/CCL5/NAMPT/CD44/FUT4/PTX3/TNFAIP6/TRIP10/IL15RA/IFIH1/NFIL3/GADD45A/IL7R/JUN/PLEK/SERPINE1/BCL2A1/ICAM1/GPR183/SOCS3/CEBPD/LIF/B4GALT1/TNIP1/FOSL1/FOSL2/GCH1/IL6/CEBPB/NFKB2/NINJ1/HES1/KLF6/TNFRSF9/TNFAIP2/ATF3/EFNA1/CCL2/CCL20/CS…
HALLMARK_IL2_STAT5_SIGNALING	HALLMARK_IL2_STAT5_SIGNALING	HALLMARK_IL2_STAT5_SIGNALING	191	0.409283326143524	2.12787079326038	2.33004910397522e-09	9.70853793323007e-09	4.70097626240614e-09	3695	tags=45%, list=23%, signal=35%	CISH/GPR65/BATF3/GALM/RHOH/MUC1/SOCS2/TNFRSF1B/PLSCR1/CDCP1/HK2/SLC1A5/BATF/CXCL10/MYO1C/WLS/CAPG/PDCD2L/RGS16/CDC6/IL10RA/CTSZ/FGL2/CD86/EOMES/EMP1/IL4R/CD48/CD44/CD79B/NFIL3/TWSG1/P2RX4/FLT3LG/SOCS1/NOP2/CST7/IL2RB/SPP1/ODC1/LIF/AHR/DHRS3/IRF6/CYFIP1/CASP3/IL10/TNFRSF8/PIM1/MAPKAPK2/TLR7/PLIN2/IFITM3/SYNGR2/ENPP1/CCR4/FAH/SWAP70/KLF6/IL2RA/TNFRSF9/COL6A1/SERPINB6/LTB/CSF1/MAP3K8/GLIPR2/F2RL2/PT…
HALLMARK_APOPTOSIS	HALLMARK_APOPTOSIS	HALLMARK_APOPTOSIS	157	0.403841390488308	2.03616324125696	2.24411444284558e-07	8.63120939555991e-07	4.17932244416585e-07	3191	tags=41%, list=20%, signal=33%	CASP4/CDK2/BCL10/CASP1/CASP6/TNFRSF12A/ANXA1/DAP/BTG3/CASP8/WEE1/PLAT/TGFB2/BAX/SOD2/TIMP1/TSPO/HMOX1/IL18/CD69/BRCA1/HMGB2/CD2/CASP2/CD14/IRF1/GPX1/SAT1/HGF/EMP1/CAV1/CD44/TOP2A/PLCB2/DPYD/GADD45A/JUN/MMP2/PRF1/LUM/CASP3/GCH1/IL6/F2R/ISG20/IFITM3/PPT1/BMF/ATF3/DFFA/GNA15/IL1A/KRT18/HSPB1/BGN/CASP7/DAP3/DDIT3/LGALS3/MCL1/LEF1/LMNA/TNFSF10/CFLAR/IER3
HALLMARK_KRAS_SIGNALING_UP	HALLMARK_KRAS_SIGNALING_UP	HALLMARK_KRAS_SIGNALING_UP	187	0.341490072269617	1.76993341182243	5.9658557944577e-05	0.000213066278373489	0.000103168934791374	3184	tags=39%, list=20%, signal=31%	CROT/PLAU/PDCD1LG2/PLEK2/FCER1G/PLAUR/LAPTM5/TNFRSF1B/PLAT/ENG/IL2RG/TFPI/CXCL10/ITGB2/CTSS/LY96/GALNT3/MAP4K1/EPHB2/LAT2/AKT2/TLR8/CFB/RGS16/IL10RA/BPGM/CFH/MAP3K1/F2RL1/LCP1/EMP1/CD37/TMEM176B/PECAM1/IL7R/FUCA1/SOX9/DOCK2/IKZF1/DCBLD2/EVI5/GLRX/CLEC4A/SPP1/LIF/MMP9/C3AR1/TMEM176A/PLVAP/SERPINA3/GYPC/KCNN4/PSMB8/CCL20/CSF2RA/MPZL2/YRDC/TRIB1/ITGBL1/TNFAIP3/PPP1R15A/FBXO4/GPNMB/PRDM1/ADAMDEC1/CXC…
HALLMARK_HYPOXIA	HALLMARK_HYPOXIA	HALLMARK_HYPOXIA	184	0.339177959867371	1.75396068619906	8.53930423650824e-05	0.000284643474550275	0.000137827366624344	4124	tags=41%, list=26%, signal=31%	CASP6/S100A4/LOX/ANXA2/PLAC8/PLAUR/FBP1/HK2/GBE1/HMOX1/KDELR3/MAP3K1/HS3ST1/CAV1/GYS1/NFIL3/LDHA/JUN/TES/SERPINE1/GLRX/COL5A1/B3GALT6/MYH9/FOSL2/PIM1/IL6/PGM2/ISG20/PLIN2/LXN/SLC2A5/CP/PDK3/KLF6/CITED2/TGFBI/ATF3/EFNA1/PDGFB/BGN/TNFAIP3/PNRC1/PPP1R15A/ZFP36/TKTL1/CXCR4/DDIT3/GCK/STC1/VEGFA/IGFBP3/GPC4/SULT2B1/IER3/GPC1/EXT1/TMEM45A/F3/GAA/SIAH2/ENO1/ENO3/FOS/PAM/NAGK/HSPA5/MT2A/HEXA/GAPDH/ATP7A/C…
HALLMARK_MYC_TARGETS_V1	HALLMARK_MYC_TARGETS_V1	HALLMARK_MYC_TARGETS_V1	194	0.331398487855386	1.72591652202858	0.000160905021575898	0.000502828192424681	0.000243474703700372	4312	tags=35%, list=27%, signal=26%	SERBP1/CDK2/PSMB2/CDC20/PSMC4/PABPC4/SNRPD2/USP1/PRPF31/CCNA2/PCNA/CTPS1/SRM/HNRNPR/UBA2/IFRD1/TARDBP/TRIM28/FBL/KPNA2/MCM5/CDC45/RUVBL2/CBX3/PSMD8/LDHA/PSMA7/DEK/MCM2/RPS2/SNRPA/MAD2L1/CDK4/ODC1/RPL18/HDGF/RPS5/HNRNPA2B1/SNRPG/DHX15/RFC4/POLE3/XPO1/PSMB3/TYMS/PSMA4/PPM1G/LSM7/PSMA2/PRDX4/PRPS2/MCM7/EIF3B/HNRNPD/SSB/POLD2/MCM6/CUL1/FAM120A/EIF2S2/ILF2/UBE2E1/CAD/LSM2/RPS10/SSBP1/SNRPD3/HSPE1
HALLMARK_GLYCOLYSIS	HALLMARK_GLYCOLYSIS	HALLMARK_GLYCOLYSIS	189	0.324747461775879	1.68859245248063	0.000220912888877472	0.000649743790816095	0.000314612782921478	3616	tags=37%, list=23%, signal=29%	PYGL/PLOD1/CASP6/HS2ST1/ANG/PSMC4/CENPA/DEPDC1/SLC16A3/NASP/GUSB/HK2/GALE/CAPN5/AURKA/KDELR3/KIF20A/LHX9/ARTN/IL13RA1/TPST1/CD44/GYS1/AKR1A1/PLOD2/LDHA/CHPF2/SOX9/CDK1/GLRX/COL5A1/B4GALT1/B3GALT6/NANP/PGM2/SDC1/ISG20/PDK3/CITED2/TGFBI/B4GALT2/TXN/SLC35A3/SLC25A10/HMMR/AGRN/CHPF/GNPDA1/AGL/TKTL1/CXCR4/ELF3/TFF3/STC1/VEGFA/IGFBP3/GPC4/PMM2/SPAG4/IER3/GPC1/GMPPB/IDH1/EXT1/CHST6/ENO1/PAM/PGLS/HSPA5
HALLMARK_ANGIOGENESIS	HALLMARK_ANGIOGENESIS	HALLMARK_ANGIOGENESIS	34	0.539248853031512	2.02367810189483	0.000415807585175047	0.00115502106993069	0.000559273360176964	4365	tags=56%, list=28%, signal=41%	S100A4/FSTL1/JAG1/TIMP1/SERPINA5/COL5A2/COL3A1/SPP1/LUM/POSTN/MSX1/OLR1/STC1/VEGFA/THBD/SLCO2A1/NRP1/PDGFA/VAV2
HALLMARK_MITOTIC_SPINDLE	HALLMARK_MITOTIC_SPINDLE	HALLMARK_MITOTIC_SPINDLE	198	0.300369302724189	1.57143371032799	0.000838268585020845	0.00220596996058117	0.00106815387564983	2794	tags=27%, list=18%, signal=23%	KIF2C/FLNA/CDC42/PLEKHG2/SASS6/CNTRL/PALLD/WASF2/NDC80/ACTN4/DLGAP5/CAPZB/CCNB2/ARHGAP4/PLK1/KIF4A/CENPE/CENPF/AURKA/BRCA2/KIF23/KNTC1/LMNB1/MYO9B/BUB1/TTK/TPX2/NUSAP1/VCL/BIRC5/ARAP3/ECT2/CD2AP/TOP2A/ESPL1/SMC4/TUBD1/NEK2/KIF15/CDK1/DOCK2/ARHGAP27/FSCN1/MYH9/PXN/STK38L/PRC1/EPB41/AKAP13/KATNA1/NCK2/NOTCH2/ARF6/FBXO5
HALLMARK_OXIDATIVE_PHOSPHORYLATION	HALLMARK_OXIDATIVE_PHOSPHORYLATION	HALLMARK_OXIDATIVE_PHOSPHORYLATION	184	-0.296118196596953	-1.57933415213686	0.00115747469814822	0.00289368674537054	0.00140115358196889	5327	tags=46%, list=34%, signal=31%	NDUFS7/VDAC1/MRPS11/COX11/NDUFAB1/ATP1B1/NDUFS4/COX7C/PDK4/AFG3L2/GRPEL1/NDUFB4/NDUFC2/COX7B/NDUFB5/NDUFA6/NDUFB6/COX7A2L/SLC25A6/HTRA2/ECHS1/COX7A2/NNT/ISCU/TOMM22/PDP1/MDH1/MTX2/MRPS22/MPC1/SLC25A11/COX4I1/HADHB/ACAT1/ATP6V1D/NDUFS3/PDHA1/NDUFB8/CYC1/COX10/SUPV3L1/IDH3A/NDUFA8/UQCRC1/IDH3G/NDUFS2/CS/NDUFV1/SLC25A5/HADHA/HSPA9/ETFDH/ATP6V1E1/LDHB/UQCRB/PRDX3/NDUFA5/OPA1/SUCLG1/POLR2F/SLC25A3/GLU…
HALLMARK_P53_PATHWAY	HALLMARK_P53_PATHWAY	HALLMARK_P53_PATHWAY	189	0.291804435861114	1.51729828864838	0.0030199932578349	0.00690960845119072	0.00334570514478708	2510	tags=26%, list=16%, signal=23%	CASP1/S100A4/WRAP73/DNTTIP2/SERTAD3/STEAP3/VAMP8/DEF6/BAX/PCNA/ST14/HMOX1/TGFB1/IFI30/RGS16/TM4SF1/PLK3/RNF19B/UPP1/ITGB4/SLC35D1/SAT1/HDAC3/S100A10/RHBDF2/IRAK1/SOCS1/GADD45A/JUN/FUCA1/SEC61A1/LIF/BAK1/MAPKAPK3/RAD9A/RPL18/CEBPA/RAP2B/TAX1BP3/SDC1/F2R/NINJ1/VDR/DDB2/SFN/PROCR/ATF3/ZFP36L1/RB1/IL1A
HALLMARK_APICAL_JUNCTION	HALLMARK_APICAL_JUNCTION	HALLMARK_APICAL_JUNCTION	186	0.285626638368007	1.47756511735841	0.00304022771852391	0.00690960845119072	0.00334570514478708	3206	tags=32%, list=20%, signal=26%	VASP/CD276/CAP1/RAC2/PFN1/NEXN/MSN/ACTN4/TNFRSF11B/FLNC/VCAM1/ZYX/BMP1/ACTN1/AKT2/SKAP2/ARPC2/VCL/ITGB4/PTPRC/CLDN7/CD86/SHC1/INPPL1/RRAS/SYK/PECAM1/ADAM9/ICAM1/CDH11/MMP2/FSCN1/B4GALT1/MYL12B/MMP9/VWF/MYH9/ACTB/ACTG2/CTNNA1/CD99/THBS3/TGFBI/PIK3R3/ITGB1/MPZL2/CDH6/CTNND1/TUBG1/CD274/GNAI2/CLDN18/CDH3/CNN2/SYMPK/MYL9/ITGA2/PLCG1/AMIGO2
HALLMARK_MTORC1_SIGNALING	HALLMARK_MTORC1_SIGNALING	HALLMARK_MTORC1_SIGNALING	194	0.281637434888817	1.46676197963966	0.00809637045599151	0.017600805339112	0.00852249521683317	4034	tags=37%, list=25%, signal=28%	SERPINH1/RIT1/GLA/PSMC4/CTSC/NFKBIB/IGFBP5/HK2/SLC1A5/NFYC/PLK1/GBE1/PSMC2/ITGB2/AURKA/DAPP1/YKT6/IFI30/IFRD1/SKAP2/MAP2K3/BUB1/FGL2/ACTR3/NAMPT/SLA/RPA1/TOMM40/NFIL3/PLOD2/LDHA/MCM2/RRM2/TES/GLRX/CCT6A/CORO1A/NUP205/PIK3R3/BCAT1/SEC11A/PPP1R15A/CDC25A/TUBG1/CCNF/CXCR4/TFRC/DDIT3/PSMA4/STC1/UNG/PSPH/PDAP1/RPN1/PRDX1/CALR/IDH1/ENO1/GGA2/DDX39A/GSR/HSPA5/CFP/HSP90B1/LGMN/EDEM1/SSR1/GAPDH/CD9/PNP/PS…
HALLMARK_PI3K_AKT_MTOR_SIGNALING	HALLMARK_PI3K_AKT_MTOR_SIGNALING	HALLMARK_PI3K_AKT_MTOR_SIGNALING	100	0.309614842533619	1.44747189302953	0.0117703631919795	0.0245215899832906	0.0118736119919091	3929	tags=38%, list=25%, signal=29%	CDK2/RIT1/NOD1/PFN1/PAK4/NFKBIB/IL2RG/TNFRSF1A/DAPP1/RPS6KA1/MAP2K3/IRAK4/RIPK1/ACTR3/SLA/TRAF2/LCK/CDK1/CDK4/SFN/MYD88/MKNK1/ARPC3/PIK3R3/PPP1CA/AKT1S1/VAV3/CXCR4/DDIT3/MAPKAP1/PLCG1/MKNK2/CALR/RAC1/RPS6KA3/HSP90B1/E2F1/PRKAR2A
HALLMARK_DNA_REPAIR	HALLMARK_DNA_REPAIR	HALLMARK_DNA_REPAIR	146	0.28201302523086	1.4037909731898	0.0179376587533732	0.0358753175067464	0.0173712063716877	5006	tags=40%, list=32%, signal=27%	SF3A3/TAF12/ERCC1/POLD1/RFC2/PDE6G/POLD3/HCLS1/PCNA/TAF13/RAD51/GTF2B/LIG1/RPA3/RPA2/CLP1/SEC61A1/POLR2J/ITPA/DDB2/POLA2/POLE4/POLR2I/RFC4/ERCC2/SUPT5H/CANT1/DGCR8/TYMS/SDCBP/ZWINT/RFC3/RALA/BCAM/POLR1C/ALYREF/POLR3C/AGO4/POLR2D/POLR2G/PNP/UPF3B/POLR1D/ADRM1/NT5C/TP53/TAF9/TARBP2/RAE1/GTF2A2/TMED2/NME4/MRPL40/NT5C3A/POLD4/CDA/DGUOK/CETN2
