# Supplementary material for: The Comprehensive Analysis of m6A-Associated Anoikis Genes in Low-Grade Gliomas
Source: Brain Sci. 2023 Sep 12;13(9):1311. doi: 10.3390/brainsci13091311 (PMC10527396; doi:10.3390/brainsci13091311)
Supplement: Supplementary file 1 [file brainsci-13-01311-s001.zip › Table S9.csv]

	logFC	AveExpr	t	P.Value	adj.P.Val	B
HALLMARK_EPITHELIAL_MESENCHYMAL_TRANSITION	0.0358799959360906	0.314454351468027	5.30157118828426	1.7122040893443e-07	8.56102044672148e-06	6.18932366391007
HALLMARK_IL2_STAT5_SIGNALING	0.0236104150640138	0.322334074904125	4.7113481661006	3.17703006354273e-06	7.94257515885682e-05	3.37697623031612
HALLMARK_E2F_TARGETS	0.0361502679803663	0.389685656404135	3.65192494342279	0.000287142873778172	0.00389160740465552	-0.898585742927344
HALLMARK_COAGULATION	0.0224355529778738	0.381088383067312	3.61800784269309	0.000326423812926253	0.00389160740465552	-1.01860708355723
HALLMARK_TGF_BETA_SIGNALING	-0.0248985300820594	0.443148399104665	-3.57106777639921	0.000389160740465552	0.00389160740465552	-1.18295686815261
HALLMARK_XENOBIOTIC_METABOLISM	0.0145553685110567	0.329068347193752	3.50063653119204	0.000504801478325021	0.00420667898604184	-1.42572393848311
HALLMARK_P53_PATHWAY	-0.0134841202415693	0.329610595089122	-3.35569740583126	0.000850610934051972	0.00607579238608551	-1.91078888906708
HALLMARK_G2M_CHECKPOINT	0.0231308458743223	0.386130868436227	2.92714060263408	0.00357352809431803	0.0223345505894877	-3.22973749454455
HALLMARK_ESTROGEN_RESPONSE_LATE	0.0150796886722656	0.353279836797036	2.83780124493179	0.00472332097149678	0.026240672063871	-3.48281019356975
HALLMARK_HYPOXIA	-0.0143572236031846	0.357110619295527	-2.67553327316595	0.00770066556644558	0.0385033278322279	-3.92300723134708
HALLMARK_GLYCOLYSIS	0.011825413233247	0.338606009790965	2.57166769359736	0.0104028643285165	0.0472857469478021	-4.19154477762677
HALLMARK_APOPTOSIS	-0.0148984589103461	0.380054837625999	-2.42336290704819	0.0157242365806316	0.0655176524192983	-4.55700555357179
HALLMARK_ESTROGEN_RESPONSE_EARLY	0.0109975092522406	0.34346637111402	2.32696108792983	0.0203576427052952	0.0782986257895968	-4.78318937373939
HALLMARK_OXIDATIVE_PHOSPHORYLATION	-0.020561634477832	0.380536674899378	-2.29605049028841	0.0220773210892087	0.0788475753186026	-4.85381122685781
HALLMARK_DNA_REPAIR	-0.0120341969895646	0.351709112559489	-2.09417051885898	0.0367373477554756	0.122457825851585	-5.29226248869715
HALLMARK_APICAL_SURFACE	-0.0128748912093606	0.384927400118642	-2.04271149898561	0.0415941516119362	0.129981723787301	-5.39768689712182
HALLMARK_INTERFERON_GAMMA_RESPONSE	0.0182799590063315	0.395502428445761	2.01417937356878	0.0445147596080799	0.130925763553176	-5.45502892817353
HALLMARK_APICAL_JUNCTION	-0.00750667746967354	0.300974189695082	-1.91793132609751	0.0556773278582894	0.154659244050804	-5.64260289743583
HALLMARK_MYOGENESIS	0.00914922615849234	0.316474819823707	1.88193069956195	0.0604140936947541	0.158984457091458	-5.71043746453368
HALLMARK_MYC_TARGETS_V1	-0.0167474620925915	0.394335886027034	-1.7876279669814	0.0744291488558546	0.186072872139636	-5.88211598058672
HALLMARK_UV_RESPONSE_DN	-0.0101072597360795	0.369450739068611	-1.73267222587317	0.0837579089392124	0.199423592712411	-5.97814431097694
HALLMARK_PEROXISOME	-0.010530300510709	0.378326948853605	-1.67916679469017	0.0937314729289839	0.206271177407911	-6.06879112212144
HALLMARK_ANGIOGENESIS	0.016885029459168	0.612046424057826	1.66747595044286	0.0960331164860499	0.206271177407911	-6.08822302930163
HALLMARK_PI3K_AKT_MTOR_SIGNALING	-0.00850050212042736	0.376894373266689	-1.6526835165687	0.0990101651557974	0.206271177407911	-6.11261777134343
HALLMARK_WNT_BETA_CATENIN_SIGNALING	-0.0113051340741734	0.424170684005115	-1.60898481008319	0.108237895043027	0.216475790086053	-6.18342659533561
HALLMARK_BILE_ACID_METABOLISM	0.00967859847290198	0.369275684573604	1.52727878996802	0.127311057517865	0.244828956765126	-6.31078128784727
HALLMARK_HEME_METABOLISM	0.00345997265185349	0.309669347203455	1.05788750056777	0.290607082590977	0.527452880297941	-6.9147252776042
HALLMARK_SPERMATOGENESIS	-0.00402188784588137	0.3223556526921	-1.01789465357729	0.309210205577524	0.527452880297941	-6.95609558852009
HALLMARK_KRAS_SIGNALING_UP	0.00411461799514667	0.310128123031666	1.0082747587579	0.313800264908833	0.527452880297941	-6.96580995360095
HALLMARK_ALLOGRAFT_REJECTION	0.00922273427709114	0.367806962105856	0.991940639691291	0.321696435678836	0.527452880297941	-6.98209402664556
HALLMARK_HEDGEHOG_SIGNALING	-0.00808683524331971	0.470106757835802	-0.968839221022877	0.333084220280345	0.527452880297941	-7.00467232748459
HALLMARK_PROTEIN_SECRETION	0.00570866846571999	0.374544578054757	0.959880381665017	0.337569843390682	0.527452880297941	-7.01328566101322
HALLMARK_KRAS_SIGNALING_DN	-0.00510832804118971	0.301152838822888	-0.933884584983709	0.350804958504861	0.531522664401305	-7.0378275485651
HALLMARK_INTERFERON_ALPHA_RESPONSE	0.00945983060645872	0.51267389326906	0.890254527736595	0.373748605824152	0.549630302682576	-7.07750806987187
HALLMARK_UNFOLDED_PROTEIN_RESPONSE	0.00419439906158309	0.361464405519178	0.797127530567463	0.425747572576814	0.588548576529245	-7.15587332064965
HALLMARK_CHOLESTEROL_HOMEOSTASIS	-0.00541883841914564	0.403810347909212	-0.793480841298356	0.427866395366979	0.588548576529245	-7.15876643741576
HALLMARK_IL6_JAK_STAT3_SIGNALING	0.00726856840864931	0.523407533483365	0.780385094753307	0.435525946631641	0.588548576529245	-7.16904691269326
HALLMARK_ADIPOGENESIS	-0.00316285387792431	0.335571082759961	-0.725555886163099	0.468443564354931	0.616373110993331	-7.21023570950843
HALLMARK_MYC_TARGETS_V2	-0.00599471036494398	0.453152589936531	-0.658886243313401	0.510265908831524	0.623498111657053	-7.25628645433627
HALLMARK_NOTCH_SIGNALING	0.00485299343073209	0.448897058623346	0.657976836625829	0.510849623781794	0.623498111657053	-7.25688400172234
HALLMARK_MTORC1_SIGNALING	-0.0042587589447971	0.390443739775387	-0.657324653716976	0.511268451558783	0.623498111657053	-7.2573120267733
HALLMARK_REACTIVE_OXYGEN_SPECIES_PATHWAY	-0.00406948486335684	0.418207517204324	-0.568538681388769	0.569919269969481	0.678475321392239	-7.31162550916538
HALLMARK_UV_RESPONSE_UP	-0.00254832948797706	0.341761604597635	-0.544599141300538	0.586267066167641	0.681705890892605	-7.32492526774098
HALLMARK_INFLAMMATORY_RESPONSE	0.00338192284866989	0.337431459589313	0.518733356279496	0.604171489458309	0.686558510748079	-7.33865293869894
HALLMARK_MITOTIC_SPINDLE	0.00166223861816994	0.330284258624281	0.453994888764503	0.650025465317299	0.722250517019221	-7.37008657630276
HALLMARK_ANDROGEN_RESPONSE	-0.00234107076341461	0.355770813145182	-0.426820913011925	0.669689724849844	0.727923613967222	-7.38203514960141
HALLMARK_FATTY_ACID_METABOLISM	-0.00148119461198054	0.356833920608813	-0.274835541085095	0.783553788466191	0.833567860070416	-7.43527781538405
HALLMARK_COMPLEMENT	-0.00105071159112541	0.326566240188529	-0.227540382272185	0.820094676454791	0.854265287973741	-7.44714191043045
HALLMARK_PANCREAS_BETA_CELLS	-0.000590276293291558	0.44623964009883	-0.0729879225808379	0.941844317729107	0.961065630335824	-7.47033616246888
HALLMARK_TNFA_SIGNALING_VIA_NFKB	-0.000205301688250115	0.368618400120538	-0.0273247104725696	0.978211426914457	0.978211426914457	-7.47262367210246
